# Supplementary material for: Heterologous Expression and Characterization of Plant Wax Ester Producing Enzymes
Source: Metabolites. 2022 Jun 22;12(7):577. doi: 10.3390/metabo12070577 (PMC9319179; doi:10.3390/metabo12070577)
Supplement: Supplementary file 1 [file metabolites-12-00577-s001.zip]

Archive with 7 entries (7 files):
- Figure S1.BoxPlot.pdf
- Figure S2.Ling.ConstructMaps_Supplemental .pdf
- Table S1.Final.WS clades.Colorless.xlsx
- Table S2.Final.WSD clades.Colorless.xlsx
- Table S3.Final.All SRA data.xlsx
- Table S4.Final.Correlations to AtGenome.xlsx
- Table S5.ShinyGO Terminology.GroupA_B.GO and KEGG.xlsx
