# Supplementary material for: Heterologous Expression and Characterization of Plant Wax Ester Producing Enzymes
Source: Metabolites. 2022 Jun 22;12(7):577. doi: 10.3390/metabo12070577 (PMC9319179; doi:10.3390/metabo12070577)
Supplement: Supplementary file 1 [file metabolites-12-00577-s001.zip › Table S1.Final.WS clades.Colorless.xlsx]

## Sheet: Sheet1
Table S1. MBOAT-type wax synthase (WS) sequences used to construct the phylogenetic tree shown in Figure 1
										Phylogenetic classification
CLADE	Accession									Family	Order	Clade	Phylum	Clade	Kingdom
Cohort WS-A	XP 009111746.1 PREDICTED: probable long-chain-alcohol O-fatty-acyltransferase 1 Brassica rapa									Brassicaceae	Brassicalles	Rosids	Eudicots	Angiosperms	Plantae
	AED96621.1 MBOAT membrane bound O-acyl transferase) family protein Arabidopsis thaliana&!color=#b81842]:0.268073)&label=0.986									Brassicaceae	Brassicalles	Rosids	Eudicots	Angiosperms	Plantae
	AEE31719.1 MBOAT membrane bound O-acyl transferase) family protein Arabidopsis thaliana									Brassicaceae	Brassicalles	Rosids	Eudicots	Angiosperms	Plantae
	AEE31720.1 MBOAT membrane bound O-acyl transferase) family protein Arabidopsis thaliana									Brassicaceae	Brassicalles	Rosids	Eudicots	Angiosperms	Plantae
	JAU54581.1_putative_long-chain-alcohol_O-fatty-acyltransferase_3_Noccaea_caerulescens									Brassicaceae	Brassicalles	Rosids	Eudicots	Angiosperms	Plantae
	JAU60594.1_putative_long-chain-alcohol_O-fatty-acyltransferase_1_partial_Noccaea_caerulescens									Brassicaceae	Brassicalles	Rosids	Eudicots	Angiosperms	Plantae
	KFK27126.1_hypothetical_protein_AALP_AA8G338200_Arabis_alpina									Brassicaceae	Brassicalles	Rosids	Eudicots	Angiosperms	Plantae
	KFK27129.1_hypothetical_protein_AALP_AA8G338700_Arabis_alpina									Brassicaceae	Brassicalles	Rosids	Eudicots	Angiosperms	Plantae
	KFK28707.1_hypothetical_protein_AALP_AA7G036400_Arabis_alpina									Brassicaceae	Brassicalles	Rosids	Eudicots	Angiosperms	Plantae
	NP 200347.1 MBOAT membrane bound O-acyl transferase) family protein Arabidopsis thaliana									Brassicaceae	Brassicalles	Rosids	Eudicots	Angiosperms	Plantae
	OAO90767.1_hypothetical_protein_AXX17_AT5G54470_Arabidopsis_thaliana									Brassicaceae	Brassicalles	Rosids	Eudicots	Angiosperms	Plantae
	OAO92312.1_hypothetical_protein_AXX17_AT5G54490_Arabidopsis_thaliana									Brassicaceae	Brassicalles	Rosids	Eudicots	Angiosperms	Plantae
	OAP18757.1_hypothetical_protein_AXX17_AT1G35470_Arabidopsis_thaliana									Brassicaceae	Brassicalles	Rosids	Eudicots	Angiosperms	Plantae
	XP 009120054.1 PREDICTED: probable long-chain-alcohol O-fatty-acyltransferase 1 Brassica rapa									Brassicaceae	Brassicalles	Rosids	Eudicots	Angiosperms	Plantae
	XP 009132642.1 PREDICTED: probable long-chain-alcohol O-fatty-acyltransferase 5 Brassica rapa									Brassicaceae	Brassicalles	Rosids	Eudicots	Angiosperms	Plantae
	XP 010443156.1 PREDICTED: probable long-chain-alcohol O-fatty-acyltransferase 5 Camelina sativa									Brassicaceae	Brassicalles	Rosids	Eudicots	Angiosperms	Plantae
	XP 010443158.1 PREDICTED: probable long-chain-alcohol O-fatty-acyltransferase 3 Camelina sativa									Brassicaceae	Brassicalles	Rosids	Eudicots	Angiosperms	Plantae
	XP 010443165.1 PREDICTED: probable long-chain-alcohol O-fatty-acyltransferase 1 Camelina sativa									Brassicaceae	Brassicalles	Rosids	Eudicots	Angiosperms	Plantae
	XP 010446124.1 PREDICTED: probable long-chain-alcohol O-fatty-acyltransferase 4 Camelina sativa									Brassicaceae	Brassicalles	Rosids	Eudicots	Angiosperms	Plantae
	XP 010449537.1 PREDICTED: probable long-chain-alcohol O-fatty-acyltransferase 3 Camelina sativa									Brassicaceae	Brassicalles	Rosids	Eudicots	Angiosperms	Plantae
	XP 010482974.1 PREDICTED: probable long-chain-alcohol O-fatty-acyltransferase 5 Camelina sativa									Brassicaceae	Brassicalles	Rosids	Eudicots	Angiosperms	Plantae
	XP 010482975.1 PREDICTED: probable long-chain-alcohol O-fatty-acyltransferase 4 Camelina sativa									Brassicaceae	Brassicalles	Rosids	Eudicots	Angiosperms	Plantae
	XP 010482976.2 PREDICTED: LOW QUALITY PROTEIN: probable long-chain-alcohol O-fatty-acyltransferase 3 Camelina sativa									Brassicaceae	Brassicalles	Rosids	Eudicots	Angiosperms	Plantae
	XP 010485064.1 PREDICTED: probable long-chain-alcohol O-fatty-acyltransferase 5 Camelina sativa									Brassicaceae	Brassicalles	Rosids	Eudicots	Angiosperms	Plantae
	XP 010545867.1 PREDICTED: probable long-chain-alcohol O-fatty-acyltransferase 1 partial Tarenaya hassleriana									Cleomaceae	Brassicalles	Rosids	Eudicots	Angiosperms	Plantae
	XP 013618766.1 PREDICTED: probable long-chain-alcohol O-fatty-acyltransferase 3 Brassica oleracea var. oleracea									Brassicaceae	Brassicalles	Rosids	Eudicots	Angiosperms	Plantae
	XP 013626781.1 PREDICTED: probable long-chain-alcohol O-fatty-acyltransferase 4 Brassica oleracea var. oleracea									Brassicaceae	Brassicalles	Rosids	Eudicots	Angiosperms	Plantae
	XP 013651100.1 PREDICTED: probable long-chain-alcohol O-fatty-acyltransferase 4 Brassica napus									Brassicaceae	Brassicalles	Rosids	Eudicots	Angiosperms	Plantae
	XP 013651101.1 PREDICTED: probable long-chain-alcohol O-fatty-acyltransferase 4 Brassica napus									Brassicaceae	Brassicalles	Rosids	Eudicots	Angiosperms	Plantae
	XP 013652138.1 PREDICTED: probable long-chain-alcohol O-fatty-acyltransferase 1 Brassica napus									Brassicaceae	Brassicalles	Rosids	Eudicots	Angiosperms	Plantae
	XP 013665788.1 PREDICTED: probable long-chain-alcohol O-fatty-acyltransferase 1 Brassica napus									Brassicaceae	Brassicalles	Rosids	Eudicots	Angiosperms	Plantae
	XP 013665789.1 PREDICTED: probable long-chain-alcohol O-fatty-acyltransferase 4 Brassica napus									Brassicaceae	Brassicalles	Rosids	Eudicots	Angiosperms	Plantae
	XP 013665790.1 PREDICTED: probable long-chain-alcohol O-fatty-acyltransferase 3 Brassica napus									Brassicaceae	Brassicalles	Rosids	Eudicots	Angiosperms	Plantae
	XP 013665791.1 PREDICTED: probable long-chain-alcohol O-fatty-acyltransferase 5 Brassica napus									Brassicaceae	Brassicalles	Rosids	Eudicots	Angiosperms	Plantae
	XP 013680812.1 PREDICTED: probable long-chain-alcohol O-fatty-acyltransferase 1 Brassica napus									Brassicaceae	Brassicalles	Rosids	Eudicots	Angiosperms	Plantae
	XP 013714610.1 PREDICTED: probable long-chain-alcohol O-fatty-acyltransferase 1 Brassica napus									Brassicaceae	Brassicalles	Rosids	Eudicots	Angiosperms	Plantae
	XP 018452340.1 PREDICTED: probable long-chain-alcohol O-fatty-acyltransferase 1 Raphanus sativus									Brassicaceae	Brassicalles	Rosids	Eudicots	Angiosperms	Plantae
	XP 018454603.1 PREDICTED: probable long-chain-alcohol O-fatty-acyltransferase 4 Raphanus sativus									Brassicaceae	Brassicalles	Rosids	Eudicots	Angiosperms	Plantae
	XP 018455595.1 PREDICTED: LOW QUALITY PROTEIN: probable long-chain-alcohol O-fatty-acyltransferase 9 Raphanus sativus									Brassicaceae	Brassicalles	Rosids	Eudicots	Angiosperms	Plantae
	XP 018469497.1 PREDICTED: probable long-chain-alcohol O-fatty-acyltransferase 4 Raphanus sativus									Brassicaceae	Brassicalles	Rosids	Eudicots	Angiosperms	Plantae
	XP 018476533.1 PREDICTED: probable long-chain-alcohol O-fatty-acyltransferase 4 Raphanus sativus									Brassicaceae	Brassicalles	Rosids	Eudicots	Angiosperms	Plantae
	XP_002866091.1_long-chain-alcohol_O-fatty-acyltransferase_family_protein_partial_Arabidopsis_lyrata_subsp._lyrata									Brassicaceae	Brassicalles	Rosids	Eudicots	Angiosperms	Plantae
	XP_002866092.1_hypothetical_protein_ARALYDRAFT_495620_Arabidopsis_lyrata_subsp._lyrata									Brassicaceae	Brassicalles	Rosids	Eudicots	Angiosperms	Plantae
	XP_002866093.1_hypothetical_protein_ARALYDRAFT_495621_Arabidopsis_lyrata_subsp._lyrata									Brassicaceae	Brassicalles	Rosids	Eudicots	Angiosperms	Plantae
	XP_006281729.1_hypothetical_protein_CARUB_v10027886mg_Capsella_rubella									Brassicaceae	Brassicalles	Rosids	Eudicots	Angiosperms	Plantae
	XP_006282274.1_hypothetical_protein_CARUB_v10028555mg_Capsella_rubella									Brassicaceae	Brassicalles	Rosids	Eudicots	Angiosperms	Plantae
	XP_006401460.1_hypothetical_protein_EUTSA_v10015320mg_Eutrema_salsugineum									Brassicaceae	Brassicalles	Rosids	Eudicots	Angiosperms	Plantae
	XP_006401463.1_hypothetical_protein_EUTSA_v10015854mg_partial_Eutrema_salsugineum									Brassicaceae	Brassicalles	Rosids	Eudicots	Angiosperms	Plantae
	AED96079.1_long-chain-alcohol_O-fatty-acyltransferase_family_protein_/_wax_synthase_family_protein_Arabidopsis_thaliana									Brassicaceae	Brassicalles	Rosids	Eudicots	Angiosperms	Plantae
	AED96616.1 MBOAT membrane bound O-acyl transferase) family protein Arabidopsis thaliana									Brassicaceae	Brassicalles	Rosids	Eudicots	Angiosperms	Plantae
	CDY17328.1_BnaA10g09620D_Brassica_napus									Brassicaceae	Brassicalles	Rosids	Eudicots	Angiosperms	Plantae
	CDY36741.1_BnaA03g11450D_Brassica_napus									Brassicaceae	Brassicalles	Rosids	Eudicots	Angiosperms	Plantae
	JAU18755.1_putative_long-chain-alcohol_O-fatty-acyltransferase_1_partial_Noccaea_caerulescens									Brassicaceae	Brassicalles	Rosids	Eudicots	Angiosperms	Plantae
	JAU20057.1_putative_long-chain-alcohol_O-fatty-acyltransferase_3_partial_Noccaea_caerulescens									Brassicaceae	Brassicalles	Rosids	Eudicots	Angiosperms	Plantae
	JAU46602.1_putative_long-chain-alcohol_O-fatty-acyltransferase_1_partial_Noccaea_caerulescens									Brassicaceae	Brassicalles	Rosids	Eudicots	Angiosperms	Plantae
	JAU97154.1_putative_long-chain-alcohol_O-fatty-acyltransferase_3_partial_Noccaea_caerulescens									Brassicaceae	Brassicalles	Rosids	Eudicots	Angiosperms	Plantae
	KFK27125.1_hypothetical_protein_AALP_AA8G338100_Arabis_alpina									Brassicaceae	Brassicalles	Rosids	Eudicots	Angiosperms	Plantae
	NP 200344.1 MBOAT membrane bound O-acyl transferase) family protein Arabidopsis thaliana									Brassicaceae	Brassicalles	Rosids	Eudicots	Angiosperms	Plantae
	NP 200345.1 MBOAT membrane bound O-acyl transferase) family protein Arabidopsis thaliana									Brassicaceae	Brassicalles	Rosids	Eudicots	Angiosperms	Plantae
	XP 009120051.1 PREDICTED: probable long-chain-alcohol O-fatty-acyltransferase 5 Brassica rapa									Brassicaceae	Brassicalles	Rosids	Eudicots	Angiosperms	Plantae
	XP 009120053.1 PREDICTED: probable long-chain-alcohol O-fatty-acyltransferase 4 Brassica rapa									Brassicaceae	Brassicalles	Rosids	Eudicots	Angiosperms	Plantae
	XP 009127005.1 PREDICTED: probable long-chain-alcohol O-fatty-acyltransferase 1 Brassica rapa									Brassicaceae	Brassicalles	Rosids	Eudicots	Angiosperms	Plantae
	XP 009132393.1 PREDICTED: probable long-chain-alcohol O-fatty-acyltransferase 4 Brassica rapa									Brassicaceae	Brassicalles	Rosids	Eudicots	Angiosperms	Plantae
	XP 009132394.1 PREDICTED: probable long-chain-alcohol O-fatty-acyltransferase 3 Brassica rapa									Brassicaceae	Brassicalles	Rosids	Eudicots	Angiosperms	Plantae
	XP 010443157.1 PREDICTED: probable long-chain-alcohol O-fatty-acyltransferase 4 Camelina sativa									Brassicaceae	Brassicalles	Rosids	Eudicots	Angiosperms	Plantae
	XP 010443164.1 PREDICTED: probable long-chain-alcohol O-fatty-acyltransferase 1 Camelina sativa									Brassicaceae	Brassicalles	Rosids	Eudicots	Angiosperms	Plantae
	XP 010449549.1 PREDICTED: probable long-chain-alcohol O-fatty-acyltransferase 1 Camelina sativa									Brassicaceae	Brassicalles	Rosids	Eudicots	Angiosperms	Plantae
	XP 010467019.1 PREDICTED: probable long-chain-alcohol O-fatty-acyltransferase 5 Camelina sativa									Brassicaceae	Brassicalles	Rosids	Eudicots	Angiosperms	Plantae
	XP 010473574.1 PREDICTED: probable long-chain-alcohol O-fatty-acyltransferase 5 Camelina sativa									Brassicaceae	Brassicalles	Rosids	Eudicots	Angiosperms	Plantae
	XP 010482979.1 PREDICTED: probable long-chain-alcohol O-fatty-acyltransferase 1 Camelina sativa									Brassicaceae	Brassicalles	Rosids	Eudicots	Angiosperms	Plantae
	XP 010485140.1 PREDICTED: probable long-chain-alcohol O-fatty-acyltransferase 4 Camelina sativa									Brassicaceae	Brassicalles	Rosids	Eudicots	Angiosperms	Plantae
	XP 013606365.1 PREDICTED: LOW QUALITY PROTEIN: probable long-chain-alcohol O-fatty-acyltransferase 1 Brassica oleracea var. oleracea									Brassicaceae	Brassicalles	Rosids	Eudicots	Angiosperms	Plantae
	XP 013608191.1 PREDICTED: probable long-chain-alcohol O-fatty-acyltransferase 5 Brassica oleracea var. oleracea									Brassicaceae	Brassicalles	Rosids	Eudicots	Angiosperms	Plantae
	XP 013610172.1 PREDICTED: probable long-chain-alcohol O-fatty-acyltransferase 4 Brassica oleracea var. oleracea									Brassicaceae	Brassicalles	Rosids	Eudicots	Angiosperms	Plantae
	XP 013619272.1 PREDICTED: probable long-chain-alcohol O-fatty-acyltransferase 1 Brassica oleracea var. oleracea									Brassicaceae	Brassicalles	Rosids	Eudicots	Angiosperms	Plantae
	XP 013665186.1 PREDICTED: probable long-chain-alcohol O-fatty-acyltransferase 5 Brassica napus									Brassicaceae	Brassicalles	Rosids	Eudicots	Angiosperms	Plantae
	XP 013705645.1 PREDICTED: probable long-chain-alcohol O-fatty-acyltransferase 5 Brassica napus									Brassicaceae	Brassicalles	Rosids	Eudicots	Angiosperms	Plantae
	XP 018452341.1 PREDICTED: probable long-chain-alcohol O-fatty-acyltransferase 3 Raphanus sativus									Brassicaceae	Brassicalles	Rosids	Eudicots	Angiosperms	Plantae
	XP 018454803.1 PREDICTED: probable long-chain-alcohol O-fatty-acyltransferase 5 Raphanus sativus									Brassicaceae	Brassicalles	Rosids	Eudicots	Angiosperms	Plantae
	XP_006280742.1_hypothetical_protein_CARUB_v10026711mg_Capsella_rubella									Brassicaceae	Brassicalles	Rosids	Eudicots	Angiosperms	Plantae
	XP_006281726.1_hypothetical_protein_CARUB_v10027883mg_Capsella_rubella									Brassicaceae	Brassicalles	Rosids	Eudicots	Angiosperms	Plantae
	XP_006281991.1_hypothetical_protein_CARUB_v10028218mg_Capsella_rubella									Brassicaceae	Brassicalles	Rosids	Eudicots	Angiosperms	Plantae
	XP_006395415.1_hypothetical_protein_EUTSA_v10005628mg_Eutrema_salsugineum									Brassicaceae	Brassicalles	Rosids	Eudicots	Angiosperms	Plantae
	XP_006401462.1_hypothetical_protein_EUTSA_v10014033mg_Eutrema_salsugineum									Brassicaceae	Brassicalles	Rosids	Eudicots	Angiosperms	Plantae
	XP_006401465.1_hypothetical_protein_EUTSA_v10015572mg_partial_Eutrema_salsugineum									Brassicaceae	Brassicalles	Rosids	Eudicots	Angiosperms	Plantae
	XP_006401466.1_hypothetical_protein_EUTSA_v10013992mg_Eutrema_salsugineum									Brassicaceae	Brassicalles	Rosids	Eudicots	Angiosperms	Plantae
	NP 200349.1 MBOAT membrane bound O-acyl transferase) family protein Arabidopsis thaliana									Brassicaceae	Brassicalles	Rosids	Eudicots	Angiosperms	Plantae
	XP 013685657.1 PREDICTED: probable long-chain-alcohol O-fatty-acyltransferase 1 Brassica napus									Brassicaceae	Brassicalles	Rosids	Eudicots	Angiosperms	Plantae
	CDY06586.1_BnaC02g13100D_Brassica_napus									Brassicaceae	Brassicalles	Rosids	Eudicots	Angiosperms	Plantae
	XP 013610274.1 PREDICTED: probable long-chain-alcohol O-fatty-acyltransferase 3 Brassica oleracea var. oleracea									Brassicaceae	Brassicalles	Rosids	Eudicots	Angiosperms	Plantae
	NP 200346.1 MBOAT membrane bound O-acyl transferase) family protein Arabidopsis thaliana									Brassicaceae	Brassicalles	Rosids	Eudicots	Angiosperms	Plantae
	NP 174709.1 MBOAT membrane bound O-acyl transferase) family protein Arabidopsis thaliana									Brassicaceae	Brassicalles	Rosids	Eudicots	Angiosperms	Plantae
	XP 010449529.1 PREDICTED: probable long-chain-alcohol O-fatty-acyltransferase 3 Camelina sativa									Brassicaceae	Brassicalles	Rosids	Eudicots	Angiosperms	Plantae
	XP 010449487.1 PREDICTED: probable long-chain-alcohol O-fatty-acyltransferase 5 Camelina sativa									Brassicaceae	Brassicalles	Rosids	Eudicots	Angiosperms	Plantae
										Higher phylogenetic clades
	Gene ID									Family	Order	Clades	Phylum	Clade	Kingdom
Cohort WS-B	XP 00+B3:P298448089.1 PREDICTED: probable long-chain-alcohol O-fatty-acyltransferase 5 Cucumis melo':0.088166									Cucurbitaceae	Cucurbitales	Rosids	Eudicots	Angiosperms	Plantae
	XP 004154117.2 PREDICTED: probable long-chain-alcohol O-fatty-acyltransferase 5 Cucumis sativus':0.116286									Cucurbitaceae	Cucurbitales	Rosids	Eudicots	Angiosperms	Plantae
	XP 016720300.1 PREDICTED: probable long-chain-alcohol O-fatty-acyltransferase 5 Gossypium hirsutum									Malvaceae	Malvales	Rosids	Eudicots	Angiosperms	Plantae
	XP 017605604.1 PREDICTED: probable long-chain-alcohol O-fatty-acyltransferase 5 Gossypium arboreum									Malvaceae	Malvales	Rosids	Eudicots	Angiosperms	Plantae
	XP 016720364.1 PREDICTED: probable long-chain-alcohol O-fatty-acyltransferase 5 Gossypium hirsutum									Malvaceae	Malvales	Rosids	Eudicots	Angiosperms	Plantae
	XP 012443915.1 PREDICTED: probable long-chain-alcohol O-fatty-acyltransferase 5 Gossypium raimondii									Malvaceae	Malvales	Rosids	Eudicots	Angiosperms	Plantae
	XP 016684961.1 PREDICTED: probable long-chain-alcohol O-fatty-acyltransferase 5 Gossypium hirsutum									Malvaceae	Malvales	Rosids	Eudicots	Angiosperms	Plantae
	XP 017604299.1 PREDICTED: probable long-chain-alcohol O-fatty-acyltransferase 5 Gossypium arboreum									Malvaceae	Malvales	Rosids	Eudicots	Angiosperms	Plantae
	KJB62952.1_hypothetical_protein_B456_009G445000_Gossypium_raimondii									Malvaceae	Malvales	Rosids	Eudicots	Angiosperms	Plantae
	XP 012443913.1 PREDICTED: probable long-chain-alcohol O-fatty-acyltransferase 5 isoform X1 Gossypium raimondii									Malvaceae	Malvales	Rosids	Eudicots	Angiosperms	Plantae
	XP 016684960.1 PREDICTED: probable long-chain-alcohol O-fatty-acyltransferase 5 Gossypium hirsutum									Malvaceae	Malvales	Rosids	Eudicots	Angiosperms	Plantae
	XP 012443914.1 PREDICTED: probable long-chain-alcohol O-fatty-acyltransferase 5 isoform X2 Gossypium raimondii									Malvaceae	Malvales	Rosids	Eudicots	Angiosperms	Plantae
	XP 016684962.1 PREDICTED: probable long-chain-alcohol O-fatty-acyltransferase 5 Gossypium hirsutum									Malvaceae	Malvales	Rosids	Eudicots	Angiosperms	Plantae
	XP 017604298.1 PREDICTED: probable long-chain-alcohol O-fatty-acyltransferase 5 Gossypium arboreum									Malvaceae	Malvales	Rosids	Eudicots	Angiosperms	Plantae
	XP 016720365.1 PREDICTED: probable long-chain-alcohol O-fatty-acyltransferase 5 Gossypium hirsutum									Malvaceae	Malvales	Rosids	Eudicots	Angiosperms	Plantae
	XP 017606418.1 PREDICTED: probable long-chain-alcohol O-fatty-acyltransferase 5 Gossypium arboreum									Malvaceae	Malvales	Rosids	Eudicots	Angiosperms	Plantae
	KJB62950.1_hypothetical_protein_B456_009G444800_Gossypium_raimondii									Malvaceae	Malvales	Rosids	Eudicots	Angiosperms	Plantae
	XP 012443911.1 PREDICTED: probable long-chain-alcohol O-fatty-acyltransferase 5 Gossypium raimondii									Malvaceae	Malvales	Rosids	Eudicots	Angiosperms	Plantae
	XP 016683871.1 PREDICTED: probable long-chain-alcohol O-fatty-acyltransferase 5 Gossypium hirsutum									Malvaceae	Malvales	Rosids	Eudicots	Angiosperms	Plantae
	XP 007020661.1 PREDICTED: probable long-chain-alcohol O-fatty-acyltransferase 5 Theobroma cacao									Malvaceae	Malvales	Rosids	Eudicots	Angiosperms	Plantae
	EOY12185.1_Acyltransferase_putative_Theobroma_cacao									Malvaceae	Malvales	Rosids	Eudicots	Angiosperms	Plantae
	XP 017979529.1 PREDICTED: probable long-chain-alcohol O-fatty-acyltransferase 5 Theobroma cacao									Malvaceae	Malvales	Rosids	Eudicots	Angiosperms	Plantae
	XP_006452482.1_hypothetical_protein_CICLE_v10008789mg_Citrus_clementina									Rutaceae	Sapindales	Rosids	Eudicots	Angiosperms	Plantae
	XP 006474976.1 PREDICTED: probable long-chain-alcohol O-fatty-acyltransferase 1 Citrus sinensis									Rutaceae	Sapindales	Rosids	Eudicots	Angiosperms	Plantae
	GAV87261.1 LOW QUALITY PROTEIN: MBOAT 2 domain-containing protein partial Cephalotus follicularis									Cephalotaceae	Cephalotus	Rosids	Eudicots	Angiosperms	Plantae
	GAV82408.1_MBOAT_2_domain-containing_protein_Cephalotus_follicularis									Cephalotaceae	Cephalotus	Rosids	Eudicots	Angiosperms	Plantae
	OAY55192.1_hypothetical_protein_MANES_03G135100_Manihot_esculenta									Euphorbiaceae	Malpighiales	Rosids	Eudicots	Angiosperms	Plantae
	OAY55193.1_hypothetical_protein_MANES_03G135200_Manihot_esculenta									Euphorbiaceae	Malpighiales	Rosids	Eudicots	Angiosperms	Plantae
	EEF33333.1_acyltransferase_putative_Ricinus_communis									Euphorbiaceae	Malpighiales	Rosids	Eudicots	Angiosperms	Plantae
	XP 015580770.1 PREDICTED: probable long-chain-alcohol O-fatty-acyltransferase 5 isoform X1 Ricinus communis									Euphorbiaceae	Malpighiales	Rosids	Eudicots	Angiosperms	Plantae
	XP 012070952.1 PREDICTED: probable long-chain-alcohol O-fatty-acyltransferase 5 Jatropha curcas									Euphorbiaceae	Malpighiales	Rosids	Eudicots	Angiosperms	Plantae
	XP 002529023.1 PREDICTED: probable long-chain-alcohol O-fatty-acyltransferase 1 Ricinus communis									Euphorbiaceae	Malpighiales	Rosids	Eudicots	Angiosperms	Plantae
	XP 012071246.1 PREDICTED: probable long-chain-alcohol O-fatty-acyltransferase 1 partial Jatropha curcas									Euphorbiaceae	Malpighiales	Rosids	Eudicots	Angiosperms	Plantae
	OAY55190.1_hypothetical_protein_MANES_03G134900_Manihot_esculenta									Euphorbiaceae	Malpighiales	Rosids	Eudicots	Angiosperms	Plantae
	OAY55191.1_hypothetical_protein_MANES_03G135000_partial_Manihot_esculenta									Euphorbiaceae	Malpighiales	Rosids	Eudicots	Angiosperms	Plantae
	XP_006452483.1_hypothetical_protein_CICLE_v10008717mg_Citrus_clementina									Rutaceae	Sapindales	Rosids	Eudicots	Angiosperms	Plantae
	KDO62162.1_hypothetical_protein_CISIN_1g037704mg_Citrus_sinensis									Rutaceae	Sapindales	Rosids	Eudicots	Angiosperms	Plantae
	EOY12187.1_MBOAT_family_protein_Theobroma_cacao									Malvaceae	Malvales	Rosids	Eudicots	Angiosperms	Plantae
	XP 017979556.1 PREDICTED: probable long-chain-alcohol O-fatty-acyltransferase 5 Theobroma cacao									Malvaceae	Malvales	Rosids	Eudicots	Angiosperms	Plantae
	CAN61366.1_hypothetical_protein_VITISV_020586_Vitis_vinifera									Vitaceae	Vitales	Rosids	Eudicots	Angiosperms	Plantae
	XP 002276902.2 PREDICTED: probable long-chain-alcohol O-fatty-acyltransferase 5 Vitis vinifera									Vitaceae	Vitales	Rosids	Eudicots	Angiosperms	Plantae
	XP_007211425.1_long-chain-alcohol_O-fatty-acyltransferase_Prunus_persica									Rosaceae	Rosales	Rosids	Eudicots	Angiosperms	Plantae
	XP 008227052.1 PREDICTED: long-chain-alcohol O-fatty-acyltransferase Prunus mume									Rosaceae	Rosales	Rosids	Eudicots	Angiosperms	Plantae
	XP_007213137.1_probable_long-chain-alcohol_O-fatty-acyltransferase_5_Prunus_persica									Rosaceae	Rosales	Rosids	Eudicots	Angiosperms	Plantae
	ONI13513.1_hypothetical_protein_PRUPE_4G227200_Prunus_persica									Rosaceae	Rosales	Rosids	Eudicots	Angiosperms	Plantae
	XP 009364639.1 PREDICTED: probable long-chain-alcohol O-fatty-acyltransferase 1 Pyrus x bretschneideri									Rosaceae	Rosales	Rosids	Eudicots	Angiosperms	Plantae
	XP 009335432.1 PREDICTED: probable long-chain-alcohol O-fatty-acyltransferase 1 Pyrus x bretschneideri									Rosaceae	Rosales	Rosids	Eudicots	Angiosperms	Plantae
	XP 009361071.1 PREDICTED: long-chain-alcohol O-fatty-acyltransferase-like Pyrus x bretschneideri									Rosaceae	Rosales	Rosids	Eudicots	Angiosperms	Plantae
	XP 008366430.1 PREDICTED: long-chain-alcohol O-fatty-acyltransferase-like Malus domestica									Rosaceae	Rosales	Rosids	Eudicots	Angiosperms	Plantae
	XP 009364188.1 PREDICTED: long-chain-alcohol O-fatty-acyltransferase-like Pyrus x bretschneideri									Rosaceae	Rosales	Rosids	Eudicots	Angiosperms	Plantae
	XP 009343635.1 PREDICTED: long-chain-alcohol O-fatty-acyltransferase-like Pyrus x bretschneideri									Rosaceae	Rosales	Rosids	Eudicots	Angiosperms	Plantae
	XP 009364640.1 PREDICTED: long-chain-alcohol O-fatty-acyltransferase-like Pyrus x bretschneideri									Rosaceae	Rosales	Rosids	Eudicots	Angiosperms	Plantae
	XP 009335436.1 PREDICTED: long-chain-alcohol O-fatty-acyltransferase-like Pyrus x bretschneideri									Rosaceae	Rosales	Rosids	Eudicots	Angiosperms	Plantae
	XP 004288487.1 PREDICTED: long-chain-alcohol O-fatty-acyltransferase-like Fragaria vesca subsp. vesca									Rosaceae	Rosales	Rosids	Eudicots	Angiosperms	Plantae
	XP 015901254.1 PREDICTED: probable long-chain-alcohol O-fatty-acyltransferase 5 Ziziphus jujuba									Rhamnaceae	Rosales	Rosids	Eudicots	Angiosperms	Plantae
	XP_010099985.1_hypothetical_protein_L484_014022_Morus_notabilis									Moraceae	Rosales	Rosids	Eudicots	Angiosperms	Plantae
	XP_010099989.1_hypothetical_protein_L484_014026_Morus_notabilis									Moraceae	Rosales	Rosids	Eudicots	Angiosperms	Plantae
	XP 018824798.1 PREDICTED: probable long-chain-alcohol O-fatty-acyltransferase 5 Juglans regia									Juglandaceae	Fagales	Rosids	Eudicots	Angiosperms	Plantae
	XP 003530769.2 PREDICTED: probable long-chain-alcohol O-fatty-acyltransferase 1 Glycine max									Fabaceae	Fabales	Rosids	Eudicots	Angiosperms	Plantae
	KHM99510.1_Putative_long-chain-alcohol_O-fatty-acyltransferase_1_Glycine_soja									Fabaceae	Fabales	Rosids	Eudicots	Angiosperms	Plantae
	XP 003530770.1 PREDICTED: probable long-chain-alcohol O-fatty-acyltransferase 1 Glycine max									Fabaceae	Fabales	Rosids	Eudicots	Angiosperms	Plantae
	XP_020232409.1_probable_long-chain-alcohol_O-fatty-acyltransferase_5_Cajanus_cajan									Fabaceae	Fabales	Rosids	Eudicots	Angiosperms	Plantae
	XP_007146543.1_hypothetical_protein_PHAVU_006G049500g_Phaseolus_vulgaris									Fabaceae	Fabales	Rosids	Eudicots	Angiosperms	Plantae
	XP_007146544.1_hypothetical_protein_PHAVU_006G049600g_Phaseolus_vulgaris									Fabaceae	Fabales	Rosids	Eudicots	Angiosperms	Plantae
	KOM51966.1_hypothetical_protein_LR48_Vigan09g062500_Vigna_angularis									Fabaceae	Fabales	Rosids	Eudicots	Angiosperms	Plantae
	XP 017434540.1 PREDICTED: probable long-chain-alcohol O-fatty-acyltransferase 5 Vigna angularis									Fabaceae	Fabales	Rosids	Eudicots	Angiosperms	Plantae
	XP 015948314.1 PREDICTED: LOW QUALITY PROTEIN: long-chain-alcohol O-fatty-acyltransferase-like Arachis duranensis									Fabaceae	Fabales	Rosids	Eudicots	Angiosperms	Plantae
	XP 016173924.1 PREDICTED: probable long-chain-alcohol O-fatty-acyltransferase 5 Arachis ipaensis									Fabaceae	Fabales	Rosids	Eudicots	Angiosperms	Plantae
	XP_003600196.1_membrane-bound_O-acyltransferase_family_MBOAT_protein_Medicago_truncatula									Fabaceae	Fabales	Rosids	Eudicots	Angiosperms	Plantae
	AFK35478.1_unknown_Medicago_truncatula									Fabaceae	Fabales	Rosids	Eudicots	Angiosperms	Plantae
	XP 004500120.1 PREDICTED: probable long-chain-alcohol O-fatty-acyltransferase 5 Cicer arietinum									Fabaceae	Fabales	Rosids	Eudicots	Angiosperms	Plantae
	XP 019424872.1 PREDICTED: probable long-chain-alcohol O-fatty-acyltransferase 5 Lupinus angustifolius									Fabaceae	Fabales	Rosids	Eudicots	Angiosperms	Plantae
	XP 014518058.1 PREDICTED: probable long-chain-alcohol O-fatty-acyltransferase 1 Vigna radiata var. radiata									Fabaceae	Fabales	Rosids	Eudicots	Angiosperms	Plantae
	XP 017435498.1 PREDICTED: probable long-chain-alcohol O-fatty-acyltransferase 1 Vigna angularis									Fabaceae	Fabales	Rosids	Eudicots	Angiosperms	Plantae
	XP_007146545.1_hypothetical_protein_PHAVU_006G049700g_Phaseolus_vulgaris									Fabaceae	Fabales	Rosids	Eudicots	Angiosperms	Plantae
	KYP74954.1_putative_long-chain-alcohol_O-fatty-acyltransferase_1_Cajanus_cajan									Fabaceae	Fabales	Rosids	Eudicots	Angiosperms	Plantae
	XP_020210476.1_probable_long-chain-alcohol_O-fatty-acyltransferase_1_Cajanus_cajan									Fabaceae	Fabales	Rosids	Eudicots	Angiosperms	Plantae
	XP 006586110.1 PREDICTED: probable long-chain-alcohol O-fatty-acyltransferase 1 Glycine max									Fabaceae	Fabales	Rosids	Eudicots	Angiosperms	Plantae
	KHM98895.1_Putative_long-chain-alcohol_O-fatty-acyltransferase_1_partial_Glycine_soja									Fabaceae	Fabales	Rosids	Eudicots	Angiosperms	Plantae
	XP 014625754.1 PREDICTED: probable long-chain-alcohol O-fatty-acyltransferase 1 Glycine max									Fabaceae	Fabales	Rosids	Eudicots	Angiosperms	Plantae
										Higher phylogenetic clades
										Family	Order	Clade	Phylum	Clade	Kingdom
Cohort WS-C	XP 010252640.1 PREDICTED: long-chain-alcohol O-fatty-acyltransferase-like Nelumbo nucifera':0.324618									Nelumbonaceae	Proteales		Eudicots	Angiosperms	Plantae
	XP 004241733.1 PREDICTED: long-chain-alcohol O-fatty-acyltransferase-like Solanum lycopersicum									Solanaceae	Solanales	Asterids	Eudicots	Angiosperms	Plantae
	XP 015078741.1 PREDICTED: long-chain-alcohol O-fatty-acyltransferase-like Solanum pennellii									Solanaceae	Solanales	Asterids	Eudicots	Angiosperms	Plantae
	XP 015168192.1 PREDICTED: long-chain-alcohol O-fatty-acyltransferase-like Solanum tuberosum									Solanaceae	Solanales	Asterids	Eudicots	Angiosperms	Plantae
	XP 016578620.1 PREDICTED: long-chain-alcohol O-fatty-acyltransferase-like Capsicum annuum									Solanaceae	Solanales	Asterids	Eudicots	Angiosperms	Plantae
	XP 019194544.1 PREDICTED: long-chain-alcohol O-fatty-acyltransferase-like Ipomoea nil									Convolvulaceae	Solanales	Asterids	Eudicots	Angiosperms	Plantae
	CDP13765.1_unnamed_protein_product_Coffea_canephora									Rubiaceae	Gentianales	Asterids	Eudicots	Angiosperms	Plantae
	XP 011097818.1 PREDICTED: long-chain-alcohol O-fatty-acyltransferase Sesamum indicum									Pedaliaceae	Lamiales	Asterids	Eudicots	Angiosperms	Plantae
	XP 012841785.1 PREDICTED: long-chain-alcohol O-fatty-acyltransferase-like Erythranthe guttata									Phrymaceae	Lamiales	Asterids	Eudicots	Angiosperms	Plantae
	XP 017249540.1 PREDICTED: long-chain-alcohol O-fatty-acyltransferase Daucus carota subsp. sativus									Apiaceae	Apiales	Asterids	Eudicots	Angiosperms	Plantae
	AAO18665.1_wax_synthase_isoform_2_Vitis_vinifera									Vitaceae	Vitales	Rosids	Eudicots	Angiosperms	Plantae
	CAN61367.1_hypothetical_protein_VITISV_020587_Vitis_vinifera									Vitaceae	Vitales	Rosids	Eudicots	Angiosperms	Plantae
	XP 002276928.1 PREDICTED: long-chain-alcohol O-fatty-acyltransferase Vitis vinifera									Vitaceae	Vitales	Rosids	Eudicots	Angiosperms	Plantae
	XP 018731783.1 PREDICTED: long-chain-alcohol O-fatty-acyltransferase Eucalyptus grandis									Juglandaceae	Fagales	Rosids	Eudicots	Angiosperms	Plantae
	AAD38041.1_wax_synthase_Simmondsia_chinensis									Simmondsiaceae	Caryophyllales	Rosidae	Eudicots	Angiosperms	Plantae
	KNA04846.1_hypothetical_protein_SOVF_195940_Spinacia_oleracea									Amaranthaceae	Caryophyllales		Eudicots	Angiosperms	Plantae
	XP 010688612.1 PREDICTED: long-chain-alcohol O-fatty-acyltransferase Beta vulgaris subsp. vulgaris									Amaranthaceae	Caryophyllales		Eudicots	Angiosperms	Plantae
	XP 010693141.1 PREDICTED: long-chain-alcohol O-fatty-acyltransferase-like Beta vulgaris subsp. vulgaris									Amaranthaceae	Caryophyllales		Eudicots	Angiosperms	Plantae
	EPS66090.1_wax_synthase_isoform_2_partial_Genlisea_aurea									Lentibulariaceae	Lamiales	Asterids	Eudicots	Angiosperms	Plantae
	EPS62648.1_hypothetical_protein_M569_12142_Genlisea_aurea									Lentibulariaceae	Lamiales	Asterids	Eudicots	Angiosperms	Plantae
	EPS68808.1_hypothetical_protein_M569_05960_partial_Genlisea_aurea									Lentibulariaceae	Lamiales	Asterids	Eudicots	Angiosperms	Plantae
										Higher phylogenetic clades
										Family	Order	Clade	Phylum	Clade	Kingdom
Cohort WS-D	ACU22750.1_unknown_Glycine_max									Fabaceae	Fabales	Rosids	Eudicots	Angiosperms	Plantae
	XP 010240864.1 PREDICTED: probable long-chain-alcohol O-fatty-acyltransferase 5 Nelumbo nucifera									Nelumbonaceae	Proteales		Eudicots	Angiosperms	Plantae
	XP 011025481.1 PREDICTED: probable long-chain-alcohol O-fatty-acyltransferase 5 Populus euphratica									Salicaceae	Malpighiales	Rosids	Eudicots	Angiosperms	Plantae
	XP 011095804.1 PREDICTED: probable long-chain-alcohol O-fatty-acyltransferase 5 Sesamum indicum									Pedaliaceae	Lamiales	Asterids	Eudicots	Angiosperms	Plantae
	XP 012848577.1 PREDICTED: probable long-chain-alcohol O-fatty-acyltransferase 5 Erythranthe guttata									Phrymaceae	Lamiales	Asterids	Eudicots	Angiosperms	Plantae
	XP 015901249.1 PREDICTED: probable long-chain-alcohol O-fatty-acyltransferase 1 Ziziphus jujuba									Rhamnaceae	Rosales	Rosids	Eudicots	Angiosperms	Plantae
	XP 016701976.1 PREDICTED: probable long-chain-alcohol O-fatty-acyltransferase 5 isoform X1 Gossypium hirsutum									Malvaceae	Malvales	Rosids	Eudicots	Angiosperms	Plantae
	XP 019104359.1 PREDICTED: long-chain-alcohol O-fatty-acyltransferase-like Beta vulgaris subsp. vulgaris									Amaranthaceae	Caryophyllales		Eudicots	Angiosperms	Plantae
	XP 019193057.1 PREDICTED: probable long-chain-alcohol O-fatty-acyltransferase 5 Ipomoea nil									Convolvulaceae	Solanales	Asterids	Eudicots	Angiosperms	Plantae
	XP 019226803.1 PREDICTED: acyl-CoA--sterol O-acyltransferase 1-like Nicotiana attenuata									Convolvulaceae	Solanales	Asterids	Eudicots	Angiosperms	Plantae
	XP_020418105.1_probable_long-chain-alcohol_O-fatty-acyltransferase_5_Prunus_persica									Rosaceae	Rosales	Rosids	Eudicots	Angiosperms	Plantae
	EOY12188.1_Wax_synthase_putative_Theobroma_cacao									Malvaceae	Malvales	Rosids	Eudicots	Angiosperms	Plantae
	XP 008227051.1 PREDICTED: probable long-chain-alcohol O-fatty-acyltransferase 5 Prunus mume									Rosaceae	Rosales	Rosids	Eudicots	Angiosperms	Plantae
	XP 009784173.1 PREDICTED: probable long-chain-alcohol O-fatty-acyltransferase 5 Nicotiana sylvestris									Convolvulaceae	Solanales	Asterids	Eudicots	Angiosperms	Plantae
	XP 010675843.1 PREDICTED: probable long-chain-alcohol O-fatty-acyltransferase 5 Beta vulgaris subsp. vulgaris									Amaranthaceae	Caryophyllales		Eudicots	Angiosperms	Plantae
	XP 018812338.1 PREDICTED: probable long-chain-alcohol O-fatty-acyltransferase 5 Juglans regia									Juglandaceae	Fagales	Rosids	Eudicots	Angiosperms	Plantae
	CDP19938.1_unnamed_protein_product_Coffea_canephora									Rubiaceae	Gentianales	Asterids	Eudicots	Angiosperms	Plantae
	EYU27396.1_hypothetical_protein_MIMGU_mgv1a026777mg_Erythranthe_guttata									Phrymaceae	Lamiales	Asterids	Eudicots	Angiosperms	Plantae
	XP_002311581.1_hypothetical_protein_POPTR_0008s14500g_Populus_trichocarpa									Salicaceae	Malpighiales	Rosids	Eudicots	Angiosperms	Plantae
										Higher phylogenetic clades
										Family	Order	Clade	Phylum	Clade	Kingdom
Cohort WS-E	XP 015057229.1 PREDICTED: acyl-CoA--sterol O-acyltransferase 1-like Solanum pennellii:0.010034									Solanaceae	Solanales	Asterids	Eudicots	Angiosperms	Plantae
	XP 006352357.1 PREDICTED: acyl-CoA--sterol O-acyltransferase 1-like Solanum tuberosum:0.074715									Solanaceae	Solanales	Asterids	Eudicots	Angiosperms	Plantae
	XP 009631228.1 PREDICTED: acyl-CoA--sterol O-acyltransferase 1-like Nicotiana tomentosiformis:0.035451									Solanaceae	Solanales	Asterids	Eudicots	Angiosperms	Plantae
	XP 016453488.1 PREDICTED: acyl-CoA--sterol O-acyltransferase 1-like Nicotiana tabacum:0.044195									Solanaceae	Solanales	Asterids	Eudicots	Angiosperms	Plantae
	OIT22500.1_acyl-coa--sterol_o-acyltransferase_1_Nicotiana_attenuata:0.045559									Solanaceae	Solanales	Asterids	Eudicots	Angiosperms	Plantae
	XP 016550024.1 PREDICTED: acyl-CoA--sterol O-acyltransferase 1-like Capsicum annuum:0.19031									Solanaceae	Solanales	Asterids	Eudicots	Angiosperms	Plantae
	XP 004250553.2 PREDICTED: acyl-CoA--sterol O-acyltransferase 1-like Solanum lycopersicum:0.026823									Solanaceae	Solanales	Asterids	Eudicots	Angiosperms	Plantae
	XP 015057976.1 PREDICTED: acyl-CoA--sterol O-acyltransferase 1-like Solanum pennellii:0.027442									Solanaceae	Solanales	Asterids	Eudicots	Angiosperms	Plantae
	XP 009631227.1 PREDICTED: acyl-CoA--sterol O-acyltransferase 1-like Nicotiana tomentosiformis:0.037466									Solanaceae	Solanales	Asterids	Eudicots	Angiosperms	Plantae
	XP 019237308.1 PREDICTED: acyl-CoA--sterol O-acyltransferase 1 Nicotiana attenuata:0.034798									Solanaceae	Solanales	Asterids	Eudicots	Angiosperms	Plantae
	XP 009766446.1 PREDICTED: acyl-CoA--sterol O-acyltransferase 1-like Nicotiana sylvestris:0.020852									Solanaceae	Solanales	Asterids	Eudicots	Angiosperms	Plantae
	XP 016453487.1 PREDICTED: acyl-CoA--sterol O-acyltransferase 1-like Nicotiana tabacum:0.014089									Solanaceae	Solanales	Asterids	Eudicots	Angiosperms	Plantae
	CDP04479.1_unnamed_protein_product_Coffea_canephora:0.231052									Rubiaceae	Gentianales	Asterids	Eudicots	Angiosperms	Plantae
	KZV41967.1_acyl-CoA--sterol_O-acyltransferase_1-like_Dorcoceras_hygrometricum:0.300697									Gesneriaceae	Lamiales	Asterids	Eudicots	Angiosperms	Plantae
	XP 017222114.1 PREDICTED: acyl-CoA--sterol O-acyltransferase 1-like Daucus carota subsp. sativus:0.32299									Apiaceae	Apiales	Asterids	Eudicots	Angiosperms	Plantae
	XP 017234589.1 PREDICTED: long-chain-alcohol O-fatty-acyltransferase-like Daucus carota subsp. sativus:0.247362									Apiaceae	Apiales	Asterids	Eudicots	Angiosperms	Plantae
	XP 017231473.1 PREDICTED: acyl-CoA--sterol O-acyltransferase 1-like Daucus carota subsp. sativus:0.207163									Apiaceae	Apiales	Asterids	Eudicots	Angiosperms	Plantae
	XP 017222129.1 PREDICTED: acyl-CoA--sterol O-acyltransferase 1-like Daucus carota subsp. sativus:0.151117									Apiaceae	Apiales	Asterids	Eudicots	Angiosperms	Plantae
	KVH88667.1_hypothetical_protein_Ccrd_026160_Cynara_cardunculus_var._scolymus:0.507917									Asteraceae	Asterales		Eudicots	Angiosperms	Plantae
	XP 010052914.1 PREDICTED: acyl-CoA--sterol O-acyltransferase 1 Eucalyptus grandis:0.021031									Myrtaceae	Myrtales	Rosids	Eudicots	Angiosperms	Plantae
	XP 010039853.1 PREDICTED: acyl-CoA--sterol O-acyltransferase 1 Eucalyptus grandis:0.025126									Myrtaceae	Myrtales	Rosids	Eudicots	Angiosperms	Plantae
	XP 010039854.1 PREDICTED: acyl-CoA--sterol O-acyltransferase 1 Eucalyptus grandis:0.03118									Myrtaceae	Myrtales	Rosids	Eudicots	Angiosperms	Plantae
	XP_002322537.2_hypothetical_protein_POPTR_0016s01640g_Populus_trichocarpa:0.025397									Salicaceae	Malpighiales	Rosids	Eudicots	Angiosperms	Plantae
	XP 011001005.1 PREDICTED: acyl-CoA--sterol O-acyltransferase 1-like Populus euphratica:0.04572									Salicaceae	Malpighiales	Rosids	Eudicots	Angiosperms	Plantae
	XP_002308777.1_hypothetical_protein_POPTR_0006s01140g_Populus_trichocarpa:0.17022									Salicaceae	Malpighiales	Rosids	Eudicots	Angiosperms	Plantae
	XP_002299545.2_hypothetical_protein_POPTR_0001s09110g_Populus_trichocarpa:0.024763									Salicaceae	Malpighiales	Rosids	Eudicots	Angiosperms	Plantae
	XP 011029375.1 PREDICTED: probable long-chain-alcohol O-fatty-acyltransferase 5 Populus euphratica:0.035042									Salicaceae	Malpighiales	Rosids	Eudicots	Angiosperms	Plantae
	XP 019439980.1 PREDICTED: acyl-CoA--sterol O-acyltransferase 1-like Lupinus angustifolius:0.292809									Fabaceae	Fabales	Rosids	Eudicots	Angiosperms	Plantae
	XP 004486218.2 PREDICTED: acyl-CoA--sterol O-acyltransferase 1-like Cicer arietinum:0.234335									Fabaceae	Fabales	Rosids	Eudicots	Angiosperms	Plantae
	XP 014622953.1 PREDICTED: acyl-CoA--sterol O-acyltransferase 1-like Glycine max:0.068968									Fabaceae	Fabales	Rosids	Eudicots	Angiosperms	Plantae
	XP 003534825.1 PREDICTED: acyl-CoA--sterol O-acyltransferase 1-like Glycine max:0.013188									Fabaceae	Fabales	Rosids	Eudicots	Angiosperms	Plantae
	KHN40830.1_Acyl-CoA--sterol_O-acyltransferase_1_Glycine_soja:0.008035									Fabaceae	Fabales	Rosids	Eudicots	Angiosperms	Plantae
	XP 015878583.1 PREDICTED: acyl-CoA--sterol O-acyltransferase 1-like Ziziphus jujuba:0.287393									Rhamnaceae	Rosales	Rosids	Eudicots	Angiosperms	Plantae
	XP_010090978.1_hypothetical_protein_L484_013640_Morus_notabilis:0.451576									Moraceae	Rosales	Rosids	Eudicots	Angiosperms	Plantae
	XP_010090982.1_hypothetical_protein_L484_013644_Morus_notabilis:0.276871									Moraceae	Rosales	Rosids	Eudicots	Angiosperms	Plantae
	XP 004295308.1 PREDICTED: acyl-CoA--sterol O-acyltransferase 1-like Fragaria vesca subsp. vesca:0.070681									Rosaceae	Rosales	Rosids	Eudicots	Angiosperms	Plantae
	XP 004295309.2 PREDICTED: probable long-chain-alcohol O-fatty-acyltransferase 5 Fragaria vesca subsp. vesca:0.096066									Rosaceae	Rosales	Rosids	Eudicots	Angiosperms	Plantae
	XP 008384132.1 PREDICTED: long-chain-alcohol O-fatty-acyltransferase-like Malus domestica:0.011051									Rosaceae	Rosales	Rosids	Eudicots	Angiosperms	Plantae
	XP 008349375.1 PREDICTED: long-chain-alcohol O-fatty-acyltransferase-like Malus domestica:0.017784									Rosaceae	Rosales	Rosids	Eudicots	Angiosperms	Plantae
	XP 009353571.1 PREDICTED: long-chain-alcohol O-fatty-acyltransferase-like Pyrus x bretschneideri:0.052069									Rosaceae	Rosales	Rosids	Eudicots	Angiosperms	Plantae
	XP 008364074.2 PREDICTED: long-chain-alcohol O-fatty-acyltransferase-like Malus domestica:0.044888									Rosaceae	Rosales	Rosids	Eudicots	Angiosperms	Plantae
	ONI09813.1_hypothetical_protein_PRUPE_4G010600_Prunus_persica:0.017535									Rosaceae	Rosales	Rosids	Eudicots	Angiosperms	Plantae
	XP_020418713.1_acyl-CoA--sterol_O-acyltransferase_1_partial_Prunus_persica:0.016615									Rosaceae	Rosales	Rosids	Eudicots	Angiosperms	Plantae
	XP 008227483.2 PREDICTED: acyl-CoA--sterol O-acyltransferase 1-like partial Prunus mume:0.032895									Rosaceae	Rosales	Rosids	Eudicots	Angiosperms	Plantae
	ONI09814.1_hypothetical_protein_PRUPE_4G010700_Prunus_persica:0.0									Rosaceae	Rosales	Rosids	Eudicots	Angiosperms	Plantae
	XP_020416978.1_acyl-CoA--sterol_O-acyltransferase_1_partial_Prunus_persica:0.003921									Rosaceae	Rosales	Rosids	Eudicots	Angiosperms	Plantae
										Higher phylogenetic clades
										Family	Order	Clade	Phylum	Clade	Kingdom
BO	CAN64383.1_hypothetical_protein_VITISV_017856_Vitis_vinifera									Vitaceae	Vitales	Rosids	Eudicots	Angiosperms	Plantae
	CBI29599.3_unnamed_protein_product_partial_Vitis_vinifera									Vitaceae	Vitales	Rosids	Eudicots	Angiosperms	Plantae
	CDP02707.1_unnamed_protein_product_Coffea_canephora									Rubiaceae	Gentianales	Asterids	Eudicots	Angiosperms	Plantae
	CDX76699.1_BnaC08g32850D_Brassica_napus									Brassicaceae	Brassicalles	Rosids	Eudicots	Angiosperms	Plantae
	EEF34436.1_conserved_hypothetical_protein_Ricinus_communis									Euphorbiaceae	Malpighales	Rosids	Eudicots	Angiosperms	Plantae
	EOX96586.1_Acyl-CoA_sterol_acyl_transferase_1_putative_Theobroma_cacao									Malvaceae	Malvales	Rosids	Eudicots	Angiosperms	Plantae
	EOX96587.1_Acyl-CoA_sterol_acyl_transferase_1_putative_Theobroma_cacao									Malvaceae	Malvales	Rosids	Eudicots	Angiosperms	Plantae
	EYU27706.1_hypothetical_protein_MIMGU_mgv1a025777mg_partial_Erythranthe_guttata									Phyrymaceae	Lamiales	Asterids	Eudicots	Angiosperms	Plantae
	GAV80130.1_MBOAT_2_domain-containing_protein_Cephalotus_follicularis									Cephalotaceae	Oxalidales	Rosids	Eudicots	Angiosperms	Plantae
	GAV80134.1_MBOAT_2_domain-containing_protein_Cephalotus_follicularis									Cephalotaceae	Oxalidales	Rosids	Eudicots	Angiosperms	Plantae
	JAU14492.1_Acyl-CoA--sterol_O-acyltransferase_1_partial_Noccaea_caerulescens									Brassicaceae	Brassicales	Rosids	Eudicots	Angiosperms	Plantae
	KCW75715.1_hypothetical_protein_EUGRSUZ_D00093_Eucalyptus_grandis									Myrtaceae	Myrtales	Rosids	Eudicots	Angiosperms	Plantae
	KCW77061.1_hypothetical_protein_EUGRSUZ_D01403_Eucalyptus_grandis									Myrtaceae	Myrtales	Rosids	Eudicots	Angiosperms	Plantae
	KCW77062.1_hypothetical_protein_EUGRSUZ_D01403_Eucalyptus_grandis									Myrtaceae	Myrtales	Rosids	Eudicots	Angiosperms	Plantae
	KCW77066.1_hypothetical_protein_EUGRSUZ_D01408_Eucalyptus_grandis									Myrtaceae	Myrtales	Rosids	Eudicots	Angiosperms	Plantae
	KCW77067.1_hypothetical_protein_EUGRSUZ_D01409_Eucalyptus_grandis									Myrtaceae	Myrtales	Rosids	Eudicots	Angiosperms	Plantae
	KGN58563.1_hypothetical_protein_Csa_3G684690_Cucumis_sativus									Cucurbitaceae	Cucurbitales	Rosids	Eudicots	Angiosperms	Plantae
	KHN11714.1_Acyl-CoA--sterol_O-acyltransferase_1_Glycine_soja									Fabaceae	Fabales	Rosids	Eudicots	Angiosperms	Plantae
	KZV16116.1_hypothetical_protein_F511_13252_Dorcoceras_hygrometricum									Gesneriaceae	Lamiales	Asterids	Eudicots	Angiosperms	Plantae
	NP_190765.1_acyl-CoA_sterol_acyl_transferase_1_Arabidopsis_thaliana									Brassicaceae	Brassicalles	Rosids	Eudicots	Angiosperms	Plantae
	OAY35750.1_hypothetical_protein_MANES_12G127200_Manihot_esculenta									Euphorbiaceae	Malpighiales	Rosids	Eudicots	Angiosperms	Plantae
	OAY39925.1_hypothetical_protein_MANES_10G134500_Manihot_esculenta									Euphorbiaceae	Malpighiales	Rosids	Eudicots	Angiosperms	Plantae
	OAY39926.1_hypothetical_protein_MANES_10G134600_Manihot_esculenta									Euphorbiaceae	Malpighiales	Rosids	Eudicots	Angiosperms	Plantae
	OAY45423.1_hypothetical_protein_MANES_07G059500_Manihot_esculenta									Euphorbiaceae	Malpighiales	Rosids	Eudicots	Angiosperms	Plantae
	OAY45424.1_hypothetical_protein_MANES_07G059600_Manihot_esculenta									Euphorbiaceae	Malpighiales	Rosids	Eudicots	Angiosperms	Plantae
	OMO64739.1_acyl-CoA--sterol_O-acyltransferase_1-like_protein_Corchorus_olitorius									Malvaceae	Malvales	Rosids	Eudicots	Angiosperms	Plantae
	OMO69706.1_hypothetical_protein_CCACVL1_19323_Corchorus_capsularis									Malvaceae	Malvales	Rosids	Eudicots	Angiosperms	Plantae
	OMP00814.1_hypothetical_protein_COLO4_12326_Corchorus_olitorius									Malvaceae	Malvales	Rosids	Eudicots	Angiosperms	Plantae
	XP 002272250.3 PREDICTED: acyl-CoA--sterol O-acyltransferase 1 Vitis vinifera									Vitaceae	Vitales	Rosids	Eudicots	Angiosperms	Plantae
	XP 002527949.1 PREDICTED: acyl-CoA--sterol O-acyltransferase 1 Ricinus communis									Euphorbiaceae	Malpighales	Rosids	Eudicots	Angiosperms	Plantae
	XP 002532421.1 PREDICTED: acyl-CoA--sterol O-acyltransferase 1 Ricinus communis									Euphorbiaceae	Malpighales	Rosids	Eudicots	Angiosperms	Plantae
	XP 003534380.1 PREDICTED: acyl-CoA--sterol O-acyltransferase 1 Glycine max									Fabaceae	Fabales	Rosids	Eudicots	Angiosperms	Plantae
	XP 003635026.2 PREDICTED: acyl-CoA--sterol O-acyltransferase 1-like Vitis vinifera									Vitaceae	Vitales	Rosids	Eudicots	Angiosperms	Plantae
	XP 004149740.1 PREDICTED: acyl-CoA--sterol O-acyltransferase 1-like Cucumis sativus									Cucurbitaceae	Cucurbitales	Rosids	Eudicots	Angiosperms	Plantae
	XP 004250264.2 PREDICTED: acyl-CoA--sterol O-acyltransferase 1 partial Solanum lycopersicum									Solanaceae	Solanales	Asterids	Eudicots	Angiosperms	Plantae
	XP 004293358.1 PREDICTED: acyl-CoA--sterol O-acyltransferase 1-like Fragaria vesca subsp. vesca									Rosaceae	Rosales	Rosids	Eudicots	Angiosperms	Plantae
	XP 004516471.1 PREDICTED: acyl-CoA--sterol O-acyltransferase 1 Cicer arietinum									Fabaceae	Fabales	Rosids	Eudicots	Angiosperms	Plantae
	XP 006352458.1 PREDICTED: acyl-CoA--sterol O-acyltransferase 1-like Solanum tuberosum									Solanaceae	Solanales	Asterids	Eudicots	Angiosperms	Plantae
	XP 006482942.1 PREDICTED: acyl-CoA--sterol O-acyltransferase 1 Citrus sinensis									Rutaceae	Sapindales	Rosids	Eudicots	Angiosperms	Plantae
	XP 007026258.1 PREDICTED: acyl-CoA--sterol O-acyltransferase 1 Theobroma cacao									Malvaceae	Malvales	Rosids	Eudicots	Angiosperms	Plantae
	XP 007052430.2 PREDICTED: acyl-CoA--sterol O-acyltransferase 1 Theobroma cacao									Malvaceae	Malvales	Rosids	Eudicots	Angiosperms	Plantae
	XP 008227482.1 PREDICTED: acyl-CoA--sterol O-acyltransferase 1-like Prunus mume									Rosaceae	Rosales	Rosids	Eudicots	Angiosperms	Plantae
	XP 008231533.1 PREDICTED: acyl-CoA--sterol O-acyltransferase 1-like Prunus mume									Rosaceae	Rosales	Rosids	Eudicots	Angiosperms	Plantae
	XP 008358814.1 PREDICTED: acyl-CoA--sterol O-acyltransferase 1-like Malus domestica									Rosaceae	Rosales	Rosids	Eudicots	Angiosperms	Plantae
	XP 008366078.1 PREDICTED: acyl-CoA--sterol O-acyltransferase 1-like Malus domestica									Rosaceae	Rosales	Rosids	Eudicots	Angiosperms	Plantae
	XP 008384133.1 PREDICTED: acyl-CoA--sterol O-acyltransferase 1 Malus domestica									Rosaceae	Rosales	Rosids	Eudicots	Angiosperms	Plantae
	XP 009115902.1 PREDICTED: acyl-CoA--sterol O-acyltransferase 1-like Brassica rapa									Brassicaceae	Brassicalles	Rosids	Eudicots	Angiosperms	Plantae
	XP 009116999.1 PREDICTED: acyl-CoA--sterol O-acyltransferase 1-like Brassica rapa									Brassicaceae	Brassicalles	Rosids	Eudicots	Angiosperms	Plantae
	XP 009357550.1 PREDICTED: acyl-CoA--sterol O-acyltransferase 1 Pyrus x bretschneideri									Rosaceae	Rosales	Rosids	Eudicots	Angiosperms	Plantae
	XP 009631229.2 PREDICTED: acyl-CoA--sterol O-acyltransferase 1-like Nicotiana tomentosiformis									Solanaceae	Solanales	Asterids	Eudicots	Angiosperms	Plantae
	XP 009766443.1 PREDICTED: acyl-CoA--sterol O-acyltransferase 1-like Nicotiana sylvestris									Solanaceae	Solanales	Asterids	Eudicots	Angiosperms	Plantae
	XP 010052926.1 PREDICTED: acyl-CoA--sterol O-acyltransferase 1 Eucalyptus grandis									Myrtaceae	Myrtales	Rosids	Eudicots	Angiosperms	Plantae
	XP 010052966.1 PREDICTED: acyl-CoA--sterol O-acyltransferase 1 Eucalyptus grandis									Myrtaceae	Myrtales	Rosids	Eudicots	Angiosperms	Plantae
	XP 010253003.1 PREDICTED: acyl-CoA--sterol O-acyltransferase 1-like Nelumbo nucifera									Nelumbonaceae	Proteales		Eudicots	Angiosperms	Plantae
	XP 010270116.1 PREDICTED: acyl-CoA--sterol O-acyltransferase 1-like Nelumbo nucifera									Nelumbonaceae	Proteales		Eudicots	Angiosperms	Plantae
	XP 010270117.1 PREDICTED: acyl-CoA--sterol O-acyltransferase 1-like Nelumbo nucifera									Nelumbonaceae	Proteales		Eudicots	Angiosperms	Plantae
	XP 010426792.1 PREDICTED: acyl-CoA--sterol O-acyltransferase 1-like Camelina sativa									Brassicaceae	Brassicalles	Rosids	Eudicots	Angiosperms	Plantae
	XP 010503909.1 PREDICTED: acyl-CoA--sterol O-acyltransferase 1-like isoform X1 Camelina sativa									Brassicaceae	Brassicalles	Rosids	Eudicots	Angiosperms	Plantae
	XP 010515642.1 PREDICTED: acyl-CoA--sterol O-acyltransferase 1 Camelina sativa									Brassicaceae	Brassicalles	Rosids	Eudicots	Angiosperms	Plantae
	XP 010545118.1 PREDICTED: acyl-CoA--sterol O-acyltransferase 1 Tarenaya hassleriana									Cleomaceae	Brassicalles	Rosids	Eudicots	Angiosperms	Plantae
	XP 010646195.1 PREDICTED: acyl-CoA--sterol O-acyltransferase 1-like Vitis vinifera									Vitaceae	Vitales	Rosids	Eudicots	Angiosperms	Plantae
	XP 011001006.1 PREDICTED: acyl-CoA--sterol O-acyltransferase 1-like Populus euphratica									Salicaceae	Malpighiales	Rosids	Eudicots	Angiosperms	Plantae
	XP 011025512.1 PREDICTED: acyl-CoA--sterol O-acyltransferase 1-like Populus euphratica									Salicaceae	Malpighiales	Rosids	Eudicots	Angiosperms	Plantae
	XP 011025514.1 PREDICTED: acyl-CoA--sterol O-acyltransferase 1-like Populus euphratica									Salicaceae	Malpighiales	Rosids	Eudicots	Angiosperms	Plantae
	XP 011025639.1 PREDICTED: acyl-CoA--sterol O-acyltransferase 1-like Populus euphratica									Salicaceae	Malpighiales	Rosids	Eudicots	Angiosperms	Plantae
	XP 011095962.1 PREDICTED: acyl-CoA--sterol O-acyltransferase 1-like Sesamum indicum									Pedaliaceae	Lamiales	Asterids	Eudicots	Angiosperms	Plantae
	XP 011097128.1 PREDICTED: acyl-CoA--sterol O-acyltransferase 1-like Sesamum indicum									Pedaliaceae	Lamiales	Asterids	Eudicots	Angiosperms	Plantae
	XP 012065639.1 PREDICTED: acyl-CoA--sterol O-acyltransferase 1 Jatropha curcas									Euphorbiaceae	Malpighiales	Rosids	Eudicots	Angiosperms	Plantae
	XP 012065718.1 PREDICTED: acyl-CoA--sterol O-acyltransferase 1-like Jatropha curcas									Euphorbiaceae	Malpighiales	Rosids	Eudicots	Angiosperms	Plantae
	XP 012448571.1 PREDICTED: acyl-CoA--sterol O-acyltransferase 1-like Gossypium raimondii									Malvaceae	Malvales	Rosids	Eudicots	Angiosperms	Plantae
	XP 012477893.1 PREDICTED: acyl-CoA--sterol O-acyltransferase 1-like Gossypium raimondii									Malvaceae	Malvales	Rosids	Eudicots	Angiosperms	Plantae
	XP 012832597.1 PREDICTED: acyl-CoA--sterol O-acyltransferase 1-like Erythranthe guttata									Phrymaceae	Lamiales	Asterids	Eudicots	Angiosperms	Plantae
	XP 012848574.1 PREDICTED: acyl-CoA--sterol O-acyltransferase 1-like Erythranthe guttata									Phrymaceae	Lamiales	Asterids	Eudicots	Angiosperms	Plantae
	XP 013600206.1 PREDICTED: acyl-CoA--sterol O-acyltransferase 1 Brassica oleracea var. oleracea									Brassicaceae	Brassicalles	Rosids	Eudicots	Angiosperms	Plantae
	XP 013604676.1 PREDICTED: acyl-CoA--sterol O-acyltransferase 1-like Brassica oleracea var. oleracea									Brassicaceae	Brassicalles	Rosids	Eudicots	Angiosperms	Plantae
	XP 013698964.1 PREDICTED: acyl-CoA--sterol O-acyltransferase 1-like Brassica napus									Brassicaceae	Brassicalles	Rosids	Eudicots	Angiosperms	Plantae
	XP 014523016.1 PREDICTED: acyl-CoA--sterol O-acyltransferase 1 Vigna radiata var. radiata									Fabaceae	Fabales	Rosids	Eudicots	Angiosperms	Plantae
	XP 015056812.1 PREDICTED: acyl-CoA--sterol O-acyltransferase 1-like partial Solanum pennellii									Solanaceae	Solanales	Asterids	Eudicots	Angiosperms	Plantae
	XP 015580109.1 PREDICTED: acyl-CoA--sterol O-acyltransferase 1 Ricinus communis									Euphorbiaceae	Malpighales	Rosids	Eudicots	Angiosperms	Plantae
	XP 015872781.1 PREDICTED: acyl-CoA--sterol O-acyltransferase 1-like Ziziphus jujuba									Rhamanaceae	Rosales	Rosids	Eudicots	Angiosperms	Plantae
	XP 015881563.1 PREDICTED: acyl-CoA--sterol O-acyltransferase 1-like Ziziphus jujuba									Rhamanaceae	Rosales	Rosids	Eudicots	Angiosperms	Plantae
	XP 015881566.1 PREDICTED: acyl-CoA--sterol O-acyltransferase 1-like Ziziphus jujuba									Rhamanaceae	Rosales	Rosids	Eudicots	Angiosperms	Plantae
	XP 016453485.1 PREDICTED: acyl-CoA--sterol O-acyltransferase 1-like Nicotiana tabacum									Solanaceae	Solanales	Asterids	Eudicots	Angiosperms	Plantae
	XP 016506397.1 PREDICTED: uncharacterized protein LOC107824170 Nicotiana tabacum									Solanaceae	Solanales	Asterids	Eudicots	Angiosperms	Plantae
	XP 016551440.1 PREDICTED: acyl-CoA--sterol O-acyltransferase 1-like Capsicum annuum									Solanaceae	Solanales	Asterids	Eudicots	Angiosperms	Plantae
	XP 016693313.1 PREDICTED: acyl-CoA--sterol O-acyltransferase 1-like Gossypium hirsutum									Malvaceae	Malvales	Rosids	Eudicots	Angiosperms	Plantae
	XP 016700798.1 PREDICTED: acyl-CoA--sterol O-acyltransferase 1-like Gossypium hirsutum									Malvaceae	Malvales	Rosids	Eudicots	Angiosperms	Plantae
	XP 016744612.1 PREDICTED: acyl-CoA--sterol O-acyltransferase 1-like Gossypium hirsutum									Malvaceae	Malvales	Rosids	Eudicots	Angiosperms	Plantae
	XP 016753611.1 PREDICTED: acyl-CoA--sterol O-acyltransferase 1-like Gossypium hirsutum									Malvaceae	Malvales	Rosids	Eudicots	Angiosperms	Plantae
	XP 017432571.1 PREDICTED: acyl-CoA--sterol O-acyltransferase 1-like Vigna angularis									Fabaceae	Fabales	Rosids	Eudicots	Angiosperms	Plantae
	XP 017625795.1 PREDICTED: acyl-CoA--sterol O-acyltransferase 1-like Gossypium arboreum									Malvaceae	Malvales	Rosids	Eudicots	Angiosperms	Plantae
	XP 017645697.1 PREDICTED: acyl-CoA--sterol O-acyltransferase 1-like Gossypium arboreum									Malvaceae	Malvales	Rosids	Eudicots	Angiosperms	Plantae
	XP 017975237.1 PREDICTED: acyl-CoA--sterol O-acyltransferase 1 Theobroma cacao									Malvaceae	Malvales	Rosids	Eudicots	Angiosperms	Plantae
	XP 018727681.1 PREDICTED: acyl-CoA--sterol O-acyltransferase 1 isoform X1 Eucalyptus grandis									Myrtaceae	Myrtales	Rosids	Eudicots	Angiosperms	Plantae
	XP 018727682.1 PREDICTED: acyl-CoA--sterol O-acyltransferase 1 isoform X2 Eucalyptus grandis									Myrtaceae	Myrtales	Rosids	Eudicots	Angiosperms	Plantae
	XP 018728289.1 PREDICTED: acyl-CoA--sterol O-acyltransferase 1 Eucalyptus grandis									Myrtaceae	Myrtales	Rosids	Eudicots	Angiosperms	Plantae
	XP 018827563.1 PREDICTED: acyl-CoA--sterol O-acyltransferase 1-like isoform X1 Juglans regia									Juglandaceae	Fagales	Rosids	Eudicots	Angiosperms	Plantae
	XP 018827572.1 PREDICTED: acyl-CoA--sterol O-acyltransferase 1-like isoform X2 Juglans regia									Juglandaceae	Fagales	Rosids	Eudicots	Angiosperms	Plantae
	XP 018856609.1 PREDICTED: acyl-CoA--sterol O-acyltransferase 1-like Juglans regia									Juglandaceae	Fagales	Rosids	Eudicots	Angiosperms	Plantae
	XP 019169154.1 PREDICTED: acyl-CoA--sterol O-acyltransferase 1-like isoform X1 Ipomoea nil									Convolvulaceae	Solanales	Asterids	Eudicots	Angiosperms	Plantae
	XP 019169155.1 PREDICTED: acyl-CoA--sterol O-acyltransferase 1-like isoform X2 Ipomoea nil									Convolvulaceae	Solanales	Asterids	Eudicots	Angiosperms	Plantae
	XP 019439079.1 PREDICTED: acyl-CoA--sterol O-acyltransferase 1-like Lupinus angustifolius									Fabaceae	Fabales	Rosids	Eudicots	Angiosperms	Plantae
	XP_002313329.1_hypothetical_protein_POPTR_0009s05980g_Populus_trichocarpa									Salicaceae	Malpighiales	Rosids	Eudicots	Angiosperms	Plantae
	XP_002313330.2_hypothetical_protein_POPTR_0009s05970g_Populus_trichocarpa									Salicaceae	Malpighiales	Rosids	Eudicots	Angiosperms	Plantae
	XP_002314065.1_hypothetical_protein_POPTR_0009s05990g_Populus_trichocarpa									Salicaceae	Malpighiales	Rosids	Eudicots	Angiosperms	Plantae
	XP_002876112.1_hypothetical_protein_ARALYDRAFT_485556_Arabidopsis_lyrata_subsp._lyrata									Brassicaceae	Brassicalles	Rosids	Eudicots	Angiosperms	Plantae
	XP_006292828.1_hypothetical_protein_CARUB_v10019087mg_Capsella_rubella									Brassicaceae	Brassicalles	Rosids	Eudicots	Angiosperms	Plantae
	XP_006373630.1_hypothetical_protein_POPTR_0016s01630g_Populus_trichocarpa									Salicaceae	Malpighiales	Rosids	Eudicots	Angiosperms	Plantae
	XP_006373631.1_hypothetical_protein_POPTR_0016s01630g_Populus_trichocarpa									Salicaceae	Malpighiales	Rosids	Eudicots	Angiosperms	Plantae
	XP_006438928.1_hypothetical_protein_CICLE_v10031885mg_Citrus_clementina									Rutaceae	Sapindales	Rosids	Eudicots	Angiosperms	Plantae
	XP_007131434.1_hypothetical_protein_PHAVU_011G013200g_Phaseolus_vulgaris									Fabaceae	Fabales	Rosids	Eudicots	Angiosperms	Plantae
	XP_007213866.2_acyl-CoA--sterol_O-acyltransferase_1_Prunus_persica									Rosaceae	Rosales	Rosids	Eudicots	Angiosperms	Plantae
	XP_007220140.1_acyl-CoA--sterol_O-acyltransferase_1_Prunus_persica									Rosaceae	Rosales	Rosids	Eudicots	Angiosperms	Plantae
	XP_010090983.1_hypothetical_protein_L484_013645_Morus_notabilis									Moraceae	Rosales	Rosids	Eudicots	Angiosperms	Plantae
	XP_013443640.1_membrane-bound_O-acyltransferase_family_MBOAT_protein_Medicago_truncatula									Fabaceae	Fabales	Rosids	Eudicots	Angiosperms	Plantae
