# Supplementary material for: Heterologous Expression and Characterization of Plant Wax Ester Producing Enzymes
Source: Metabolites. 2022 Jun 22;12(7):577. doi: 10.3390/metabo12070577 (PMC9319179; doi:10.3390/metabo12070577)
Supplement: Supplementary file 1 [file metabolites-12-00577-s001.zip › Table S2.Final.WSD clades.Colorless.xlsx]

## Sheet: Sheet1
Table S2. Bifunctional wax synthase/diacylglycerol acyl transferases (WSD) sequences used to construct the phylogenetic tree shown in Figure 2
			Phylogenetic classification
Clades	Gene Accession		Family	Order	Class	Phylum	Kingdom
Clade WSD-A	XP_019240053.1_PREDICTED:_O-acyltransferase_WSD1-like_isoform_X1_Nicotiana_attenuata':0.003276		Solanaceae	Solanales	Asterids	Eudicots	Plantae
	XP_019240056.1_PREDICTED:_O-acyltransferase_WSD1-like_isoform_X4_Nicotiana_attenuata':0.0		Solanaceae	Solanales	Asterids	Eudicots	Plantae
	XP_019240054.1_PREDICTED:_O-acyltransferase_WSD1-like_isoform_X2_Nicotiana_attenuata':0.0		Solanaceae	Solanales	Asterids	Eudicots	Plantae
	XP_009760114.1_PREDICTED:_O-acyltransferase_WSD1-like_isoform_X1_Nicotiana_sylvestris':0.004601		Solanaceae	Solanales	Asterids	Eudicots	Plantae
	XP_009760121.1_PREDICTED:_O-acyltransferase_WSD1-like_isoform_X2_Nicotiana_sylvestris':0.0		Solanaceae	Solanales	Asterids	Eudicots	Plantae
	XP_016462017.1_PREDICTED:_O-acyltransferase_WSD1-like_Nicotiana_tabacum':0.037796		Solanaceae	Solanales	Asterids	Eudicots	Plantae
	XP_018633800.1_PREDICTED:_O-acyltransferase_WSD1-like_isoform_X1_Nicotiana_tomentosiformis':0.006662		Solanaceae	Solanales	Asterids	Eudicots	Plantae
	XP_009627720.1_PREDICTED:_O-acyltransferase_WSD1-like_isoform_X2_Nicotiana_tomentosiformis':0.009027		Solanaceae	Solanales	Asterids	Eudicots	Plantae
	XP_009627721.1_PREDICTED:_O-acyltransferase_WSD1-like_isoform_X3_Nicotiana_tomentosiformis':0.0		Solanaceae	Solanales	Asterids	Eudicots	Plantae
	XP_019228651.1_PREDICTED:_O-acyltransferase_WSD1-like_isoform_X2_Nicotiana_attenuata':0.018073		Solanaceae	Solanales	Asterids	Eudicots	Plantae
	XP_019228582.1_PREDICTED:_O-acyltransferase_WSD1-like_isoform_X1_Nicotiana_attenuata':0.0		Solanaceae	Solanales	Asterids	Eudicots	Plantae
	XP_019228709.1_PREDICTED:_O-acyltransferase_WSD1-like_isoform_X3_Nicotiana_attenuata':0.332837		Solanaceae	Solanales	Asterids	Eudicots	Plantae
	XP_019240057.1_PREDICTED:_O-acyltransferase_WSD1-like_isoform_X5_Nicotiana_attenuata':0.340311		Solanaceae	Solanales	Asterids	Eudicots	Plantae
	XP_016462015.1_PREDICTED:_O-acyltransferase_WSD1-like_isoform_X1_Nicotiana_tabacum':0.0		Solanaceae	Solanales	Asterids	Eudicots	Plantae
	XP_016462016.1_PREDICTED:_O-acyltransferase_WSD1-like_isoform_X2_Nicotiana_tabacum':0.054248		Solanaceae	Solanales	Asterids	Eudicots	Plantae
	XP_015068821.1_PREDICTED:_O-acyltransferase_WSD1-like_isoform_X1_Solanum_pennellii':0.00926		Solanaceae	Solanales	Asterids	Eudicots	Plantae
	XP_015068825.1_PREDICTED:_O-acyltransferase_WSD1-like_isoform_X2_Solanum_pennellii':0.0		Solanaceae	Solanales	Asterids	Eudicots	Plantae
	XP_016582185.1_PREDICTED:_O-acyltransferase_WSD1-like_Capsicum_annuum':0.10729		Solanaceae	Solanales	Asterids	Eudicots	Plantae
	XP_015086300.1_PREDICTED:_O-acyltransferase_WSD1-like_Solanum_pennellii':0.09339		Solanaceae	Solanales	Asterids	Eudicots	Plantae
	XP_006339804.2_PREDICTED:_O-acyltransferase_WSD1-like_Solanum_tuberosum':0.038896		Solanaceae	Solanales	Asterids	Eudicots	Plantae
	KDP45602.1_hypothetical_protein_JCGZ_17209_Jatropha_curcas':0.313153		Euphorbiaceae	Malpighiales	Rosids	Eudicots	Plantae
	XP_012080158.1_PREDICTED:_O-acyltransferase_WSD1-like_Jatropha_curcas':0.001032		Euphorbiaceae	Malpighiales	Rosids	Eudicots	Plantae
	KDP45599.1_hypothetical_protein_JCGZ_17206_Jatropha_curcas':0.165358		Euphorbiaceae	Malpighiales	Rosids	Eudicots	Plantae
	KJB09646.1_hypothetical_protein_B456_001G155000_Gossypium_raimondii':0.0		Malvaceae	Malvales	Rosids	Eudicots	Plantae
	KJB09648.1_hypothetical_protein_B456_001G155000_Gossypium_raimondii':0.009975		Malvaceae	Malvales	Rosids	Eudicots	Plantae
	KJB09649.1_hypothetical_protein_B456_001G155000_Gossypium_raimondii':0.024861		Malvaceae	Malvales	Rosids	Eudicots	Plantae
	XP_017616938.1_PREDICTED:_O-acyltransferase_WSD1-like_isoform_X2_Gossypium_arboreum':0.0212		Malvaceae	Malvales	Rosids	Eudicots	Plantae
	XP_016743653.1_PREDICTED:_O-acyltransferase_WSD1-like_Gossypium_hirsutum':0.0		Malvaceae	Malvales	Rosids	Eudicots	Plantae
	KJB09645.1_hypothetical_protein_B456_001G155000_Gossypium_raimondii':0.06677		Malvaceae	Malvales	Rosids	Eudicots	Plantae
	XP_012481062.1_PREDICTED:_O-acyltransferase_WSD1-like_Gossypium_raimondii':0.006708		Malvaceae	Malvales	Rosids	Eudicots	Plantae
	XP_016743654.1_PREDICTED:_O-acyltransferase_WSD1-like_Gossypium_hirsutum':0.020555		Malvaceae	Malvales	Rosids	Eudicots	Plantae
	OMO64303.1_hypothetical_protein_CCACVL1_21881_Corchorus_capsularis':0.04628		Malvaceae	Malvales	Rosids	Eudicots	Plantae
	OMP08612.1_hypothetical_protein_COLO4_06287_Corchorus_olitorius':0.005103		Malvaceae	Malvales	Rosids	Eudicots	Plantae
	XP_006444839.1_hypothetical_protein_CICLE_v10019739mg_Citrus_clementina':0.177457		Rutaceae	Sapindales	Rosids	Eudicots	Plantae
	XP_018818354.1_PREDICTED:_O-acyltransferase_WSD1-like_Juglans_regia':0.170631		Juglandaceae	Fagales	Rosids	Eudicots	Plantae
	KCW78187.1_hypothetical_protein_EUGRSUZ_D02376_partial_Eucalyptus_grandis':0.0		Juglandaceae	Fagales	Rosids	Eudicots	Plantae
	XP_018728315.1_PREDICTED:_O-acyltransferase_WSD1_Eucalyptus_grandis':0.001433		Juglandaceae	Fagales	Rosids	Eudicots	Plantae
	XP_012083821.1_O-acyltransferase_WSD1_Jatropha_curcas':0.160079		Euphorbiaceae	Malpighiales	Rosids	Eudicots	Plantae
	OAY49015.1_hypothetical_protein_MANES_05G022900_Manihot_esculenta':0.136402		Euphorbiaceae	Malpighiales	Rosids	Eudicots	Plantae
	XP_006375366.1_hypothetical_protein_POPTR_0014s09440g_partial_Populus_trichocarpa':0.349606		Salicaceae	Malpighiales	Rosids	Eudicots	Plantae
	KVH89025.1_O-acyltransferase_WSD1_C-terminal_Cynara_cardunculus_var._scolymus':0.164576		Asteraceae	Asterales	Asterids	Eudicots	Plantae
	KVH89040.1_O-acyltransferase_WSD1_C-terminal_Cynara_cardunculus_var._scolymus':0.167948		Asteraceae	Asterales	Asterids	Eudicots	Plantae
	XP_015888687.1_PREDICTED:_O-acyltransferase_WSD1-like_Ziziphus_jujuba':0.160506		Rhamnaceae	Rosales	Rosids	Eudicots	Plantae
	XP_007219258.1_O-acyltransferase_WSD1_Prunus_persica':0.021976		Rosaceae	Rosales	Rosids	Eudicots	Plantae
	XP_008233155.1_PREDICTED:_O-acyltransferase_WSD1-like_Prunus_mume':0.019169		Rosaceae	Rosales	Rosids	Eudicots	Plantae
	XP_010095758.1_O-acyltransferase_WSD1_Morus_notabilis':0.226414		Moraceae	Rosales	Rosids	Eudicots	Plantae
	XP_010088855.1_O-acyltransferase_WSD1_Morus_notabilis':0.304854		Moraceae	Rosales	Rosids	Eudicots	Plantae
	XP_010095756.1_O-acyltransferase_WSD1_Morus_notabilis':0.172127		Moraceae	Rosales	Rosids	Eudicots	Plantae
	XP_010105246.1_O-acyltransferase_WSD1_Morus_notabilis':0.176287		Moraceae	Rosales	Rosids	Eudicots	Plantae
	XP_010105248.1_O-acyltransferase_WSD1_Morus_notabilis':0.003213		Moraceae	Rosales	Rosids	Eudicots	Plantae
	XP_010666751.1_PREDICTED:_O-acyltransferase_WSD1-like_isoform_X2_Beta_vulgaris_subsp._vulgaris':0.0		Amaranthaceae	Caryophyllales	Core eudicots	Eudicots	Plantae
	KMT20304.1_hypothetical_protein_BVRB_1g003070_Beta_vulgaris_subsp._vulgaris':0.006469		Amaranthaceae	Caryophyllales	Core eudicots	Eudicots	Plantae
	KNA25965.1_hypothetical_protein_SOVF_001870_Spinacia_oleracea':0.159609		Amaranthaceae	Caryophyllales		Eudicots	Plantae
	XP_010666825.1_PREDICTED:_O-acyltransferase_WSD1-like_isoform_X1_Beta_vulgaris_subsp._vulgaris':0.070688		Amaranthaceae	Caryophyllales	Core eudicots	Eudicots	Plantae
	XP_019102864.1_PREDICTED:_O-acyltransferase_WSD1-like_isoform_X2_Beta_vulgaris_subsp._vulgaris':0.381716		Amaranthaceae	Caryophyllales	Core eudicots	Eudicots	Plantae
	XP_009760691.1_PREDICTED:_O-acyltransferase_WSD1-like_Nicotiana_sylvestris':0.025071		Solanaceae	Solanales	Asterids	Eudicots	Plantae
	XP_016468915.1_PREDICTED:_O-acyltransferase_WSD1-like_partial_Nicotiana_tabacum':0.030594		Solanaceae	Solanales	Asterids	Eudicots	Plantae
	XP_019229792.1_PREDICTED:_O-acyltransferase_WSD1-like_isoform_X1_Nicotiana_attenuata':0.018231		Solanaceae	Solanales	Asterids	Eudicots	Plantae
	XP_019229798.1_PREDICTED:_O-acyltransferase_WSD1-like_isoform_X2_Nicotiana_attenuata':0.188489		Solanaceae	Solanales	Asterids	Eudicots	Plantae
	XP_004228362.1_PREDICTED:_O-acyltransferase_WSD1-like_Solanum_lycopersicum':0.091735		Solanaceae	Solanales	Asterids	Eudicots	Plantae
	XP_006345292.1_PREDICTED:_O-acyltransferase_WSD1-like_Solanum_tuberosum':0.099684		Solanaceae	Solanales	Asterids	Eudicots	Plantae
	XP_016568623.1_PREDICTED:_O-acyltransferase_WSD1-like_Capsicum_annuum':0.130906		Solanaceae	Solanales	Asterids	Eudicots	Plantae
	XP_009760466.1_PREDICTED:_LOW_QUALITY_PROTEIN:_O-acyltransferase_WSD1-like_Nicotiana_sylvestris':0.037607		Solanaceae	Solanales	Asterids	Eudicots	Plantae
	OIT34753.1_o-acyltransferase_wsd1_Nicotiana_attenuata':0.030804		Solanaceae	Solanales	Asterids	Eudicots	Plantae
	XP_016538227.1_PREDICTED:_O-acyltransferase_WSD1-like_isoform_X1_Capsicum_annuum':0.0		Solanaceae	Solanales	Asterids	Eudicots	Plantae
	XP_016538228.1_PREDICTED:_O-acyltransferase_WSD1-like_isoform_X2_Capsicum_annuum':0.004911		Solanaceae	Solanales	Asterids	Eudicots	Plantae
	CDP08677.1_unnamed_protein_product_Coffea_canephora':0.184116		Rubiaceae	Gentianales	Asterids	Eudicots	Plantae
	XP_019188381.1_PREDICTED:_O-acyltransferase_WSD1-like_isoform_X1_Ipomoea_nil':5.82E-4		Convolvulaceae	Solanales	Asterids	Eudicots	Plantae
	XP_019188382.1_PREDICTED:_O-acyltransferase_WSD1-like_isoform_X2_Ipomoea_nil':0.0		Convolvulaceae	Solanales	Asterids	Eudicots	Plantae
	XP_019191231.1_PREDICTED:_O-acyltransferase_WSD1-like_Ipomoea_nil':0.437455		Convolvulaceae	Solanales	Asterids	Eudicots	Plantae
	XP_009777803.1_PREDICTED:_O-acyltransferase_WSD1-like_Nicotiana_sylvestris':0.021256		Solanaceae	Solanales	Asterids	Eudicots	Plantae
	XP_019236426.1_PREDICTED:_O-acyltransferase_WSD1-like_Nicotiana_attenuata':0.018762		Solanaceae	Solanales	Asterids	Eudicots	Plantae
	AAZ08051.1_wax_synthase_Petunia_x_hybrida':0.107451		Solanaceae	Solanales	Asterids	Eudicots	Plantae
	XP_016553793.1_PREDICTED:_O-acyltransferase_WSD1-like_Capsicum_annuum':0.147289		Solanaceae	Solanales	Asterids	Eudicots	Plantae
	XP_019235422.1_PREDICTED:_O-acyltransferase_WSD1-like_isoform_X1_Nicotiana_attenuata':0.124322		Solanaceae	Solanales	Asterids	Eudicots	Plantae
	XP_019235423.1_PREDICTED:_O-acyltransferase_WSD1-like_isoform_X2_Nicotiana_attenuata':0.011515		Solanaceae	Solanales	Asterids	Eudicots	Plantae
	XP_016545793.1_PREDICTED:_O-acyltransferase_WSD1-like_Capsicum_annuum':0.086559		Solanaceae	Solanales	Asterids	Eudicots	Plantae
	XP_006362139.1_PREDICTED:_O-acyltransferase_WSD1-like_Solanum_tuberosum':0.035037		Solanaceae	Solanales	Asterids	Eudicots	Plantae
	XP_015055185.1_PREDICTED:_O-acyltransferase_WSD1-like_isoform_X1_Solanum_pennellii':0.017019		Solanaceae	Solanales	Asterids	Eudicots	Plantae
	XP_015055186.1_PREDICTED:_O-acyltransferase_WSD1-like_isoform_X2_Solanum_pennellii':0.037185		Solanaceae	Solanales	Asterids	Eudicots	Plantae
	CAN76656.1_hypothetical_protein_VITISV_042358_Vitis_vinifera':0.064775		Vitaceae	Vitales	Rosids	Eudicots	Plantae
	XP_002263409.1_PREDICTED:_O-acyltransferase_WSD1_isoform_X1_Vitis_vinifera':0.0		Vitaceae	Vitales	Rosids	Eudicots	Plantae
	CBI40545.3_unnamed_protein_product_partial_Vitis_vinifera':0.01283		Vitaceae	Vitales	Rosids	Eudicots	Plantae
	XP_019081275.1_PREDICTED:_O-acyltransferase_WSD1-like_Vitis_vinifera':0.048801		Vitaceae	Vitales	Rosids	Eudicots	Plantae
	CAN71950.1_hypothetical_protein_VITISV_024307_Vitis_vinifera':0.246026		Vitaceae	Vitales	Rosids	Eudicots	Plantae
	XP_019081272.1_PREDICTED:_O-acyltransferase_WSD1_isoform_X2_Vitis_vinifera':0.0		Vitaceae	Vitales	Rosids	Eudicots	Plantae
	CBI40544.3_unnamed_protein_product_partial_Vitis_vinifera':0.0		Vitaceae	Vitales	Rosids	Eudicots	Plantae
	XP_019081274.1_PREDICTED:_O-acyltransferase_WSD1_isoform_X2_Vitis_vinifera':0.013722		Vitaceae	Vitales	Rosids	Eudicots	Plantae
	CBI40536.3_unnamed_protein_product_partial_Vitis_vinifera':0.00782		Vitaceae	Vitales	Rosids	Eudicots	Plantae
	XP_010661940.1_PREDICTED:_O-acyltransferase_WSD1_isoform_X1_Vitis_vinifera':0.0		Vitaceae	Vitales	Rosids	Eudicots	Plantae
	CAN79451.1_hypothetical_protein_VITISV_001677_Vitis_vinifera':0.005744		Vitaceae	Vitales	Rosids	Eudicots	Plantae
	XP_019081273.1_PREDICTED:_O-acyltransferase_WSD1_isoform_X2_Vitis_vinifera':0.0		Vitaceae	Vitales	Rosids	Eudicots	Plantae
	CAN78450.1_hypothetical_protein_VITISV_005944_Vitis_vinifera':0.148342		Vitaceae	Vitales	Rosids	Eudicots	Plantae
	CBI40534.3_unnamed_protein_product_partial_Vitis_vinifera':0.008627		Vitaceae	Vitales	Rosids	Eudicots	Plantae
	XP_019081109.1_PREDICTED:_O-acyltransferase_WSD1_Vitis_vinifera':0.096234		Vitaceae	Vitales	Rosids	Eudicots	Plantae
	XP_002278404.1_PREDICTED:_O-acyltransferase_WSD1_Vitis_vinifera':0.0		Vitaceae	Vitales	Rosids	Eudicots	Plantae
	XP_010661936.2_PREDICTED:_LOW_QUALITY_PROTEIN:_O-acyltransferase_WSD1_Vitis_vinifera':0.01826		Vitaceae	Vitales	Rosids	Eudicots	Plantae
	XP_010095755.1_O-acyltransferase_WSD1_Morus_notabilis':0.575651		Moraceae	Rosales	Rosids	Eudicots	Plantae
	KZM97747.1_hypothetical_protein_DCAR_014891_Daucus_carota_subsp._sativus':0.109316		Apiaceae	Apiales	Asterids	Eudicots	Plantae
	XP_017245116.1_PREDICTED:_O-acyltransferase_WSD1-like_Daucus_carota_subsp._sativus':0.143066		Apiaceae	Apiales	Asterids	Eudicots	Plantae
	KVH88734.1_hypothetical_protein_Ccrd_025939_Cynara_cardunculus_var._scolymus':0.357939		Asteraceae	Asterales	Asterids	Eudicots	Plantae
	XP_006478431.1_PREDICTED:_O-acyltransferase_WSD1-like_Citrus_sinensis':0.001875		Rutaceae	Sapindales	Rosids	Eudicots	Plantae
	KDO38719.1_hypothetical_protein_CISIN_1g041931mg_Citrus_sinensis':0.008269		Rutaceae	Sapindales	Rosids	Eudicots	Plantae
	XP_006441689.1_hypothetical_protein_CICLE_v10019877mg_Citrus_clementina':0.005161		Rutaceae	Sapindales	Rosids	Eudicots	Plantae
	XP_006478432.1_PREDICTED:_O-acyltransferase_WSD1-like_Citrus_sinensis':0.004014		Rutaceae	Sapindales	Rosids	Eudicots	Plantae
	XP_006441690.1_hypothetical_protein_CICLE_v10023773mg_partial_Citrus_clementina':0.025941		Rutaceae	Sapindales	Rosids	Eudicots	Plantae
	KDO46855.1_hypothetical_protein_CISIN_1g043866mg_partial_Citrus_sinensis':0.015433		Rutaceae	Sapindales	Rosids	Eudicots	Plantae
	KJB81194.1_hypothetical_protein_B456_013G132800_Gossypium_raimondii':0.0		Malvaceae	Malvales	Rosids	Eudicots	Plantae
	KJB81195.1_hypothetical_protein_B456_013G132800_Gossypium_raimondii':0.008098		Malvaceae	Malvales	Rosids	Eudicots	Plantae
	XP_016704079.1_PREDICTED:_O-acyltransferase_WSD1-like_Gossypium_hirsutum':0.0		Malvaceae	Malvales	Rosids	Eudicots	Plantae
	XP_016743251.1_PREDICTED:_O-acyltransferase_WSD1-like_Gossypium_hirsutum':0.0		Malvaceae	Malvales	Rosids	Eudicots	Plantae
	XP_016725596.1_PREDICTED:_O-acyltransferase_WSD1-like_Gossypium_hirsutum':0.019545		Malvaceae	Malvales	Rosids	Eudicots	Plantae
	XP_017618033.1_PREDICTED:_O-acyltransferase_WSD1-like_Gossypium_arboreum':0.024137		Malvaceae	Malvales	Rosids	Eudicots	Plantae
	XP_017981017.1_PREDICTED:_O-acyltransferase_WSD1_Theobroma_cacao':0.098524		Malvaceae	Malvales	Rosids	Eudicots	Plantae
	XP_017981114.1_PREDICTED:_O-acyltransferase_WSD1_Theobroma_cacao':0.048589		Malvaceae	Malvales	Rosids	Eudicots	Plantae
	OMO77480.1_hypothetical_protein_COLO4_25143_Corchorus_olitorius':0.108508		Malvaceae	Malvales	Rosids	Eudicots	Plantae
	OMO89125.1_hypothetical_protein_CCACVL1_08011_partial_Corchorus_capsularis':0.212878		Malvaceae	Malvales	Rosids	Eudicots	Plantae
	XP_012076953.1_O-acyltransferase_WSD1_isoform_X1_Jatropha_curcas':0.325663		Euphorbiaceae	Malpighiales	Rosids	Eudicots	Plantae
	OAY23893.1_hypothetical_protein_MANES_18G115900_Manihot_esculenta':0.031188		Euphorbiaceae	Malpighiales	Rosids	Eudicots	Plantae
	OAY23894.1_hypothetical_protein_MANES_18G116000_Manihot_esculenta':0.032715		Euphorbiaceae	Malpighiales	Rosids	Eudicots	Plantae
	OAY23892.1_hypothetical_protein_MANES_18G115800_Manihot_esculenta':0.290077		Euphorbiaceae	Malpighiales	Rosids	Eudicots	Plantae
	XP_002325936.2_hypothetical_protein_POPTR_0019s09920g_Populus_trichocarpa':0.006759		Salicaceae	Malpighiales	Rosids	Eudicots	Plantae
	XP_011008181.1_PREDICTED:_O-acyltransferase_WSD1-like_isoform_X2_Populus_euphratica':0.126267		Salicaceae	Malpighiales	Rosids	Eudicots	Plantae
	XP_006371406.1_hypothetical_protein_POPTR_0019s09950g_Populus_trichocarpa':0.0		Salicaceae	Malpighiales	Rosids	Eudicots	Plantae
	XP_002325937.2_hypothetical_protein_POPTR_0019s09950g_Populus_trichocarpa':0.0		Salicaceae	Malpighiales	Rosids	Eudicots	Plantae
	XP_006371408.1_hypothetical_protein_POPTR_0019s09950g_Populus_trichocarpa':0.0		Salicaceae	Malpighiales	Rosids	Eudicots	Plantae
	XP_006371409.1_hypothetical_protein_POPTR_0019s09950g_Populus_trichocarpa':0.013673		Salicaceae	Malpighiales	Rosids	Eudicots	Plantae
	XP_006371410.1_hypothetical_protein_POPTR_0019s09950g_Populus_trichocarpa':0.018824		Salicaceae	Malpighiales	Rosids	Eudicots	Plantae
	XP_010266526.1_PREDICTED:_O-acyltransferase_WSD1-like_isoform_X2_Nelumbo_nucifera':0.25498		Nelumbonaceae	Proteales		Eudicots	Plantae
	XP_009766774.1_PREDICTED:_O-acyltransferase_WSD1-like_Nicotiana_sylvestris':0.0		Solanaceae	Solanales	Asterids	Eudicots	Plantae
	XP_016471616.1_PREDICTED:_O-acyltransferase_WSD1-like_isoform_X1_Nicotiana_tabacum':0.00246		Solanaceae	Solanales	Asterids	Eudicots	Plantae
	XP_019227486.1_PREDICTED:_O-acyltransferase_WSD1-like_Nicotiana_attenuata':0.015752		Solanaceae	Solanales	Asterids	Eudicots	Plantae
	XP_009601405.1_PREDICTED:_O-acyltransferase_WSD1-like_isoform_X1_Nicotiana_tomentosiformis':0.003116		Solanaceae	Solanales	Asterids	Eudicots	Plantae
	XP_016451287.1_PREDICTED:_O-acyltransferase_WSD1-like_Nicotiana_tabacum':0.0		Solanaceae	Solanales	Asterids	Eudicots	Plantae
	XP_016471617.1_PREDICTED:_O-acyltransferase_WSD1-like_isoform_X2_Nicotiana_tabacum':0.331979		Solanaceae	Solanales	Asterids	Eudicots	Plantae
	XP_018626503.1_PREDICTED:_O-acyltransferase_WSD1-like_isoform_X2_Nicotiana_tomentosiformis':0.0		Solanaceae	Solanales	Asterids	Eudicots	Plantae
	XP_016564422.1_PREDICTED:_O-acyltransferase_WSD1-like_isoform_X2_Capsicum_annuum':0.081445		Solanaceae	Solanales	Asterids	Eudicots	Plantae
	XP_006350634.2_PREDICTED:_O-acyltransferase_WSD1-like_Solanum_tuberosum':0.013295		Solanaceae	Solanales	Asterids	Eudicots	Plantae
	XP_004235106.1_PREDICTED:_O-acyltransferase_WSD1-like_Solanum_lycopersicum':0.015082		Solanaceae	Solanales	Asterids	Eudicots	Plantae
	XP_015068189.1_PREDICTED:_O-acyltransferase_WSD1-like_Solanum_pennellii':0.008594		Solanaceae	Solanales	Asterids	Eudicots	Plantae
	XP_019189002.1_PREDICTED:_O-acyltransferase_WSD1-like_Ipomoea_nil':0.206688		Convolvulaceae	Solanales	Asterids	Eudicots	Plantae
	XP_011075993.1_O-acyltransferase_WSD1_Sesamum_indicum':0.188602		Pedaliaceae	Lamiales	Asterids	Eudicots	Plantae
	XP_012851945.1_PREDICTED:_O-acyltransferase_WSD1-like_Erythranthe_guttata':0.193799		Phrymaceae	Lamiales	Asterids	Eudicots	Plantae
	EYU33179.1_hypothetical_protein_MIMGU_mgv1a026751mg_Erythranthe_guttata':0.012891		Phrymaceae	Lamiales	Asterids	Eudicots	Plantae
	XP_012842408.1_PREDICTED:_O-acyltransferase_WSD1-like_Erythranthe_guttata':0.018838		Phrymaceae	Lamiales	Asterids	Eudicots	Plantae
	XP_017255783.1_PREDICTED:_O-acyltransferase_WSD1-like_Daucus_carota_subsp._sativus':0.347413		Apiaceae	Apiales	Asterids	Eudicots	Plantae
	KZN01850.1_hypothetical_protein_DCAR_010604_Daucus_carota_subsp._sativus':0.114093		Apiaceae	Apiales	Asterids	Eudicots	Plantae
	XP_017240954.1_PREDICTED:_O-acyltransferase_WSD1-like_Daucus_carota_subsp._sativus':0.207159		Apiaceae	Apiales	Asterids	Eudicots	Plantae
	XP_017217929.1_PREDICTED:_O-acyltransferase_WSD1-like_isoform_X1_Daucus_carota_subsp._sativus':0.0		Apiaceae	Apiales	Asterids	Eudicots	Plantae
	KZM88886.1_hypothetical_protein_DCAR_025961_Daucus_carota_subsp._sativus':0.012676		Apiaceae	Apiales	Asterids	Eudicots	Plantae
	XP_017217931.1_PREDICTED:_O-acyltransferase_WSD1-like_isoform_X2_Daucus_carota_subsp._sativus':0.0		Apiaceae	Apiales	Asterids	Eudicots	Plantae
	XP_019081440.1_PREDICTED:_O-acyltransferase_WSD1_Vitis_vinifera':0.24994		Vitaceae	Vitales	Rosids	Eudicots	Plantae
	XP_019104053.1_PREDICTED:_O-acyltransferase_WSD1-like_isoform_X1_Beta_vulgaris_subsp._vulgaris':0.003641		Amaranthaceae	Caryophyllales	Core eudicots	Eudicots	Plantae
	XP_019104054.1_PREDICTED:_O-acyltransferase_WSD1-like_isoform_X2_Beta_vulgaris_subsp._vulgaris':0.0		Amaranthaceae	Caryophyllales	Core eudicots	Eudicots	Plantae
	XP_013465698.1_O-acyltransferase_WSD1-like_family_protein_Medicago_truncatula':0.111766		Fabaceae	Fabales	Rosids	Eudicots	Plantae
	GAU21110.1_hypothetical_protein_TSUD_10270_Trifolium_subterraneum':0.088614		Fabaceae	Fabales	Rosids	Eudicots	Plantae
	XP_013465699.1_O-acyltransferase_WSD1-like_family_protein_Medicago_truncatula':0.053542		Fabaceae	Fabales	Rosids	Eudicots	Plantae
	XP_013465696.1_O-acyltransferase_WSD1-like_family_protein_Medicago_truncatula':0.020917		Fabaceae	Fabales	Rosids	Eudicots	Plantae
	XP_013465695.1_O-acyltransferase_WSD1-like_family_protein_Medicago_truncatula':0.04115		Fabaceae	Fabales	Rosids	Eudicots	Plantae
	XP_013465697.1_O-acyltransferase_WSD1-like_family_protein_Medicago_truncatula':0.061103		Fabaceae	Fabales	Rosids	Eudicots	Plantae
	XP_012570634.1_PREDICTED:_O-acyltransferase_WSD1-like_Cicer_arietinum':0.109626		Fabaceae	Fabales	Rosids	Eudicots	Plantae
	KYP72358.1_O-acyltransferase_WSD1_Cajanus_cajan':0.095994		Fabaceae	Fabales	Rosids	Eudicots	Plantae
	XP_020224502.1_LOW_QUALITY_PROTEIN:_O-acyltransferase_WSD1_Cajanus_cajan':0.0		Fabaceae	Fabales	Rosids	Eudicots	Plantae
	ACU18891.1_unknown_Glycine_max':0.052325		Fabaceae	Fabales	Rosids	Eudicots	Plantae
	XP_007140988.1_hypothetical_protein_PHAVU_008G157700g_Phaseolus_vulgaris':0.267288		Fabaceae	Fabales	Rosids	Eudicots	Plantae
	XP_006587545.1_PREDICTED:_O-acyltransferase_WSD1_isoform_X1_Glycine_max':0.011252		Fabaceae	Fabales	Rosids	Eudicots	Plantae
	KHN38854.1_O-acyltransferase_WSD1_Glycine_soja':0.024018		Fabaceae	Fabales	Rosids	Eudicots	Plantae
	XP_019447715.1_PREDICTED:_O-acyltransferase_WSD1-like_isoform_X1_Lupinus_angustifolius':0.008225		Fabaceae	Fabales	Rosids	Eudicots	Plantae
	XP_019447723.1_PREDICTED:_O-acyltransferase_WSD1-like_isoform_X2_Lupinus_angustifolius':0.018875		Fabaceae	Fabales	Rosids	Eudicots	Plantae
	XP_015971677.1_PREDICTED:_O-acyltransferase_WSD1-like_isoform_X2_Arachis_duranensis':0.024305		Fabaceae	Fabales	Rosids	Eudicots	Plantae
	XP_016162565.1_PREDICTED:_O-acyltransferase_WSD1-like_isoform_X3_Arachis_ipaensis':0.010622		Fabaceae	Fabales	Rosids	Eudicots	Plantae
	XP_015971680.1_PREDICTED:_O-acyltransferase_WSD1-like_Arachis_duranensis':0.021961		Fabaceae	Fabales	Rosids	Eudicots	Plantae
	XP_016162567.1_PREDICTED:_O-acyltransferase_WSD1-like_Arachis_ipaensis':0.019434		Fabaceae	Fabales	Rosids	Eudicots	Plantae
	XP_018814836.1_PREDICTED:_O-acyltransferase_WSD1-like_Juglans_regia':0.19773		Juglandaceae	Fagales	Rosids	Eudicots	Plantae
	XP_018854810.1_PREDICTED:_O-acyltransferase_WSD1-like_Juglans_regia':0.033764		Juglandaceae	Fagales	Rosids	Eudicots	Plantae
	XP_018857517.1_PREDICTED:_O-acyltransferase_WSD1-like_partial_Juglans_regia':0.165019		Juglandaceae	Fagales	Rosids	Eudicots	Plantae
	XP_018859437.1_PREDICTED:_O-acyltransferase_WSD1-like_isoform_X2_Juglans_regia':0.008219		Juglandaceae	Fagales	Rosids	Eudicots	Plantae
	XP_018859438.1_PREDICTED:_O-acyltransferase_WSD1-like_isoform_X3_Juglans_regia':0.063075		Juglandaceae	Fagales	Rosids	Eudicots	Plantae
	XP_018838705.1_PREDICTED:_O-acyltransferase_WSD1-like_Juglans_regia':0.001921		Juglandaceae	Fagales	Rosids	Eudicots	Plantae
	XP_018855215.1_PREDICTED:_O-acyltransferase_WSD1-like_partial_Juglans_regia':0.107066		Juglandaceae	Fagales	Rosids	Eudicots	Plantae
	XP_018859377.1_PREDICTED:_O-acyltransferase_WSD1-like_partial_Juglans_regia':0.101097		Juglandaceae	Fagales	Rosids	Eudicots	Plantae
	EEF45726.1_conserved_hypothetical_protein_Ricinus_communis':0.0		Euphorbiaceae	Malpighiales	Rosids	Eudicots	Plantae
	XP_015573203.1_PREDICTED:_O-acyltransferase_WSD1_Ricinus_communis':0.013232		Euphorbiaceae	Malpighiales	Rosids	Eudicots	Plantae
	OAY58011.1_hypothetical_protein_MANES_02G142600_Manihot_esculenta':0.14854		Euphorbiaceae	Malpighiales	Rosids	Eudicots	Plantae
	XP_012087721.1_O-acyltransferase_WSD1_isoform_X1_Jatropha_curcas':0.002674		Euphorbiaceae	Malpighiales	Rosids	Eudicots	Plantae
	XP_012087722.1_O-acyltransferase_WSD1_isoform_X2_Jatropha_curcas':0.006063		Euphorbiaceae	Malpighiales	Rosids	Eudicots	Plantae
	XP_011024820.1_PREDICTED:_O-acyltransferase_WSD1-like_isoform_X2_Populus_euphratica':0.0		Salicaceae	Malpighiales	Rosids	Eudicots	Plantae
	XP_011024821.1_PREDICTED:_O-acyltransferase_WSD1-like_isoform_X3_Populus_euphratica':0.011683		Salicaceae	Malpighiales	Rosids	Eudicots	Plantae
	XP_011024822.1_PREDICTED:_O-acyltransferase_WSD1-like_isoform_X4_Populus_euphratica':0.006576		Salicaceae	Malpighiales	Rosids	Eudicots	Plantae
	KDO40779.1_hypothetical_protein_CISIN_1g047223mg_partial_Citrus_sinensis':0.039372		Rutaceae	Sapindales	Rosids	Eudicots	Plantae
	XP_015385628.1_PREDICTED:_O-acyltransferase_WSD1-like_Citrus_sinensis':0.001038		Rutaceae	Sapindales	Rosids	Eudicots	Plantae
	XP_018854672.1_PREDICTED:_O-acyltransferase_WSD1-like_partial_Juglans_regia':0.196554		Juglandaceae	Fagales	Rosids	Eudicots	Plantae
	XP_018855123.1_PREDICTED:_O-acyltransferase_WSD1-like_partial_Juglans_regia':0.166957		Juglandaceae	Fagales	Rosids	Eudicots	Plantae
	XP_018808194.1_PREDICTED:_O-acyltransferase_WSD1-like_isoform_X1_Juglans_regia':6.19E-4		Juglandaceae	Fagales	Rosids	Eudicots	Plantae
	XP_018808196.1_PREDICTED:_O-acyltransferase_WSD1-like_isoform_X2_Juglans_regia':0.0		Juglandaceae	Fagales	Rosids	Eudicots	Plantae
	XP_010100760.1_O-acyltransferase_WSD1_Morus_notabilis':0.288344		Moraceae	Rosales	Rosids	Eudicots	Plantae
	XP_004309135.1_PREDICTED:_O-acyltransferase_WSD1-like_isoform_X2_Fragaria_vesca_subsp._vesca':0.0		Rosaceae	Rosales	Rosids	Eudicots	Plantae
	XP_011470231.1_PREDICTED:_O-acyltransferase_WSD1-like_isoform_X1_Fragaria_vesca_subsp._vesca':6.12E-4		Rosaceae	Rosales	Rosids	Eudicots	Plantae
	XP_011470232.1_PREDICTED:_O-acyltransferase_WSD1-like_isoform_X3_Fragaria_vesca_subsp._vesca':0.0		Rosaceae	Rosales	Rosids	Eudicots	Plantae
	XP_008376728.1_PREDICTED:_O-acyltransferase_WSD1-like_isoform_X2_Malus_domestica':0.016596		Maleae	Rosales	Rosids	Eudicots	Plantae
	XP_017188885.1_PREDICTED:_O-acyltransferase_WSD1-like_isoform_X4_Malus_domestica':0.094309		Maleae	Rosales	Rosids	Eudicots	Plantae
	XP_008347254.1_PREDICTED:_O-acyltransferase_WSD1-like_partial_Malus_domestica':0.083009		Maleae	Rosales	Rosids	Eudicots	Plantae
	ONI25596.1_hypothetical_protein_PRUPE_2G310700_Prunus_persica':0.053788		Rosaceae	Rosales	Rosids	Eudicots	Plantae
	XP_008234742.1_PREDICTED:_O-acyltransferase_WSD1-like_Prunus_mume':0.115709		Rosaceae	Rosales	Rosids	Eudicots	Plantae
	XP_020413736.1_O-acyltransferase_WSD1_isoform_X2_Prunus_persica':0.024067		Rosaceae	Rosales	Rosids	Eudicots	Plantae
	ONI25593.1_hypothetical_protein_PRUPE_2G310700_Prunus_persica':0.105549		Rosaceae	Rosales	Rosids	Eudicots	Plantae
	XP_020413733.1_O-acyltransferase_WSD1_isoform_X1_Prunus_persica':0.002087		Rosaceae	Rosales	Rosids	Eudicots	Plantae
	GAV66201.1_DUF1298_domain-containing_protein_Cephalotus_follicularis':0.240557		Cephalotaceae	Cephalotus	Rosids	Eudicots	Plantae
	GAV66202.1_LOW_QUALITY_PROTEIN:_WES_acyltransf_domain-containing_protein/DUF1298_domain-containing_protein_Cephalotus_follicularis':0.174247		Cephalotaceae	Cephalotus	Rosids	Eudicots	Plantae
	OMO88392.1_hypothetical_protein_CCACVL1_08427_Corchorus_capsularis':0.041751		Malvaceae	Malvales	Rosids	Eudicots	Plantae
	OMP02222.1_hypothetical_protein_COLO4_11274_Corchorus_olitorius':0.030281		Malvaceae	Malvales	Rosids	Eudicots	Plantae
	EOY23534.1_O-acyltransferase_WSD1-like_family_protein_putative_Theobroma_cacao':0.200413		Malvaceae	Malvales	Rosids	Eudicots	Plantae
	XP_016692646.1_PREDICTED:_O-acyltransferase_WSD1-like_Gossypium_hirsutum':0.0		Malvaceae	Malvales	Rosids	Eudicots	Plantae
	XP_012474489.1_PREDICTED:_O-acyltransferase_WSD1-like_isoform_X1_Gossypium_raimondii':0.0		Malvaceae	Malvales	Rosids	Eudicots	Plantae
	XP_012474490.1_PREDICTED:_O-acyltransferase_WSD1-like_isoform_X2_Gossypium_raimondii':0.002106		Malvaceae	Malvales	Rosids	Eudicots	Plantae
	XP_010415939.1_PREDICTED:_O-acyltransferase_WSD1-like_isoform_X2_Camelina_sativa':0.007765		Brassicaceae	Brassicales	Rosids	Eudicots	Plantae
	XP_010415940.1_PREDICTED:_O-acyltransferase_WSD1-like_isoform_X4_Camelina_sativa':0.009013		Brassicaceae	Brassicales	Rosids	Eudicots	Plantae
	XP_019083302.1_PREDICTED:_O-acyltransferase_WSD1-like_isoform_X3_Camelina_sativa':0.012671		Brassicaceae	Brassicales	Rosids	Eudicots	Plantae
	XP_010428071.1_PREDICTED:_O-acyltransferase_WSD1-like_Camelina_sativa':0.106601		Brassicaceae	Brassicales	Rosids	Eudicots	Plantae
	XP_010471231.1_PREDICTED:_O-acyltransferase_WSD1-like_Camelina_sativa':0.014058		Brassicaceae	Brassicales	Rosids	Eudicots	Plantae
	XP_006300458.1_hypothetical_protein_CARUB_v10020227mg_Capsella_rubella':0.097013		Brassicaceae	Brassicales	Rosids	Eudicots	Plantae
	XP_006302205.1_hypothetical_protein_CARUB_v10020217mg_Capsella_rubella':0.021588		Brassicaceae	Brassicales	Rosids	Eudicots	Plantae
	XP_010474267.1_PREDICTED:_O-acyltransferase_WSD1-like_Camelina_sativa':0.022632		Brassicaceae	Brassicales	Rosids	Eudicots	Plantae
	XP_010427904.1_PREDICTED:_O-acyltransferase_WSD1-like_isoform_X1_Camelina_sativa':1.12E-4		Brassicaceae	Brassicales	Rosids	Eudicots	Plantae
	XP_010427905.1_PREDICTED:_O-acyltransferase_WSD1-like_isoform_X2_Camelina_sativa':0.038145		Brassicaceae	Brassicales	Rosids	Eudicots	Plantae
	OAP15657.1_hypothetical_protein_AXX17_AT1G66230_Arabidopsis_thaliana':7.87E-4		Brassicaceae	Brassicales	Rosids	Eudicots	Plantae
	XP_002888859.1_hypothetical_protein_ARALYDRAFT_476341_Arabidopsis_lyrata_subsp._lyrata':0.040038		Brassicaceae	Brassicales	Rosids	Eudicots	Plantae
	NP_001185377.1_O-acyltransferase_WSD1-like_family_protein_Arabidopsis_thaliana':0.052509		Brassicaceae	Brassicales	Rosids	Eudicots	Plantae
	XP_018454393.1_PREDICTED:_O-acyltransferase_WSD1-like_isoform_X1_Raphanus_sativus':0.004157		Brassicaceae	Brassicales	Rosids	Eudicots	Plantae
	XP_018454394.1_PREDICTED:_O-acyltransferase_WSD1-like_isoform_X2_Raphanus_sativus':0.0		Brassicaceae	Brassicales	Rosids	Eudicots	Plantae
	XP_006390704.1_hypothetical_protein_EUTSA_v10018487mg_Eutrema_salsugineum':0.0		Brassicaceae	Brassicales	Rosids	Eudicots	Plantae
	BAJ33896.1_unnamed_protein_product_Eutrema_halophilum':0.0		Brassicaceae	Brassicales	Rosids	Eudicots	Plantae
	XP_006390705.1_hypothetical_protein_EUTSA_v10018487mg_Eutrema_salsugineum':0.006436		Brassicaceae	Brassicales	Rosids	Eudicots	Plantae
	KFK41631.1_hypothetical_protein_AALP_AA2G152800_Arabis_alpina':0.083509		Brassicaceae	Brassicales	Rosids	Eudicots	Plantae
	KFK41644.1_hypothetical_protein_AALP_AA2G154500_Arabis_alpina':0.083498		Brassicaceae	Brassicales	Rosids	Eudicots	Plantae
	XP_006302204.1_hypothetical_protein_CARUB_v10020216mg_Capsella_rubella':0.075356		Brassicaceae	Brassicales	Rosids	Eudicots	Plantae
	XP_006390703.1_hypothetical_protein_EUTSA_v10018482mg_Eutrema_salsugineum':0.077014		Brassicaceae	Brassicales	Rosids	Eudicots	Plantae
	CDY65667.1_BnaCnng48100D_Brassica_napus':0.005321		Brassicaceae	Brassicales	Rosids	Eudicots	Plantae
	XP_013729740.1_PREDICTED:_O-acyltransferase_WSD1-like_Brassica_napus':0.0		Brassicaceae	Brassicales	Rosids	Eudicots	Plantae
	XP_013620861.1_PREDICTED:_O-acyltransferase_WSD1-like_Brassica_oleracea_var._oleracea':0.0		Brassicaceae	Brassicales	Rosids	Eudicots	Plantae
	XP_009127901.1_PREDICTED:_O-acyltransferase_WSD1-like_Brassica_rapa':0.012766		Brassicaceae	Brassicales	Rosids	Eudicots	Plantae
	XP_018460181.1_PREDICTED:_O-acyltransferase_WSD1-like_Raphanus_sativus':0.059775		Brassicaceae	Brassicales	Rosids	Eudicots	Plantae
	XP_009127896.1_PREDICTED:_O-acyltransferase_WSD1-like_isoform_X1_Brassica_rapa':0.002126		Brassicaceae	Brassicales	Rosids	Eudicots	Plantae
	XP_013717787.1_PREDICTED:_O-acyltransferase_WSD1-like_Brassica_napus':0.0		Brassicaceae	Brassicales	Rosids	Eudicots	Plantae
	CDX82186.1_BnaC02g21040D_Brassica_napus':0.011307		Brassicaceae	Brassicales	Rosids	Eudicots	Plantae
	XP_013618990.1_PREDICTED:_O-acyltransferase_WSD1-like_isoform_X1_Brassica_oleracea_var._oleracea':0.0		Brassicaceae	Brassicales	Rosids	Eudicots	Plantae
	XP_013618992.1_PREDICTED:_O-acyltransferase_WSD1-like_isoform_X3_Brassica_oleracea_var._oleracea':0.007425		Brassicaceae	Brassicales	Rosids	Eudicots	Plantae
	XP_013623111.1_PREDICTED:_O-acyltransferase_WSD1-like_isoform_X2_Brassica_oleracea_var._oleracea':0.011992		Brassicaceae	Brassicales	Rosids	Eudicots	Plantae
	XP_018475361.1_PREDICTED:_O-acyltransferase_WSD1-like_Raphanus_sativus':0.057218		Brassicaceae	Brassicales	Rosids	Eudicots	Plantae
	CDX84605.1_BnaA03g16250D_Brassica_napus':0.0		Brassicaceae	Brassicales	Rosids	Eudicots	Plantae
	XP_009133034.1_PREDICTED:_O-acyltransferase_WSD1-like_Brassica_rapa':0.013069		Brassicaceae	Brassicales	Rosids	Eudicots	Plantae
	XP_013683552.1_PREDICTED:_O-acyltransferase_WSD1-like_isoform_X1_Brassica_napus':0.005547		Brassicaceae	Brassicales	Rosids	Eudicots	Plantae
	XP_010415937.1_PREDICTED:_O-acyltransferase_WSD1-like_Camelina_sativa':0.519046		Brassicaceae	Brassicales	Rosids	Eudicots	Plantae
	NP_001331810.1_O-acyltransferase_WSD1-like_family_protein_Arabidopsis_thaliana':0.06826		Brassicaceae	Brassicales	Rosids	Eudicots	Plantae
	NP_001331811.1_O-acyltransferase_WSD1-like_family_protein_Arabidopsis_thaliana':0.0		Brassicaceae	Brassicales	Rosids	Eudicots	Plantae
	OAO89882.1_WSD1_Arabidopsis_thaliana':0.0		Brassicaceae	Brassicales	Rosids	Eudicots	Plantae
	XP_002868506.1_hypothetical_protein_ARALYDRAFT_330267_Arabidopsis_lyrata_subsp._lyrata':0.031052		Brassicaceae	Brassicales	Rosids	Eudicots	Plantae
	XP_006283626.1_hypothetical_protein_CARUB_v10004683mg_Capsella_rubella':0.069306		Brassicaceae	Brassicales	Rosids	Eudicots	Plantae
	AIE57507.1_WSD1_Camelina_sativa':0.067439		Brassicaceae	Brassicales	Rosids	Eudicots	Plantae
	XP_018511597.1_PREDICTED:_O-acyltransferase_WSD1-like_Brassica_rapa':0.173539		Brassicaceae	Brassicales	Rosids	Eudicots	Plantae
	XP_009142184.1_PREDICTED:_O-acyltransferase_WSD1_isoform_X2_Brassica_rapa':0.0		Brassicaceae	Brassicales	Rosids	Eudicots	Plantae
	XP_018513706.1_PREDICTED:_O-acyltransferase_WSD1_isoform_X3_Brassica_rapa':0.051801		Brassicaceae	Brassicales	Rosids	Eudicots	Plantae
	XP_013664167.1_PREDICTED:_O-acyltransferase_WSD1-like_isoform_X2_Brassica_napus':0.0		Brassicaceae	Brassicales	Rosids	Eudicots	Plantae
	CDY14418.1_BnaC03g21770D_Brassica_napus':9.73E-4		Brassicaceae	Brassicales	Rosids	Eudicots	Plantae
	XP_013705467.1_PREDICTED:_O-acyltransferase_WSD1-like_Brassica_napus':0.0		Brassicaceae	Brassicales	Rosids	Eudicots	Plantae
	XP_009133323.1_PREDICTED:_O-acyltransferase_WSD1-like_isoform_X2_Brassica_rapa':0.002411		Brassicaceae	Brassicales	Rosids	Eudicots	Plantae
	XP_009133324.1_PREDICTED:_O-acyltransferase_WSD1-like_isoform_X1_Brassica_rapa':0.0		Brassicaceae	Brassicales	Rosids	Eudicots	Plantae
	XP_018475266.1_PREDICTED:_O-acyltransferase_WSD1-like_Raphanus_sativus':0.025408		Brassicaceae	Brassicales	Rosids	Eudicots	Plantae
	CDY07684.1_BnaA03g18270D_Brassica_napus':0.025839		Brassicaceae	Brassicales	Rosids	Eudicots	Plantae
	XP_013739083.1_PREDICTED:_O-acyltransferase_WSD1-like_Brassica_napus':0.271885		Brassicaceae	Brassicales	Rosids	Eudicots	Plantae
	KFK36801.1_hypothetical_protein_AALP_AA4G173200_Arabis_alpina':0.155006		Brassicaceae	Brassicales	Rosids	Eudicots	Plantae
	XP_013751122.1_PREDICTED:_LOW_QUALITY_PROTEIN:_O-acyltransferase_WSD1_Brassica_napus':0.210498		Brassicaceae	Brassicales	Rosids	Eudicots	Plantae
	NP_001189709.1_O-acyltransferase_WSD1-like_family_protein_Arabidopsis_thaliana':0.01946		Brassicaceae	Brassicales	Rosids	Eudicots	Plantae
	NP_001324140.1_O-acyltransferase_WSD1-like_family_protein_Arabidopsis_thaliana':0.041896		Brassicaceae	Brassicales	Rosids	Eudicots	Plantae
	NP_001324139.1_O-acyltransferase_WSD1-like_family_protein_Arabidopsis_thaliana':0.0		Brassicaceae	Brassicales	Rosids	Eudicots	Plantae
	XP_002879777.1_hypothetical_protein_ARALYDRAFT_321593_Arabidopsis_lyrata_subsp._lyrata':0.037503		Brassicaceae	Brassicales	Rosids	Eudicots	Plantae
	XP_010505562.2_PREDICTED:_O-acyltransferase_WSD1-like_Camelina_sativa':0.0936		Brassicaceae	Brassicales	Rosids	Eudicots	Plantae
	XP_006296409.1_hypothetical_protein_CARUB_v10025587mg_Capsella_rubella':0.051641		Brassicaceae	Brassicales	Rosids	Eudicots	Plantae
	XP_010517234.1_PREDICTED:_O-acyltransferase_WSD1-like_Camelina_sativa':0.008257		Brassicaceae	Brassicales	Rosids	Eudicots	Plantae
	XP_010505560.2_PREDICTED:_O-acyltransferase_WSD1-like_Camelina_sativa':0.048208		Brassicaceae	Brassicales	Rosids	Eudicots	Plantae
	XP_010517229.1_PREDICTED:_O-acyltransferase_WSD1-like_isoform_X1_Camelina_sativa':0.023145		Brassicaceae	Brassicales	Rosids	Eudicots	Plantae
	XP_010517232.1_PREDICTED:_O-acyltransferase_WSD1-like_isoform_X2_Camelina_sativa':0.0		Brassicaceae	Brassicales	Rosids	Eudicots	Plantae
	XP_006294114.1_hypothetical_protein_CARUB_v10023110mg_Capsella_rubella':0.041382		Brassicaceae	Brassicales	Rosids	Eudicots	Plantae
	XP_010509092.1_PREDICTED:_O-acyltransferase_WSD1-like_isoform_X3_Camelina_sativa':0.087884		Brassicaceae	Brassicales	Rosids	Eudicots	Plantae
	XP_010505558.1_PREDICTED:_O-acyltransferase_WSD1-like_isoform_X1_Camelina_sativa':0.019467		Brassicaceae	Brassicales	Rosids	Eudicots	Plantae
	XP_010505559.1_PREDICTED:_O-acyltransferase_WSD1-like_isoform_X2_Camelina_sativa':0.036372		Brassicaceae	Brassicales	Rosids	Eudicots	Plantae
	XP_010509090.1_PREDICTED:_O-acyltransferase_WSD1-like_isoform_X1_Camelina_sativa':0.010875		Brassicaceae	Brassicales	Rosids	Eudicots	Plantae
	XP_010509091.1_PREDICTED:_O-acyltransferase_WSD1-like_isoform_X2_Camelina_sativa':0.032957		Brassicaceae	Brassicales	Rosids	Eudicots	Plantae
	XP_010537089.1_PREDICTED:_O-acyltransferase_WSD1_isoform_X2_Tarenaya_hassleriana':0.154575		Brassicaceae	Brassicales	Rosids	Eudicots	Plantae
	CDY35652.1_BnaC09g29740D_Brassica_napus':0.165325		Brassicaceae	Brassicales	Rosids	Eudicots	Plantae
	CDY47071.1_BnaA03g12270D_Brassica_napus':0.075816		Brassicaceae	Brassicales	Rosids	Eudicots	Plantae
	BAB09801.1_unnamed_protein_product_Arabidopsis_thaliana':2.37E-4		Brassicaceae	Brassicales	Rosids	Eudicots	Plantae
	BAC42871.1_unknown_protein_Arabidopsis_thaliana':0.001813		Brassicaceae	Brassicales	Rosids	Eudicots	Plantae
	XP_002862308.1_hypothetical_protein_ARALYDRAFT_920929_Arabidopsis_lyrata_subsp._lyrata':0.049001		Brassicaceae	Brassicales	Rosids	Eudicots	Plantae
	XP_010445765.1_PREDICTED:_O-acyltransferase_WSD1-like_Camelina_sativa':0.0		Brassicaceae	Brassicales	Rosids	Eudicots	Plantae
	XP_010445768.1_PREDICTED:_O-acyltransferase_WSD1-like_Camelina_sativa':0.00351		Brassicaceae	Brassicales	Rosids	Eudicots	Plantae
	XP_010482729.1_PREDICTED:_O-acyltransferase_WSD1-like_Camelina_sativa':0.004638		Brassicaceae	Brassicales	Rosids	Eudicots	Plantae
	XP_010503570.1_PREDICTED:_O-acyltransferase_WSD1-like_Camelina_sativa':0.015459		Brassicaceae	Brassicales	Rosids	Eudicots	Plantae
	XP_010426427.1_PREDICTED:_O-acyltransferase_WSD1-like_Camelina_sativa':0.021498		Brassicaceae	Brassicales	Rosids	Eudicots	Plantae
	XP_019101888.1_PREDICTED:_LOW_QUALITY_PROTEIN:_O-acyltransferase_WSD1_Camelina_sativa':0.041459		Brassicaceae	Brassicales	Rosids	Eudicots	Plantae
	XP_002877656.1_hypothetical_protein_ARALYDRAFT_906195_Arabidopsis_lyrata_subsp._lyrata':0.10289		Brassicaceae	Brassicales	Rosids	Eudicots	Plantae
	XP_006292398.1_hypothetical_protein_CARUB_v10018611mg_Capsella_rubella':0.118485		Brassicaceae	Brassicales	Rosids	Eudicots	Plantae
	XP_019085830.1_PREDICTED:_O-acyltransferase_WSD1-like_Camelina_sativa':0.095643		Brassicaceae	Brassicales	Rosids	Eudicots	Plantae
	JAU61202.1_O-acyltransferase_WSD1_partial_Noccaea_caerulescens':0.065808		Brassicaceae	Brassicales	Rosids	Eudicots	Plantae
	XP_013678938.1_PREDICTED:_O-acyltransferase_WSD1-like_Brassica_napus':0.041663		Brassicaceae	Brassicales	Rosids	Eudicots	Plantae
	CDX68517.1_BnaC01g25950D_Brassica_napus':0.011955		Brassicaceae	Brassicales	Rosids	Eudicots	Plantae
	CDX83070.1_BnaA01g20700D_Brassica_napus':0.0		Brassicaceae	Brassicales	Rosids	Eudicots	Plantae
	XP_013668710.1_PREDICTED:_O-acyltransferase_WSD1-like_Brassica_napus':0.066668		Brassicaceae	Brassicales	Rosids	Eudicots	Plantae
	BAF01088.1_hypothetical_protein_Arabidopsis_thaliana':0.1783		Brassicaceae	Brassicales	Rosids	Eudicots	Plantae
	JAU45840.1_O-acyltransferase_WSD1_partial_Noccaea_caerulescens':0.118396		Brassicaceae	Brassicales	Rosids	Eudicots	Plantae
	CDX83071.1_BnaA01g20710D_Brassica_napus':0.0		Brassicaceae	Brassicales	Rosids	Eudicots	Plantae
	CDX68518.1_BnaC01g25960D_Brassica_napus':0.050656		Brassicaceae	Brassicales	Rosids	Eudicots	Plantae
	XP_013693268.1_PREDICTED:_O-acyltransferase_WSD1-like_Brassica_napus':0.12865		Brassicaceae	Brassicales	Rosids	Eudicots	Plantae
	JAU20627.1_O-acyltransferase_WSD1_Noccaea_caerulescens':0.096495		Brassicaceae	Brassicales	Rosids	Eudicots	Plantae
	XP_010515262.1_PREDICTED:_O-acyltransferase_WSD1_Camelina_sativa':0.053555		Brassicaceae	Brassicales	Rosids	Eudicots	Plantae
	OAP03730.1_hypothetical_protein_AXX17_AT3G43360_Arabidopsis_thaliana':0.0		Brassicaceae	Brassicales	Rosids	Eudicots	Plantae
	NP_001326077.1_O-acyltransferase_WSD1-like_family_protein_Arabidopsis_thaliana':0.041336		Brassicaceae	Brassicales	Rosids	Eudicots	Plantae
	XP_013653222.1_PREDICTED:_O-acyltransferase_WSD1-like_Brassica_napus':0.210654		Brassicaceae	Brassicales	Rosids	Eudicots	Plantae
	XP_018489526.1_PREDICTED:_O-acyltransferase_WSD1-like_Raphanus_sativus':0.033452		Brassicaceae	Brassicales	Rosids	Eudicots	Plantae
	CDY60222.1_BnaA06g39110D_Brassica_napus':0.062183		Brassicaceae	Brassicales	Rosids	Eudicots	Plantae
	CDX86991.1_BnaC03g52610D_Brassica_napus':0.0		Brassicaceae	Brassicales	Rosids	Eudicots	Plantae
	XP_013624483.1_PREDICTED:_O-acyltransferase_WSD1-like_Brassica_oleracea_var._oleracea':0.039163		Brassicaceae	Brassicales	Rosids	Eudicots	Plantae
	XP_006293222.1_hypothetical_protein_CARUB_v10019546mg_Capsella_rubella':0.074995		Brassicaceae	Brassicales	Rosids	Eudicots	Plantae
	NP_190488.1_O-acyltransferase_WSD1-like_family_protein_Arabidopsis_thaliana':0.002906		Brassicaceae	Brassicales	Rosids	Eudicots	Plantae
	OAP05277.1_hypothetical_protein_AXX17_AT3G43340_Arabidopsis_thaliana':8.58E-4		Brassicaceae	Brassicales	Rosids	Eudicots	Plantae
	XP_010519416.1_PREDICTED:_O-acyltransferase_WSD1-like_Tarenaya_hassleriana':0.129066		Brassicaceae	Brassicales	Rosids	Eudicots	Plantae
	XP_019058980.1_PREDICTED:_O-acyltransferase_WSD1-like_isoform_X2_Tarenaya_hassleriana':0.190221		Brassicaceae	Brassicales	Rosids	Eudicots	Plantae
	XP_010520974.1_PREDICTED:_O-acyltransferase_WSD1-like_isoform_X1_Tarenaya_hassleriana':0.084224		Brassicaceae	Brassicales	Rosids	Eudicots	Plantae
	XP_010520975.1_PREDICTED:_O-acyltransferase_WSD1-like_isoform_X2_Tarenaya_hassleriana':0.254275		Brassicaceae	Brassicales	Rosids	Eudicots	Plantae
	NP_197641.1_O-acyltransferase_WSD1-like_family_protein_Arabidopsis_thaliana':0.0		Brassicaceae	Brassicales	Rosids	Eudicots	Plantae
	NP_001330895.1_O-acyltransferase_WSD1-like_family_protein_Arabidopsis_thaliana':0.032763		Brassicaceae	Brassicales	Rosids	Eudicots	Plantae
	OAO95996.1_hypothetical_protein_AXX17_AT5G21820_Arabidopsis_thaliana':0.0		Brassicaceae	Brassicales	Rosids	Eudicots	Plantae
	JAU25288.1_O-acyltransferase_WSD1_Noccaea_caerulescens':0.275388		Brassicaceae	Brassicales	Rosids	Eudicots	Plantae
	JAU45399.1_O-acyltransferase_WSD1_partial_Noccaea_caerulescens':0.123613		Brassicaceae	Brassicales	Rosids	Eudicots	Plantae
	BAB09800.1_unnamed_protein_product_Arabidopsis_thaliana':0.003164		Brassicaceae	Brassicales	Rosids	Eudicots	Plantae
	OAO89785.1_hypothetical_protein_AXX17_AT5G52330_Arabidopsis_thaliana':0.005006		Brassicaceae	Brassicales	Rosids	Eudicots	Plantae
	XP_002864239.1_hypothetical_protein_ARALYDRAFT_495410_Arabidopsis_lyrata_subsp._lyrata':0.071795		Brassicaceae	Brassicales	Rosids	Eudicots	Plantae
	XP_019091450.1_PREDICTED:_O-acyltransferase_WSD1_Camelina_sativa':0.063997		Brassicaceae	Brassicales	Rosids	Eudicots	Plantae
	XP_006401712.1_hypothetical_protein_EUTSA_v10015275mg_partial_Eutrema_salsugineum':0.176909		Brassicaceae	Brassicales	Rosids	Eudicots	Plantae
	JAU65157.1_O-acyltransferase_WSD1_partial_Noccaea_caerulescens':0.00674		Brassicaceae	Brassicales	Rosids	Eudicots	Plantae
	JAU86817.1_O-acyltransferase_WSD1_partial_Noccaea_caerulescens':0.019797		Brassicaceae	Brassicales	Rosids	Eudicots	Plantae
	KFK30158.1_hypothetical_protein_AALP_AA7G224600_Arabis_alpina':0.320743		Brassicaceae	Brassicales	Rosids	Eudicots	Plantae
	JAU27955.1_O-acyltransferase_WSD1_partial_Noccaea_caerulescens':0.086275		Brassicaceae	Brassicales	Rosids	Eudicots	Plantae
	JAU96146.1_O-acyltransferase_WSD1_partial_Noccaea_caerulescens':0.0		Brassicaceae	Brassicales	Rosids	Eudicots	Plantae
	XP_006401713.1_hypothetical_protein_EUTSA_v10015825mg_Eutrema_salsugineum':0.250492		Brassicaceae	Brassicales	Rosids	Eudicots	Plantae
	XP_006401714.1_hypothetical_protein_EUTSA_v10015406mg_Eutrema_salsugineum':0.219943		Brassicaceae	Brassicales	Rosids	Eudicots	Plantae
	XP_018453616.1_PREDICTED:_O-acyltransferase_WSD1-like_Raphanus_sativus':0.068041		Brassicaceae	Brassicales	Rosids	Eudicots	Plantae
	CDX87730.1_BnaC02g32190D_Brassica_napus':0.033016		Brassicaceae	Brassicales	Rosids	Eudicots	Plantae
	CDY14382.1_BnaA10g06730D_Brassica_napus':0.004879		Brassicaceae	Brassicales	Rosids	Eudicots	Plantae
	XP_009119883.1_PREDICTED:_O-acyltransferase_WSD1_Brassica_rapa':0.017052		Brassicaceae	Brassicales	Rosids	Eudicots	Plantae
	XP_013608151.1_PREDICTED:_LOW_QUALITY_PROTEIN:_O-acyltransferase_WSD1_Brassica_oleracea_var._oleracea':0.025874		Brassicaceae	Brassicales	Rosids	Eudicots	Plantae
	XP_010496519.2_PREDICTED:_O-acyltransferase_WSD1-like_Camelina_sativa':0.11691		Brassicaceae	Brassicales	Rosids	Eudicots	Plantae
	XP_010450747.2_PREDICTED:_O-acyltransferase_WSD1-like_Camelina_sativa':0.017458		Brassicaceae	Brassicales	Rosids	Eudicots	Plantae
	XP_002870738.1_hypothetical_protein_ARALYDRAFT_916278_Arabidopsis_lyrata_subsp._lyrata':0.086155		Brassicaceae	Brassicales	Rosids	Eudicots	Plantae
	XP_019578180.1_PREDICTED:_O-acyltransferase_WSD1-like_partial_Rhinolophus_sinicus':0.145098		?	?	?	?	?
	XP_013732293.1_PREDICTED:_O-acyltransferase_WSD1-like_Brassica_napus':0.0		Brassicaceae	Brassicales	Rosids	Eudicots	Plantae
	XP_013732294.1_PREDICTED:_O-acyltransferase_WSD1-like_Brassica_napus':0.306201		Brassicaceae	Brassicales	Rosids	Eudicots	Plantae
	XP_013635061.1_PREDICTED:_O-acyltransferase_WSD1-like_Brassica_oleracea_var._oleracea':0.019556		Brassicaceae	Brassicales	Rosids	Eudicots	Plantae
	CDY15943.1_BnaA04g11680D_Brassica_napus':0.003719		Brassicaceae	Brassicales	Rosids	Eudicots	Plantae
	XP_009140411.1_PREDICTED:_O-acyltransferase_WSD1-like_isoform_X1_Brassica_rapa':0.015525		Brassicaceae	Brassicales	Rosids	Eudicots	Plantae
	XP_010420325.1_PREDICTED:_O-acyltransferase_WSD1-like_Camelina_sativa':0.041813		Brassicaceae	Brassicales	Rosids	Eudicots	Plantae
	XP_010492524.2_PREDICTED:_O-acyltransferase_WSD1-like_Camelina_sativa':0.032449		Brassicaceae	Brassicales	Rosids	Eudicots	Plantae
	XP_019097643.1_PREDICTED:_O-acyltransferase_WSD1-like_Camelina_sativa':0.200273		Brassicaceae	Brassicales	Rosids	Eudicots	Plantae
	XP_009131282.1_PREDICTED:_O-acyltransferase_WSD1-like_Brassica_rapa':0.003804		Brassicaceae	Brassicales	Rosids	Eudicots	Plantae
	XP_013716389.1_PREDICTED:_O-acyltransferase_WSD1-like_isoform_X1_Brassica_napus':0.006525		Brassicaceae	Brassicales	Rosids	Eudicots	Plantae
	XP_013627771.1_PREDICTED:_O-acyltransferase_WSD1-like_isoform_X2_Brassica_oleracea_var._oleracea':0.022006		Brassicaceae	Brassicales	Rosids	Eudicots	Plantae
	JAU27464.1_O-acyltransferase_WSD1_Noccaea_caerulescens':0.019722		Brassicaceae	Brassicales	Rosids	Eudicots	Plantae
	JAU98798.1_O-acyltransferase_WSD1_partial_Noccaea_caerulescens':0.014275		Brassicaceae	Brassicales	Rosids	Eudicots	Plantae
	KFK25513.1_hypothetical_protein_AALP_AA8G124600_Arabis_alpina':0.145812		Brassicaceae	Brassicales	Rosids	Eudicots	Plantae
	XP_010441804.1_PREDICTED:_O-acyltransferase_WSD1-like_Camelina_sativa':0.023327		Brassicaceae	Brassicales	Rosids	Eudicots	Plantae
	XP_010495694.1_PREDICTED:_O-acyltransferase_WSD1_Camelina_sativa':0.087478		Brassicaceae	Brassicales	Rosids	Eudicots	Plantae
	NP_001332614.1_O-acyltransferase_WSD1-like_family_protein_Arabidopsis_thaliana':0.0		Brassicaceae	Brassicales	Rosids	Eudicots	Plantae
	NP_001332615.1_O-acyltransferase_WSD1-like_family_protein_Arabidopsis_thaliana':0.044516		Brassicaceae	Brassicales	Rosids	Eudicots	Plantae
	XP_019097644.1_PREDICTED:_O-acyltransferase_WSD1-like_Camelina_sativa':0.011818		Brassicaceae	Brassicales	Rosids	Eudicots	Plantae
	XP_019097645.1_PREDICTED:_O-acyltransferase_WSD1-like_Camelina_sativa':0.106963		Brassicaceae	Brassicales	Rosids	Eudicots	Plantae
	XP_006287603.1_hypothetical_protein_CARUB_v10000814mg_Capsella_rubella':0.06682		Brassicaceae	Brassicales	Rosids	Eudicots	Plantae
	NP_001331746.1_O-acyltransferase_WSD1-like_family_protein_Arabidopsis_thaliana':0.130037		Brassicaceae	Brassicales	Rosids	Eudicots	Plantae
	XP_002873571.1_hypothetical_protein_ARALYDRAFT_350432_Arabidopsis_lyrata_subsp._lyrata':0.130928		Brassicaceae	Brassicales	Rosids	Eudicots	Plantae
	KFK25517.1_hypothetical_protein_AALP_AA8G125200_Arabis_alpina':0.100447		Brassicaceae	Brassicales	Rosids	Eudicots	Plantae
	CDX85687.1_BnaA02g01260D_Brassica_napus':0.022765		Brassicaceae	Brassicales	Rosids	Eudicots	Plantae
	XP_013673502.1_PREDICTED:_O-acyltransferase_WSD1-like_Brassica_napus':0.0		Brassicaceae	Brassicales	Rosids	Eudicots	Plantae
	XP_006399759.1_hypothetical_protein_EUTSA_v10013397mg_Eutrema_salsugineum':0.096864		Brassicaceae	Brassicales	Rosids	Eudicots	Plantae
	XP_013623789.1_PREDICTED:_O-acyltransferase_WSD1-like_Brassica_oleracea_var._oleracea':0.093527		Brassicaceae	Brassicales	Rosids	Eudicots	Plantae
	XP_013627828.1_PREDICTED:_O-acyltransferase_WSD1-like_isoform_X1_Brassica_oleracea_var._oleracea':0.044409		Brassicaceae	Brassicales	Rosids	Eudicots	Plantae
	CDX78487.1_BnaA03g03990D_Brassica_napus':0.037735		Brassicaceae	Brassicales	Rosids	Eudicots	Plantae
	XP_013716212.1_PREDICTED:_O-acyltransferase_WSD1-like_Brassica_napus':0.0		Brassicaceae	Brassicales	Rosids	Eudicots	Plantae
			Higher phylogenetic clades
			Family	Order	Class	Phylum	Kingdom
Clade WSD-B	'EMT29057.1_hypothetical_protein_F775_31636_Aegilops_tauschii':0.079767		Poaceae	Poales	Commelinids	Monocots	Plantae
	XP_020200882.1_O-acyltransferase_WSD1-like_Aegilops_tauschii_subsp._tauschii':0.0		Poaceae	Poales	Commelinids	Monocots	Plantae
	BAK08349.1_predicted_protein_Hordeum_vulgare_subsp._vulgare':0.073268		Poaceae	Poales	Commelinids	Monocots	Plantae
	EMT25966.1_hypothetical_protein_F775_19053_Aegilops_tauschii':0.137651		Poaceae	Poales	Commelinids	Monocots	Plantae
	XP_020184545.1_O-acyltransferase_WSD1-like_Aegilops_tauschii_subsp._tauschii':0.056356		Poaceae	Poales	Commelinids	Monocots	Plantae
	BAJ85619.1_predicted_protein_Hordeum_vulgare_subsp._vulgare':0.039472		Poaceae	Poales	Commelinids	Monocots	Plantae
	BAJ86545.1_predicted_protein_partial_Hordeum_vulgare_subsp._vulgare':0.08218		Poaceae	Poales	Commelinids	Monocots	Plantae
	CDM80272.1_unnamed_protein_product_Triticum_aestivum':0.102023		Poaceae	Poales	Commelinids	Monocots	Plantae
	BAJ93623.1_predicted_protein_Hordeum_vulgare_subsp._vulgare':0.044717		Poaceae	Poales	Commelinids	Monocots	Plantae
	EMT13687.1_hypothetical_protein_F775_52291_Aegilops_tauschii':0.023509		Poaceae	Poales	Commelinids	Monocots	Plantae
	XP_020171239.1_O-acyltransferase_WSD1-like_isoform_X1_Aegilops_tauschii_subsp._tauschii':0.0		Poaceae	Poales	Commelinids	Monocots	Plantae
	XP_020171240.1_O-acyltransferase_WSD1-like_isoform_X2_Aegilops_tauschii_subsp._tauschii':1.83E-4		Poaceae	Poales	Commelinids	Monocots	Plantae
	KQJ95701.1_hypothetical_protein_BRADI_3g18630_partial_Brachypodium_distachyon':0.0		Poaceae	Poales	Commelinids	Monocots	Plantae
	XP_014756310.1_PREDICTED:_O-acyltransferase_WSD1-like_Brachypodium_distachyon':0.008141		Poaceae	Poales	Commelinids	Monocots	Plantae
	XP_010236483.1_PREDICTED:_O-acyltransferase_WSD1-like_Brachypodium_distachyon':0.162388		Poaceae	Poales	Commelinids	Monocots	Plantae
	OEL17270.1_O-acyltransferase_WSD1_Dichanthelium_oligosanthes':0.192436		Poaceae	Poales	Commelinids	Monocots	Plantae
	XP_020162351.1_O-acyltransferase_WSD1-like_isoform_X1_Aegilops_tauschii_subsp._tauschii':0.0		Poaceae	Poales	Commelinids	Monocots	Plantae
	EMT09727.1_hypothetical_protein_F775_13549_Aegilops_tauschii':0.0		Poaceae	Poales	Commelinids	Monocots	Plantae
	XP_020162353.1_O-acyltransferase_WSD1-like_isoform_X2_Aegilops_tauschii_subsp._tauschii':0.018589		Poaceae	Poales	Commelinids	Monocots	Plantae
	OEL13222.1_O-acyltransferase_WSD1_Dichanthelium_oligosanthes':0.137103		Poaceae	Poales	Commelinids	Monocots	Plantae
	XP_002459294.1_hypothetical_protein_SORBIDRAFT_02g001860_Sorghum_bicolor':0.128031		Poaceae	Poales	Commelinids	Monocots	Plantae
	XP_004955390.1_PREDICTED:_O-acyltransferase_WSD1-like_Setaria_italica':0.138806		Poaceae	Poales	Commelinids	Monocots	Plantae
	EMS59183.1_O-acyltransferase_WSD1_Triticum_urartu':0.085047		Poaceae	Poales	Commelinids	Monocots	Plantae
	EMT14090.1_hypothetical_protein_F775_33073_Aegilops_tauschii':0.010385		Poaceae	Poales	Commelinids	Monocots	Plantae
	EMT04080.1_hypothetical_protein_F775_10949_Aegilops_tauschii':0.108625		Poaceae	Poales	Commelinids	Monocots	Plantae
	EMT14089.1_hypothetical_protein_F775_13804_Aegilops_tauschii':0.02229		Poaceae	Poales	Commelinids	Monocots	Plantae
	XP_020163720.1_O-acyltransferase_WSD1-like_Aegilops_tauschii_subsp._tauschii':0.045899		Poaceae	Poales	Commelinids	Monocots	Plantae
	EMS49490.1_O-acyltransferase_WSD1_Triticum_urartu':0.064204		Poaceae	Poales	Commelinids	Monocots	Plantae
	EMS61797.1_O-acyltransferase_WSD1_Triticum_urartu':0.239504		Poaceae	Poales	Commelinids	Monocots	Plantae
	EMS64139.1_O-acyltransferase_WSD1_Triticum_urartu':0.162907		Poaceae	Poales	Commelinids	Monocots	Plantae
	XP_020163724.1_O-acyltransferase_WSD1-like_isoform_X1_Aegilops_tauschii_subsp._tauschii':0.067706		Poaceae	Poales	Commelinids	Monocots	Plantae
	XP_020163726.1_O-acyltransferase_WSD1-like_isoform_X3_Aegilops_tauschii_subsp._tauschii':0.137275		Poaceae	Poales	Commelinids	Monocots	Plantae
	BAJ92722.1_predicted_protein_partial_Hordeum_vulgare_subsp._vulgare':0.376722		Poaceae	Poales	Commelinids	Monocots	Plantae
	EMT12337.1_hypothetical_protein_F775_12701_Aegilops_tauschii':0.042984		Poaceae	Poales	Commelinids	Monocots	Plantae
	XP_020175240.1_O-acyltransferase_WSD1-like_Aegilops_tauschii_subsp._tauschii':0.0		Poaceae	Poales	Commelinids	Monocots	Plantae
	EMT13303.1_hypothetical_protein_F775_11197_Aegilops_tauschii':0.231553		Poaceae	Poales	Commelinids	Monocots	Plantae
	BAF06289.1_Os01g0770100_Oryza_sativa_Japonica_Group':0.086415		Poaceae	Poales	Commelinids	Monocots	Plantae
	EAY75974.1_hypothetical_protein_OsI_03896_Oryza_sativa_Indica_Group':0.0		Poaceae	Poales	Commelinids	Monocots	Plantae
	BAS74543.1_Os01g0770100_Oryza_sativa_Japonica_Group':0.050957		Poaceae	Poales	Commelinids	Monocots	Plantae
	XP_015629040.1_PREDICTED:_O-acyltransferase_WSD1_isoform_X1_Oryza_sativa_Japonica_Group':0.043968		Poaceae	Poales	Commelinids	Monocots	Plantae
	EAZ13682.1_hypothetical_protein_OsJ_03605_Oryza_sativa_Japonica_Group':0.022212		Poaceae	Poales	Commelinids	Monocots	Plantae
	XP_015621333.1_PREDICTED:_O-acyltransferase_WSD1_Oryza_sativa_Japonica_Group':0.016746		Poaceae	Poales	Commelinids	Monocots	Plantae
	EEE55448.1_hypothetical_protein_OsJ_03604_Oryza_sativa_Japonica_Group':0.039413		Poaceae	Poales	Commelinids	Monocots	Plantae
	XP_006646368.1_PREDICTED:_O-acyltransferase_WSD1-like_Oryza_brachyantha':0.203968		Poaceae	Poales	Commelinids	Monocots	Plantae
	EMS49019.1_O-acyltransferase_WSD1_Triticum_urartu':0.013041		Poaceae	Poales	Commelinids	Monocots	Plantae
	XP_020175550.1_O-acyltransferase_WSD1-like_Aegilops_tauschii_subsp._tauschii':0.013012		Poaceae	Poales	Commelinids	Monocots	Plantae
	BAJ84892.1_predicted_protein_Hordeum_vulgare_subsp._vulgare':0.035339		Poaceae	Poales	Commelinids	Monocots	Plantae
	EMT32673.1_hypothetical_protein_F775_06655_Aegilops_tauschii':0.185535		Poaceae	Poales	Commelinids	Monocots	Plantae
	CDM84376.1_unnamed_protein_product_Triticum_aestivum':0.069508		Poaceae	Poales	Commelinids	Monocots	Plantae
	KQK09950.1_hypothetical_protein_BRADI_2g51150_Brachypodium_distachyon':0.020796		Poaceae	Poales	Commelinids	Monocots	Plantae
	XP_014754886.1_PREDICTED:_O-acyltransferase_WSD1-like_Brachypodium_distachyon':0.0		Poaceae	Poales	Commelinids	Monocots	Plantae
	XP_002458560.1_hypothetical_protein_SORBIDRAFT_03g035790_Sorghum_bicolor':0.081409		Poaceae	Poales	Commelinids	Monocots	Plantae
	OEL33648.1_O-acyltransferase_WSD1_Dichanthelium_oligosanthes':0.026643		Poaceae	Poales	Commelinids	Monocots	Plantae
	XP_004970103.1_PREDICTED:_O-acyltransferase_WSD1-like_Setaria_italica':0.0		Poaceae	Poales	Commelinids	Monocots	Plantae
	KQL07150.1_hypothetical_protein_SETIT_001086mg_Setaria_italica':0.015561		Poaceae	Poales	Commelinids	Monocots	Plantae
	KQL07151.1_hypothetical_protein_SETIT_001086mg_Setaria_italica':0.0		Poaceae	Poales	Commelinids	Monocots	Plantae
	XP_002447567.1_hypothetical_protein_SORBIDRAFT_06g004060_Sorghum_bicolor':0.105326		Poaceae	Poales	Commelinids	Monocots	Plantae
	KXG25942.1_hypothetical_protein_SORBI_006G034200_Sorghum_bicolor':0.0		Poaceae	Poales	Commelinids	Monocots	Plantae
	XP_004979822.1_PREDICTED:_O-acyltransferase_WSD1-like_Setaria_italica':0.028474		Poaceae	Poales	Commelinids	Monocots	Plantae
	KQK95576.1_hypothetical_protein_SETIT_026502mg_Setaria_italica':0.0		Poaceae	Poales	Commelinids	Monocots	Plantae
	XP_004979823.1_PREDICTED:_O-acyltransferase_WSD1-like_Setaria_italica':0.019694		Poaceae	Poales	Commelinids	Monocots	Plantae
	KQK95578.1_hypothetical_protein_SETIT_026271mg_Setaria_italica':0.0		Poaceae	Poales	Commelinids	Monocots	Plantae
	OEL16934.1_O-acyltransferase_WSD1_Dichanthelium_oligosanthes':0.091982		Poaceae	Poales	Commelinids	Monocots	Plantae
	XP_004984321.1_PREDICTED:_O-acyltransferase_WSD1-like_Setaria_italica':0.179529		Poaceae	Poales	Commelinids	Monocots	Plantae
	AQK88298.1_O-acyltransferase_WSD1_Zea_mays':0.0		Poaceae	Poales	Commelinids	Monocots	Plantae
	ACN31544.1_unknown_Zea_mays':0.043543		Poaceae	Poales	Commelinids	Monocots	Plantae
	NP_001140997.1_uncharacterized_LOC100273076_Zea_mays':0.0		Poaceae	Poales	Commelinids	Monocots	Plantae
	AAT58707.1_hypothetical_protein_Oryza_sativa_Japonica_Group':0.00879		Poaceae	Poales	Commelinids	Monocots	Plantae
	EEE64643.1_hypothetical_protein_OsJ_19497_Oryza_sativa_Japonica_Group':0.0029		Poaceae	Poales	Commelinids	Monocots	Plantae
	EMS63989.1_O-acyltransferase_WSD1_Triticum_urartu':0.022136		Poaceae	Poales	Commelinids	Monocots	Plantae
	XP_010231047.1_PREDICTED:_O-acyltransferase_WSD1-like_Brachypodium_distachyon':0.104256		Poaceae	Poales	Commelinids	Monocots	Plantae
	EEC71274.1_hypothetical_protein_OsI_03277_Oryza_sativa_Indica_Group':0.143523		Poaceae	Poales	Commelinids	Monocots	Plantae
	XP_015621481.1_PREDICTED:_O-acyltransferase_WSD1_Oryza_sativa_Japonica_Group':0.0		Poaceae	Poales	Commelinids	Monocots	Plantae
	EAZ13098.1_hypothetical_protein_OsJ_03018_Oryza_sativa_Japonica_Group':0.0		Poaceae	Poales	Commelinids	Monocots	Plantae
	XP_015689583.1_PREDICTED:_O-acyltransferase_WSD1-like_Oryza_brachyantha':0.046677		Poaceae	Poales	Commelinids	Monocots	Plantae
	KQL06429.1_hypothetical_protein_SETIT_000956mg_Setaria_italica':0.119166		Poaceae	Poales	Commelinids	Monocots	Plantae
	ONM39299.1_O-acyltransferase_WSD1_Zea_mays':0.0		Poaceae	Poales	Commelinids	Monocots	Plantae
	XP_020406101.1_O-acyltransferase_WSD1-like_isoform_X2_Zea_mays':0.145882		Poaceae	Poales	Commelinids	Monocots	Plantae
	CBH32550.1_conserved_hypothetical_protein_Triticum_aestivum':0.0		Poaceae	Poales	Commelinids	Monocots	Plantae
	CDM83947.1_unnamed_protein_product_Triticum_aestivum':0.002976		Poaceae	Poales	Commelinids	Monocots	Plantae
	EMT13037.1_hypothetical_protein_F775_19306_Aegilops_tauschii':0.210118		Poaceae	Poales	Commelinids	Monocots	Plantae
	KQK09201.1_hypothetical_protein_BRADI_2g46640_Brachypodium_distachyon':0.127183		Poaceae	Poales	Commelinids	Monocots	Plantae
	CBH32551.1_conserved_hypothetical_protein_expressed_Triticum_aestivum':0.048412		Poaceae	Poales	Commelinids	Monocots	Plantae
	BAJ93204.1_predicted_protein_Hordeum_vulgare_subsp._vulgare':0.027802		Poaceae	Poales	Commelinids	Monocots	Plantae
	BAK06983.1_predicted_protein_partial_Hordeum_vulgare_subsp._vulgare':0.0		Poaceae	Poales	Commelinids	Monocots	Plantae
	EMS62721.1_O-acyltransferase_WSD1_Triticum_urartu':0.364095		Poaceae	Poales	Commelinids	Monocots	Plantae
	ONK69157.1_uncharacterized_protein_A4U43_C05F19940_Asparagus_officinalis':0.027389		Asparagoideae	Asparagales	Asparagales	Monocots	Plantae
	XP_020264096.1_O-acyltransferase_WSD1-like_Asparagus_officinalis':0.0		Asparagoideae	Asparagales	Asparagales	Monocots	Plantae
	XP_020264097.1_O-acyltransferase_WSD1-like_Asparagus_officinalis':0.280874		Asparagoideae	Asparagales	Asparagales	Monocots	Plantae
	XP_008793153.1_PREDICTED:_O-acyltransferase_WSD1-like_isoform_X1_Phoenix_dactylifera':0.251985		Arecaceae	Arecales	Commelinids	Monocots	Plantae
	XP_009395725.1_PREDICTED:_O-acyltransferase_WSD1_Musa_acuminata_subsp._malaccensis':0.283328		Musaceae	Zingiberales	Commelinids	Monocots	Plantae
	XP_018686953.1_PREDICTED:_O-acyltransferase_WSD1-like_isoform_X1_Musa_acuminata_subsp._malaccensis':0.136476		Musaceae	Zingiberales	Commelinids	Monocots	Plantae
	XP_018686955.1_PREDICTED:_O-acyltransferase_WSD1-like_isoform_X3_Musa_acuminata_subsp._malaccensis':0.206822		Musaceae	Zingiberales	Commelinids	Monocots	Plantae
	XP_018679335.1_PREDICTED:_O-acyltransferase_WSD1-like_Musa_acuminata_subsp._malaccensis':0.223871		Musaceae	Zingiberales	Commelinids	Monocots	Plantae
	OAY85126.1_O-acyltransferase_WSD1_Ananas_comosus':0.013166		Bromeliaceae	Poales	Commelinids	Monocots	Plantae
	XP_020103429.1_O-acyltransferase_WSD1-like_Ananas_comosus':0.0		Bromeliaceae	Poales	Commelinids	Monocots	Plantae
	KMZ67259.1_O-acyltransferase_WSD1_Zostera_marina':0.287966		Zosteraceae	Zostera		Monocots	Plantae
	KMZ68700.1_O-acyltransferase_WSD1_Zostera_marina':0.38153		Zosteraceae	Zostera		Monocots	Plantae
	KMZ65653.1_O-acyltransferase_WSD1_Zostera_marina':0.316152		Zosteraceae	Zostera		Monocots	Plantae
			Higher phylogenetic clades
			Family	Order	Class	Phylum	Kingdom
Clade WSD-C	XP_007157237.1_hypothetical_protein_PHAVU_002G054200g_Phaseolus_vulgaris':0.0)		Fabaceae	Fabales	Rosids	Eudicots	Plantae
	XP_014521329.1_PREDICTED:_O-acyltransferase_WSD1-like_Vigna_radiata_var._radiata':0.011985)		Fabaceae	Fabales	Rosids	Eudicots	Plantae
	ACU20370.1_unknown_Glycine_max':0.065217)		Fabaceae	Fabales	Rosids	Eudicots	Plantae
	XP_019463922.1_PREDICTED:_peptidyl-prolyl_cis-trans_isomerase_PASTICCINO1_isoform_X1_Lupinus_angustifolius':0.19956)		Fabaceae	Fabales	Rosids	Eudicots	Plantae
	GAU29531.1_hypothetical_protein_TSUD_115530_Trifolium_subterraneum':0.107672)		Fabaceae	Fabales	Rosids	Eudicots	Plantae
	XP_018817910.1_PREDICTED:_O-acyltransferase_WSD1-like_isoform_X2_Juglans_regia':0.258358)		Juglandaceae	Fagales	Rosids	Eudicots	Plantae
	CAN72806.1_hypothetical_protein_VITISV_035309_Vitis_vinifera':0.0		Vitaceae	Vitales	Rosids	Eudicots	Plantae
	XP_010647731.2_PREDICTED:_O-acyltransferase_WSD1_Vitis_vinifera':0.022785)		Vitaceae	Vitales	Rosids	Eudicots	Plantae
	XP_010028434.1_PREDICTED:_O-acyltransferase_WSD1-like_Eucalyptus_grandis':0.056424		Myrtaceae	Myrtales	Rosids	Eudicots	Plantae
	XP_010028433.1_PREDICTED:_O-acyltransferase_WSD1-like_Eucalyptus_grandis':0.064448		Myrtaceae	Myrtales	Rosids	Eudicots	Plantae
	XP_010030645.1_PREDICTED:_O-acyltransferase_WSD1-like_Eucalyptus_grandis':0.01247)		Myrtaceae	Myrtales	Rosids	Eudicots	Plantae
	XP_018717961.1_PREDICTED:_O-acyltransferase_WSD1-like_Eucalyptus_grandis':0.080142		Myrtaceae	Myrtales	Rosids	Eudicots	Plantae
	XP_010048502.1_PREDICTED:_O-acyltransferase_WSD1-like_Eucalyptus_grandis':0.0397		Myrtaceae	Myrtales	Rosids	Eudicots	Plantae
	XP_018722028.1_PREDICTED:_O-acyltransferase_WSD1-like_isoform_X1_Eucalyptus_grandis':0.016611)		Myrtaceae	Myrtales	Rosids	Eudicots	Plantae
	GAV83799.1_WES_acyltransf_domain-containing_protein/DUF1298_domain-containing_protein_Cephalotus_follicularis':0.245528		Cephalotaceae	Cephalotus	Rosids	Eudicots	Plantae
	XP_004136970.1_PREDICTED:_O-acyltransferase_WSD1-like_Cucumis_sativus':0.009862		Cucurbitaceae	Cucurbitales	Rosids	Eudicots	Plantae
	XP_008454962.1_PREDICTED:_O-acyltransferase_WSD1-like_isoform_X1_Cucumis_melo':0.029613)		Cucurbitaceae	Cucurbitales	Rosids	Eudicots	Plantae
	OAY45600.1_hypothetical_protein_MANES_07G075100_Manihot_esculenta':0.0		Euphorbiaceae	Malpighiales	Rosids	Eudicots	Plantae
	OAY52063.1_hypothetical_protein_MANES_04G054600_Manihot_esculenta':0.018011)		Euphorbiaceae	Malpighiales	Rosids	Eudicots	Plantae
	XP_012087515.1_O-acyltransferase_WSD1_Jatropha_curcas':0.223055)		Euphorbiaceae	Malpighiales	Rosids	Eudicots	Plantae
	XP_012087499.1_O-acyltransferase_WSD1_Jatropha_curcas':0.14597)		Euphorbiaceae	Malpighiales	Rosids	Eudicots	Plantae
	XP_006487043.1_PREDICTED:_O-acyltransferase_WSD1-like_Citrus_sinensis':0.209848)		Rutaceae	Sapindales	Rosids	Eudicots	Plantae
	KHG19381.1_O-acyltransferase_WSD1_Gossypium_arboreum':0.0		Malvaceae	Malvales	Rosids	Eudicots	Plantae
	XP_016723036.1_PREDICTED:_O-acyltransferase_WSD1-like_Gossypium_hirsutum':0.013328)		Malvaceae	Malvales	Rosids	Eudicots	Plantae
	KJB32350.1_hypothetical_protein_B456_005G236800_Gossypium_raimondii':0.010869		Malvaceae	Malvales	Rosids	Eudicots	Plantae
	XP_016691674.1_PREDICTED:_O-acyltransferase_WSD1-like_isoform_X1_Gossypium_hirsutum':0.0)		Malvaceae	Malvales	Rosids	Eudicots	Plantae
	OMO63245.1_hypothetical_protein_COLO4_32630_Corchorus_olitorius':0.012996		Malvaceae	Malvales	Rosids	Eudicots	Plantae
	OMO74101.1_hypothetical_protein_CCACVL1_16981_Corchorus_capsularis':0.027512)		Malvaceae	Malvales	Rosids	Eudicots	Plantae
	XP_012480220.1_PREDICTED:_O-acyltransferase_WSD1-like_Gossypium_raimondii':0.032792		Malvaceae	Malvales	Rosids	Eudicots	Plantae
	XP_017634085.1_PREDICTED:_O-acyltransferase_WSD1-like_Gossypium_arboreum':9.31E-4)		Malvaceae	Malvales	Rosids	Eudicots	Plantae
	XP_017644633.1_PREDICTED:_O-acyltransferase_WSD1-like_Gossypium_arboreum':0.225455		Malvaceae	Malvales	Rosids	Eudicots	Plantae
	KJB79356.1_hypothetical_protein_B456_013G045500_Gossypium_raimondii':0.00164		Malvaceae	Malvales	Rosids	Eudicots	Plantae
	XP_012462137.1_PREDICTED:_O-acyltransferase_WSD1-like_Gossypium_raimondii':0.017077)		Malvaceae	Malvales	Rosids	Eudicots	Plantae
	XP_016675052.1_PREDICTED:_O-acyltransferase_WSD1-like_Gossypium_hirsutum':0.009642		Malvaceae	Malvales	Rosids	Eudicots	Plantae
	XP_017644958.1_PREDICTED:_O-acyltransferase_WSD1-like_Gossypium_arboreum':0.0)		Malvaceae	Malvales	Rosids	Eudicots	Plantae
	XP_010107910.1_O-acyltransferase_WSD1_Morus_notabilis':0.152398		Moraceae	Rosales	Rosids	Eudicots	Plantae
	XP_010107911.1_O-acyltransferase_WSD1_Morus_notabilis':0.110492)		Moraceae	Rosales	Rosids	Eudicots	Plantae
	XP_009354301.1_PREDICTED:_O-acyltransferase_WSD1-like_isoform_X1_Pyrus_x_bretschneideri':1.09E-4		Rosaceae	Rosales	Rosids	Eudicots	Plantae
	XP_009354302.1_PREDICTED:_O-acyltransferase_WSD1-like_isoform_X2_Pyrus_x_bretschneideri':0.0)		Rosaceae	Rosales	Rosids	Eudicots	Plantae
	XP_008373842.1_PREDICTED:_O-acyltransferase_WSD1-like_isoform_X1_Malus_domestica':0.162224)		Maleae	Rosales	Rosids	Eudicots	Plantae
	XP_020425162.1_O-acyltransferase_WSD1_Prunus_persica':0.204431		Rosaceae	Rosales	Rosids	Eudicots	Plantae
	XP_008373840.1_PREDICTED:_O-acyltransferase_WSD1-like_Malus_domestica':0.042602		Maleae	Rosales	Rosids	Eudicots	Plantae
	XP_018501692.1_PREDICTED:_O-acyltransferase_WSD1-like_Pyrus_x_bretschneideri':0.025198)		Rosaceae	Rosales	Rosids	Eudicots	Plantae
	XP_020425590.1_O-acyltransferase_WSD1_Prunus_persica':0.111571		Rosaceae	Rosales	Rosids	Eudicots	Plantae
	XP_008236479.1_PREDICTED:_O-acyltransferase_WSD1-like_Prunus_mume':0.045065		Rosaceae	Rosales	Rosids	Eudicots	Plantae
	XP_008236495.2_PREDICTED:_O-acyltransferase_WSD1-like_Prunus_mume':0.012839)		Rosaceae	Rosales	Rosids	Eudicots	Plantae
	XP_008236477.1_PREDICTED:_O-acyltransferase_WSD1-like_Prunus_mume':0.040248		Rosaceae	Rosales	Rosids	Eudicots	Plantae
	XP_020425160.1_O-acyltransferase_WSD1_isoform_X1_Prunus_persica':0.009979		Rosaceae	Rosales	Rosids	Eudicots	Plantae
	XP_020425161.1_O-acyltransferase_WSD1_isoform_X2_Prunus_persica':0.0)		Rosaceae	Rosales	Rosids	Eudicots	Plantae
	XP_017256167.1_PREDICTED:_O-acyltransferase_WSD1-like_Daucus_carota_subsp._sativus':0.31666		Apiaceae	Apiales	Asterids	Eudicots	Plantae
	KVH93298.1_O-acyltransferase_WSD1_C-terminal_Cynara_cardunculus_var._scolymus':0.212074		Asteraceae	Asterales	Asterids	Eudicots	Plantae
	KVI10793.1_O-acyltransferase_WSD1_C-terminal_Cynara_cardunculus_var._scolymus':0.162489)		Asteraceae	Asterales	Asterids	Eudicots	Plantae
	XP_010691752.1_PREDICTED:_O-acyltransferase_WSD1_Beta_vulgaris_subsp._vulgaris':0.207692		Amaranthaceae	Caryophyllales	Core eudicots	Eudicots	Plantae
	KNA24779.1_hypothetical_protein_SOVF_012640_Spinacia_oleracea':0.257174)		Amaranthaceae	Caryophyllales		Eudicots	Plantae
	KZV37227.1_hypothetical_protein_F511_25025_partial_Dorcoceras_hygrometricum':0.33277		Gesneriaceae	Lamiales	Magnoliopsida	Tracheophyta	Plantae
	XP_019165343.1_PREDICTED:_O-acyltransferase_WSD1-like_Ipomoea_nil':0.249711		Convolvulaceae	Solanales	Asterids	Eudicots	Plantae
	EYU42683.1_hypothetical_protein_MIMGU_mgv1a006065mg_Erythranthe_guttata':0.008973		Phrymaceae	Lamiales	Asterids	Eudicots	Plantae
	XP_012831064.1_PREDICTED:_O-acyltransferase_WSD1-like_Erythranthe_guttata':0.030332)		Phrymaceae	Lamiales	Asterids	Eudicots	Plantae
	EYU42684.1_hypothetical_protein_MIMGU_mgv1a006065mg_Erythranthe_guttata':0.0)		Phrymaceae	Lamiales	Asterids	Eudicots	Plantae
	XP_012831066.1_PREDICTED:_O-acyltransferase_WSD1-like_Erythranthe_guttata':0.199414)		Phrymaceae	Lamiales	Asterids	Eudicots	Plantae
	XP_016441407.1_PREDICTED:_O-acyltransferase_WSD1-like_Nicotiana_tabacum':0.025435		Solanaceae	Solanales	Asterids	Eudicots	Plantae
	XP_019228244.1_PREDICTED:_O-acyltransferase_WSD1-like_Nicotiana_attenuata':0.061558)		Solanaceae	Solanales	Asterids	Eudicots	Plantae
	KZV33216.1_hypothetical_protein_F511_16250_Dorcoceras_hygrometricum':0.205569)		Amaranthaceae	Caryophyllales		Eudicots	Plantae
	XP_011088231.1_PREDICTED:_O-acyltransferase_WSD1-like_isoform_X1_Sesamum_indicum':0.016716		Pedaliaceaae	Lamieales	Asterids	Eudicots	Plantae
	XP_011088232.1_PREDICTED:_O-acyltransferase_WSD1-like_isoform_X2_Sesamum_indicum':0.020546)		Pedaliaceaae	Lamieales	Asterids	Eudicots	Plantae
	XP_011092556.1_O-acyltransferase_WSD1_isoform_X1_Sesamum_indicum':0.040544		Pedaliaceaae	Lamieales	Asterids	Eudicots	Plantae
	XP_011092557.1_O-acyltransferase_WSD1_isoform_X2_Sesamum_indicum':0.029635)		Pedaliaceaae	Lamieales	Asterids	Eudicots	Plantae
	KMZ70980.1_O-acyltransferase_WSD1_Zostera_marina':0.487591		Zosteraceae	Zostera		Monocots	Plantae
	JAT41221.1_O-acyltransferase_WSD1_partial_Anthurium_amnicola':0.006527		Araceae	Alismatales		Monocots	Plantae
	JAT52060.1_O-acyltransferase_WSD1_Anthurium_amnicola':0.017273)		Araceae	Alismatales		Monocots	Plantae
	XP_002963877.1_hypothetical_protein_SELMODRAFT_80096_Selaginella_moellendorffii':0.006517		Selaginellaceae	elaginellales	Isoetopsida	Bryophyta	Plantae
	XP_002988280.1_hypothetical_protein_SELMODRAFT_127447_Selaginella_moellendorffii':0.006967)		Selaginellaceae	elaginellales	Isoetopsida	Bryophyta	Plantae
	XP_002987493.1_hypothetical_protein_SELMODRAFT_235299_Selaginella_moellendorffii':0.005025		Selaginellaceae	elaginellales	Isoetopsida	Bryophyta	Plantae
	XP_002992800.1_hypothetical_protein_SELMODRAFT_269987_Selaginella_moellendorffii':0.012369)		Selaginellaceae	elaginellales	Isoetopsida	Bryophyta	Plantae
	OAE29004.1_hypothetical_protein_AXG93_3036s1310_Marchantia_polymorpha_subsp._polymorpha':0.57344		Marchantiaceae	Marchantiales	Marchantiopsida		Plantae
	XP_001780431.1_predicted_protein_Physcomitrella_patens':0.528571)		Funariaceae	Funariales	Bryopsida	Bryophyta	Plantae
	AJP06367.1_WSD1_Pinus_tabuliformis':0.651236		Pinaceae	Pinales	Pinopsida	Pinophyta	Plantae
	XP_007212723.1_O-acyltransferase_WSD1_Prunus_persica':0.038947		Rosaceae	Rosales	Rosids	Eudicots	Plantae
	XP_008227240.1_PREDICTED:_O-acyltransferase_WSD1-like_Prunus_mume':0.025965)		Rosaceae	Rosales	Rosids	Eudicots	Plantae
	XP_007214098.1_O-acyltransferase_WSD1_Prunus_persica':0.020811		Rosaceae	Rosales	Rosids	Eudicots	Plantae
	XP_008227239.1_PREDICTED:_O-acyltransferase_WSD1-like_Prunus_mume':0.00247)		Rosaceae	Rosales	Rosids	Eudicots	Plantae
	XP_008791832.1_PREDICTED:_O-acyltransferase_WSD1-like_Phoenix_dactylifera':0.351935		Arecaceae	Arecales	Commelinids	Monocots	Plantae
	XP_009624957.1_PREDICTED:_O-acyltransferase_WSD1-like_Nicotiana_tomentosiformis':0.210274		Solanaceae	Solanales	Asterids	Eudicots	Plantae
	XP_016544111.1_PREDICTED:_O-acyltransferase_WSD1-like_Capsicum_annuum':0.165934)		Solanaceae	Solanales	Asterids	Eudicots	Plantae
	XP_002323911.2_hypothetical_protein_POPTR_0017s04310g_Populus_trichocarpa':0.010186		Salicaceae	Malpighiales	Rosids	Eudicots	Plantae
	XP_011001806.1_PREDICTED:_O-acyltransferase_WSD1-like_Populus_euphratica':0.072847)		Salicaceae	Malpighiales	Rosids	Eudicots	Plantae
	XP_011001810.1_PREDICTED:_O-acyltransferase_WSD1-like_Populus_euphratica':0.064644)		Salicaceae	Malpighiales	Rosids	Eudicots	Plantae
	XP_010689024.1_PREDICTED:_O-acyltransferase_WSD1_Beta_vulgaris_subsp._vulgaris':0.25777		Amaranthaceae	Caryophyllales	Core eudicots	Eudicots	Plantae
	XP_002274522.1_PREDICTED:_O-acyltransferase_WSD1_Vitis_vinifera':0.208893		Vitaceae	Vitales	Rosids	Eudicots	Plantae
	XP_002517893.1_PREDICTED:_O-acyltransferase_WSD1_isoform_X1_Ricinus_communis':0.152863		Euphorbiaceae	Malpighiales	Rosids	Eudicots	Plantae
	XP_016680031.1_PREDICTED:_O-acyltransferase_WSD1-like_Gossypium_hirsutum':0.211075)		Malvaceae	Malvales	Rosids	Eudicots	Plantae
			Higher phylogenetic clades
			Family	Order	Class	Phylum	Kingdom
Clade WSD-D	ACX81315.1_mutant_acyltransferase_2_Rhodococcus_opacus_PD630		Nocardiaceae	Actinomycetales	Actinobacteria	bacteria	Bacteria
	AHK32932.1_Putative_diacylglycerol_O-acyltransferase_Rhodococcus_opacus_PD630		Nocardiaceae	Actinomycetales	Actinobacteria	Actinobacteria	Bacteria
	AII09545.1_diacylglycerol_O-acyltransferase_Rhodococcus_opacus		Nocardiaceae	Actinomycetales	Actinobacteria	Actinobacteria	Bacteria
	AKG17343.1_acetyltransferase_Moraxella_bovoculi		Moraxellaceae	Pseudomonadales	Gammaproteobacteria	Proteobacteria	Bacteria
	ALR14429.1_diacylglycerol_O-acyltransferase_Mycobacterium_saopaulense		Mycobacteriaceae	Actinomycetales	Actinobacteria	Actinobacteria	Bacteria
	AMC57226.1_diacylglycerol_O-acyltransferase_Mycobacterium_bovis		Mycobacteriaceae	Actinomycetales	Actinobacteria	Actinobacteria	Bacteria
	ANS27844.1_hypothetical_protein_R1CP_15765_Rhodococcus_opacus		Mycobacteriaceae	Actinomycetales	Actinobacteria	Actinobacteria	Bacteria
	CKV53591.1_putative_diacylglycerol_O-acyltransferase_Mycobacterium_tuberculosis		Mycobacteriaceae	Actinomycetales	Actinobacteria	Actinobacteria	Bacteria
	CNV34177.1_putative_diacylglycerol_O-acyltransferase_Mycobacterium_tuberculosis		Mycobacteriaceae	Actinomycetales	Actinobacteria	Actinobacteria	Bacteria
	COW44828.1_putative_diacylglycerol_O-acyltransferase_Mycobacterium_tuberculosis		Mycobacteriaceae	Actinomycetales	Actinobacteria	Actinobacteria	Bacteria
	EEH70006.1_wax_ester_synthase/acyl-CoA:diacylglycerol_acyltransferase_domain_protein_Acinetobacter_sp._ATCC_27244		Moraxellaceae	Pseudomonadales	Gammaproteobacteria	Proteobacteria	Bacteria
	EFD15492.1_conserved_hypothetical_protein_Mycobacterium_tuberculosis_CPHL_A		Mycobacteriaceae	Actinomycetales	Actinobacteria	Actinobacteria	Bacteria
	EID11149.1_hypothetical_protein_MXEN_15972_partial_Mycobacterium_xenopi_RIVM700367		Mycobacteriaceae	Actinomycetales	Actinobacteria	Actinobacteria	Bacteria
	EID74284.1_wax_ester_synthase/diacylglycerol_acyltransferase_Rhodococcus_imtechensis_RKJ300___JCM_13270		Nocardiaceae	Actinomycetales	Actinobacteria	Actinobacteria	Bacteria
	ELB91749.1_hypothetical_protein_Rwratislav_17694_partial_Rhodococcus_wratislaviensis_IFP_2016		Nocardiaceae	Actinomycetales	Actinobacteria	Actinobacteria	Bacteria
	EUA86772.1_putative_diacylglycerol_O-acyltransferase_tgs2_Mycobacterium_ulcerans_str._Harvey		Mycobacteriaceae	Actinomycetales	Actinobacteria	Actinobacteria	Bacteria
	EUA91636.1_wax_ester_synthase-like_Acyl-CoA_acyltransferase_domain_protein_Mycobacterium_ulcerans_str._Harvey		Mycobacteriaceae	Actinomycetales	Actinobacteria	Actinobacteria	Bacteria
	EXW51253.1_wax_ester_synthase-like_Acyl-CoA_acyltransferase_domain_protein_Acinetobacter_baumannii_44467_9		Moraxellaceae	Pseudomonadales	Gammaproteobacteria	Proteobacteria	Bacteria
	EYU47733.1_wax_ester_synthase-like_Acyl-CoA_acyltransferase_domain_protein_Acinetobacter_baumannii_1457504		Moraxellaceae	Pseudomonadales	Gammaproteobacteria	Proteobacteria	Bacteria
	EYU47920.1_wax_ester_synthase-like_Acyl-CoA_acyltransferase_domain_protein_Acinetobacter_baumannii_1457504		Moraxellaceae	Pseudomonadales	Gammaproteobacteria	Proteobacteria	Bacteria
	GAB37354.1_putative_wax_ester_synthase/diacylglycerol_acyltransferase_Gordonia_sputi_NBRC_100414		Gordoniaceae	Actinomycetales	Actinobacteria	Actinobacteria	Bacteria
	GAC67479.1_wax_ester_synthase/diacylglycerol_acyltransferase_Gordonia_soli_NBRC_108243		Gordoniaceae	Actinomycetales	Actinobacteria	Actinobacteria	Bacteria
	GAF51901.1_LOW_QUALITY_PROTEIN:_wax_ester_synthase/acyl-CoA:diacylglycerol_acyltransferase_Psychrobacter_sp._JCM_18900		Moraxellaceae	Pseudomonadales	Gammaproteobacteria	Proteobacteria	Bacteria
	GAQ39267.1_diacylglycerol_acyltransferase_Mycobacterium_pseudoshottsii_L15		Mycobacteriaceae	Actinomycetales	Actinobacteria	Actinobacteria	Bacteria
	KAU16325.1_diacylglycerol_acyltransferase_Mycobacterium_tuberculosis_TKK_04_0086		Mycobacteriaceae	Actinomycetales	Actinobacteria	Actinobacteria	Bacteria
	KBB16943.1_diacylglycerol_acyltransferase_Mycobacterium_tuberculosis_M1782		Mycobacteriaceae	Actinomycetales	Actinobacteria	Actinobacteria	Bacteria
	KBL41971.1_diacylglycerol_acyltransferase_Mycobacterium_tuberculosis_UT0085		Mycobacteriaceae	Actinomycetales	Actinobacteria	Actinobacteria	Bacteria
	KBR65227.1_hypothetical_protein_X425_01876_Mycobacterium_avium_XTB13-223		Mycobacteriaceae	Actinomycetales	Actinobacteria	Actinobacteria	Bacteria
	KHF77396.1_Wax_ester_synthase/acyl-CoA:diacylglycerol_acyltransferase_Acinetobacter_sp._neg1		Moraxellaceae	Pseudomonadales	Gammaproteobacteria	Proteobacteria	Bacteria
	OFW44261.1_acetyltransferase_partial_Acinetobacter_sp._GWC1_38_13		Moraxellaceae	Pseudomonadales	Gammaproteobacteria	Proteobacteria	Bacteria
	OHD09750.1_hypothetical_protein_A3E77_00885_Sphingopyxis_sp._RIFCSPHIGHO2_12_FULL_65_19		Sphingomonadaceae	Sphingomonadales	Alphaproteobacteria	Proteobacteria	Bacteria
	OIF98157.1_acetyltransferase_partial_Acinetobacter_baumannii		Moraxellaceae	Pseudomonadales	Gammaproteobacteria	Proteobacteria	Bacteria
	OOL26907.1_diacylglycerol_O-acyltransferase_partial_Rhodococcus_rhodochrous		Nocardiaceae	Actinomycetales	Actinobacteria	Actinobacteria	Bacteria
	OOL31437.1_acyltransferase_Rhodococcus_rhodochrous		Nocardiaceae	Actinomycetales	Actinobacteria	Actinobacteria	Bacteria
	OOL32225.1_diacylglycerol_O-acyltransferase_Rhodococcus_rhodochrous		Nocardiaceae	Actinomycetales	Actinobacteria	Actinobacteria	Bacteria
	SDB90207.1_Diacylglycerol_O-acyltransferase_Acinetobacter_boissieri		Moraxellaceae	Pseudomonadales	Gammaproteobacteria	Proteobacteria	Bacteria
	SDB95264.1_diacylglycerol_O-acyltransferase_Acinetobacter_seohaensis		Moraxellaceae	Pseudomonadales	Gammaproteobacteria	Proteobacteria	Bacteria
	SDC33778.1_diacylglycerol_O-acyltransferase_Acinetobacter_kookii		Moraxellaceae	Pseudomonadales	Gammaproteobacteria	Proteobacteria	Bacteria
	SDU00152.1_Diacylglycerol_O-acyltransferase_Pseudomonas_pohangensis		Pseudomonadaceae	Pseudomonadales	Gammaproteobacteria	Proteobacteria	Bacteria
	SEB92536.1_acyltransferase_WS/DGAT/MGAT_Rhodococcus_koreensis		Nocardiaceae	Actinomycetales	Actinobacteria	Actinobacteria	Bacteria
	SEF26631.1_acyltransferase_WS/DGAT/MGAT_Amycolatopsis_pretoriensis		Pseudonocardiaceae	Actinomycetales	Actinobacteria	Actinobacteria	Bacteria
	SEH53176.1_acyltransferase_WS/DGAT/MGAT_Mycobacterium_rutilum		Mycobacteriaceae	Actinomycetales	Actinobacteria	Actinobacteria	Bacteria
	SEQ53698.1_Protein_of_unknown_function_Solimonas_aquatica		Sinobacteraceae	Nevskiales	Gammaproteobacteria	Proteobacteria	Bacteria
	SFJ00618.1_acyltransferase_WS/DGAT/MGAT_Amycolatopsis_sacchari		Pseudonocardiaceae	Actinomycetales	Actinobacteria	Actinobacteria	Bacteria
	WP_000352135.1_wax_ester/triacylglycerol_synthase_family_O-acyltransferase_partial_Acinetobacter_baumannii		Moraxellaceae	Pseudomonadales	Gammaproteobacteria	Proteobacteria	Bacteria
	WP_004935288.1_MULTISPECIES:_wax_ester/triacylglycerol_synthase_family_O-acyltransferase_Acinetobacter		Moraxellaceae	Pseudomonadales	Gammaproteobacteria	Proteobacteria	Bacteria
	WP_005179696.1_MULTISPECIES:_wax_ester/triacylglycerol_synthase_family_O-acyltransferase_Acinetobacter		Moraxellaceae	Pseudomonadales	Gammaproteobacteria	Proteobacteria	Bacteria
	WP_005221181.1_wax_ester/triacylglycerol_synthase_family_O-acyltransferase_Acinetobacter_sp._CIP_101934		Moraxellaceae	Pseudomonadales	Gammaproteobacteria	Proteobacteria	Bacteria
	WP_005562483.1_MULTISPECIES:_wax_ester/triacylglycerol_synthase_family_O-acyltransferase_Rhodococcus		Nocardiaceae	Actinomycetales	Actinobacteria	Actinobacteria	Bacteria
	WP_007238573.1_wax_ester/triacylglycerol_synthase_family_O-acyltransferase_partial_Gordonia_otitidis		Gordoniaceae	Actinomycetales	Actinobacteria	Actinobacteria	Bacteria
	WP_007319681.1_wax_ester/triacylglycerol_synthase_family_O-acyltransferase_Gordonia_effusa		Gordoniaceae	Actinomycetales	Actinobacteria	Actinobacteria	Bacteria
	WP_009472628.1_MULTISPECIES:_wax_ester/triacylglycerol_synthase_family_O-acyltransferase_Rhodococcus		Nocardiaceae	Actinomycetales	Actinobacteria	Actinobacteria	Bacteria
	WP_010594860.1_MULTISPECIES:_wax_ester/triacylglycerol_synthase_family_O-acyltransferase_Rhodococcus		Nocardiaceae	Actinomycetales	Actinobacteria	Actinobacteria	Bacteria
	WP_011512619.1_wax_ester/triacylglycerol_synthase_family_O-acyltransferase_Psychrobacter_cryohalolentis		Moraxellaceae	Pseudomonadales	Gammaproteobacteria	Proteobacteria	Bacteria
	WP_016165342.1_wax_ester/triacylglycerol_synthase_family_O-acyltransferase_Acinetobacter_tandoii		Moraxellaceae	Pseudomonadales	Gammaproteobacteria	Proteobacteria	Bacteria
	WP_017400963.1_wax_ester/triacylglycerol_synthase_family_O-acyltransferase_Acinetobacter_radioresistens		Moraxellaceae	Pseudomonadales	Gammaproteobacteria	Proteobacteria	Bacteria
	WP_017681419.1_wax_ester/triacylglycerol_synthase_family_O-acyltransferase_Rhodococcus_ruber		Nocardiaceae	Actinomycetales	Actinobacteria	Actinobacteria	Bacteria
	WP_018160893.1_wax_ester/triacylglycerol_synthase_family_O-acyltransferase_Smaragdicoccus_niigatensis		Nocardiaceae	Actinomycetales	Actinobacteria	Actinobacteria	Bacteria
	WP_019520353.1_wax_ester/triacylglycerol_synthase_family_O-acyltransferase_Moraxella_boevrei		Moraxellaceae	Pseudomonadales	Gammaproteobacteria	Proteobacteria	Bacteria
	WP_019838371.1_wax_ester/triacylglycerol_synthase_family_O-acyltransferase_Acinetobacter_sp._MDS7A		Moraxellaceae	Pseudomonadales	Gammaproteobacteria	Proteobacteria	Bacteria
	WP_020665082.1_wax_ester/triacylglycerol_synthase_family_O-acyltransferase_Amycolatopsis_benzoatilytica		Pseudonocardiaceae	Actinomycetales	Actinobacteria	Actinobacteria	Bacteria
	WP_020730988.1_wax_ester/triacylglycerol_synthase_family_O-acyltransferase_Mycobacterium_marinum		Mycobacteriaceae	Actinomycetales	Actinobacteria	Actinobacteria	Bacteria
	WP_029239476.1_wax_ester/triacylglycerol_synthase_family_O-acyltransferase_Pseudonocardia_sp._Ae707_Ps1		Pseudonocardiaceae	Actinomycetales	Actinobacteria	Actinobacteria	Bacteria
	WP_037554468.1_wax_ester/triacylglycerol_synthase_family_O-acyltransferase_Sphingopyxis_sp._LC363		Sphingomonadaceae	Sphingomonadales	Alphaproteobacteria	Proteobacteria	Bacteria
	WP_037817087.1_wax_ester/triacylglycerol_synthase_family_O-acyltransferase_Streptomyces_sp._NRRL_F-3213		Streptomycetaceae	Actinomycetales	Actinobacteria	Actinobacteria	Bacteria
	WP_038044619.1_wax_ester/triacylglycerol_synthase_family_O-acyltransferase_Thermocrispum_agreste		Pseudonocardiaceae	Actinomycetales	Actinobacteria	Actinobacteria	Bacteria
	WP_040786942.1_wax_ester/triacylglycerol_synthase_family_O-acyltransferase_Nocardia_pneumoniae		Nocardiaceae	Actinomycetales	Actinobacteria	Actinobacteria	Bacteria
	WP_040871231.1_wax_ester/triacylglycerol_synthase_family_O-acyltransferase_Nocardia_exalbida		Nocardiaceae	Actinomycetales	Actinobacteria	Actinobacteria	Bacteria
	WP_042375164.1_wax_ester/triacylglycerol_synthase_family_O-acyltransferase_Gordonia_alkanivorans		Gordoniaceae	Actinomycetales	Actinobacteria	Actinobacteria	Bacteria
	WP_042790700.1_wax_ester/triacylglycerol_synthase_family_O-acyltransferase_partial_Acinetobacter_baumannii		Moraxellaceae	Pseudomonadales	Gammaproteobacteria	Proteobacteria	Bacteria
	WP_043725122.1_wax_ester/triacylglycerol_synthase_family_O-acyltransferase_partial_Nocardia_asiatica		Nocardiaceae	Actinomycetales	Actinobacteria	Actinobacteria	Bacteria
	WP_045793858.1_wax_ester/triacylglycerol_synthase_family_O-acyltransferase_Acinetobacter_brisouii		Moraxellaceae	Pseudomonadales	Gammaproteobacteria	Proteobacteria	Bacteria
	WP_047319640.1_wax_ester/triacylglycerol_synthase_family_O-acyltransferase_Mycobacterium_heraklionense		Mycobacteriaceae	Actinomycetales	Actinobacteria	Actinobacteria	Bacteria
	WP_047319755.1_wax_ester/triacylglycerol_synthase_family_O-acyltransferase_Mycobacterium_heraklionense		Mycobacteriaceae	Actinomycetales	Actinobacteria	Actinobacteria	Bacteria
	WP_050035343.1_wax_ester/triacylglycerol_synthase_family_O-acyltransferase_Rhodococcus_aetherivorans		Nocardiaceae	Actinomycetales	Actinobacteria	Actinobacteria	Bacteria
	WP_050506427.1_wax_ester/triacylglycerol_synthase_family_O-acyltransferase_partial_Acinetobacter_baumannii		Moraxellaceae	Pseudomonadales	Gammaproteobacteria	Proteobacteria	Bacteria
	WP_051486090.1_wax_ester/triacylglycerol_synthase_family_O-acyltransferase_Nocardioides_sp._J54		Nocardiaceae	Actinomycetales	Actinobacteria	Actinobacteria	Bacteria
	WP_054297443.1_wax_ester/triacylglycerol_synthase_family_O-acyltransferase_Kibdelosporangium_phytohabitans		Pseudonocardiaceae	Actinomycetales	Actinobacteria	Actinobacteria	Bacteria
	WP_054371164.1_wax_ester/triacylglycerol_synthase_family_O-acyltransferase_Rhodococcus_rhodochrous		Nocardiaceae	Actinomycetales	Actinobacteria	Actinobacteria	Bacteria
	WP_054374502.1_wax_ester/triacylglycerol_synthase_family_O-acyltransferase_partial_Rhodococcus_rhodochrous		Nocardiaceae	Actinomycetales	Actinobacteria	Actinobacteria	Bacteria
	WP_054580047.1_wax_ester/triacylglycerol_synthase_family_O-acyltransferase_Acinetobacter_equi		Moraxellaceae	Pseudomonadales	Gammaproteobacteria	Proteobacteria	Bacteria
	WP_055371479.1_wax_ester/triacylglycerol_synthase_family_O-acyltransferase_Mycobacterium_tuberculosis		Mycobacteriaceae	Actinomycetales	Actinobacteria	Actinobacteria	Bacteria
	WP_056539888.1_wax_ester/triacylglycerol_synthase_family_O-acyltransferase_Marmoricola_sp._Leaf446		Nocardioidaceae	Propionibacteriaceae	Actinobacteria	Actinobacteria	Bacteria
	WP_056750155.1_wax_ester/triacylglycerol_synthase_family_O-acyltransferase_Nocardioides_sp._Root190		Nocardiaceae	Actinomycetales	Actinobacteria	Actinobacteria	Bacteria
	WP_056895522.1_MULTISPECIES:_wax_ester/triacylglycerol_synthase_family_O-acyltransferase_Nocardioides		Nocardiaceae	Actinomycetales	Actinobacteria	Actinobacteria	Bacteria
	WP_056906284.1_wax_ester/triacylglycerol_synthase_family_O-acyltransferase_Nocardioides_sp._Root122		Nocardiaceae	Actinomycetales	Actinobacteria	Actinobacteria	Bacteria
	WP_057150227.1_wax_ester/triacylglycerol_synthase_family_O-acyltransferase_Mycobacterium_sp._Soil538		Mycobacteriaceae	Actinomycetales	Actinobacteria	Actinobacteria	Bacteria
	WP_058020797.1_wax_ester/triacylglycerol_synthase_family_O-acyltransferase_Mycobacterium_tuberculosis		Mycobacteriaceae	Actinomycetales	Actinobacteria	Actinobacteria	Bacteria
	WP_058227849.1_MULTISPECIES:_wax_ester/triacylglycerol_synthase_family_O-acyltransferase_Rhodococcus		Nocardiaceae	Actinomycetales	Actinobacteria	Actinobacteria	Bacteria
	WP_058816257.1_wax_ester/triacylglycerol_synthase_family_O-acyltransferase_Sphingopyxis_sp._H050		Sphingomonadaceae	Sphingomonadales	Alphaproteobacteria	Proteobacteria	Bacteria
	WP_059038203.1_wax_ester/triacylglycerol_synthase_family_O-acyltransferase_Gordonia_desulfuricans		Gordoniaceae	Actinomycetales	Actinobacteria	Actinobacteria	Bacteria
	WP_059380997.1_wax_ester/triacylglycerol_synthase_family_O-acyltransferase_Rhodococcus_rhodochrous		Nocardiaceae	Actinomycetales	Actinobacteria	Actinobacteria	Bacteria
	WP_060490330.1_wax_ester/triacylglycerol_synthase_family_O-acyltransferase_Psychrobacter_sp._P11F6		Moraxellaceae	Pseudomonadales	Gammaproteobacteria	Proteobacteria	Bacteria
	WP_060576704.1_MULTISPECIES:_wax_ester/triacylglycerol_synthase_family_O-acyltransferase_Pseudonocardia		Pseudonocardiaceae	Actinomycetales	Actinobacteria	Actinobacteria	Bacteria
	WP_061701345.1_wax_ester/triacylglycerol_synthase_family_O-acyltransferase_Rhodococcus_sp._LB1		Nocardiaceae	Actinomycetales	Actinobacteria	Actinobacteria	Bacteria
	WP_062366473.1_wax_ester/triacylglycerol_synthase_family_O-acyltransferase_Gordonia_sp._QH-12		Gordoniaceae	Actinomycetales	Actinobacteria	Actinobacteria	Bacteria
	WP_062996872.1_wax_ester/triacylglycerol_synthase_family_O-acyltransferase_Nocardia_mikamii		Nocardiaceae	Actinomycetales	Actinobacteria	Actinobacteria	Bacteria
	WP_063053689.1_wax_ester/triacylglycerol_synthase_family_O-acyltransferase_Nocardia_arthritidis		Nocardiaceae	Actinomycetales	Actinobacteria	Actinobacteria	Bacteria
	WP_063539339.1_wax_ester/triacylglycerol_synthase_family_O-acyltransferase_Alcanivorax_sp._HI0044		Alcanivoracaceae	Oceanospirillales	Gammaproteobacteria	Proteobacteria	Bacteria
	WP_064062957.1_wax_ester/triacylglycerol_synthase_family_O-acyltransferase_Rhodococcus_gordoniae		Nocardiaceae	Actinomycetales	Actinobacteria	Actinobacteria	Bacteria
	WP_064062995.1_wax_ester/triacylglycerol_synthase_family_O-acyltransferase_Rhodococcus_gordoniae		Nocardiaceae	Actinomycetales	Actinobacteria	Actinobacteria	Bacteria
	WP_064643875.1_wax_ester/triacylglycerol_synthase_family_O-acyltransferase_Moraxella_catarrhalis		Moraxellaceae	Pseudomonadales	Gammaproteobacteria	Proteobacteria	Bacteria
	WP_064856054.1_wax_ester/triacylglycerol_synthase_family_O-acyltransferase_Mycobacterium_sinense		Mycobacteriaceae	Actinomycetales	Actinobacteria	Actinobacteria	Bacteria
	WP_065165157.1_wax_ester/triacylglycerol_synthase_family_O-acyltransferase_Mycobacterium_gordonae		Mycobacteriaceae	Actinomycetales	Actinobacteria	Actinobacteria	Bacteria
	WP_065262392.1_wax_ester/triacylglycerol_synthase_family_O-acyltransferase_Moraxella_catarrhalis		Moraxellaceae	Pseudomonadales	Gammaproteobacteria	Proteobacteria	Bacteria
	WP_065994584.1_wax_ester/triacylglycerol_synthase_family_O-acyltransferase_Acinetobacter_sp._WCHA30		Moraxellaceae	Pseudomonadales	Gammaproteobacteria	Proteobacteria	Bacteria
	WP_066163696.1_wax_ester/triacylglycerol_synthase_family_O-acyltransferase_Gordonia_hydrophobica		Gordoniaceae	Actinomycetales	Actinobacteria	Actinobacteria	Bacteria
	WP_066846349.1_wax_ester/triacylglycerol_synthase_family_O-acyltransferase_Mycobacterium_sp._852002-51152_SCH6134967		Mycobacteriaceae	Actinomycetales	Actinobacteria	Actinobacteria	Bacteria
	WP_066964546.1_wax_ester/triacylglycerol_synthase_family_O-acyltransferase_Mycobacterium_sp._852002-50816_SCH5313054-b		Mycobacteriaceae	Actinomycetales	Actinobacteria	Actinobacteria	Bacteria
	WP_066989631.1_wax_ester/triacylglycerol_synthase_family_O-acyltransferase_Mycobacterium_sp._1465703.0		Mycobacteriaceae	Actinomycetales	Actinobacteria	Actinobacteria	Bacteria
	WP_067514447.1_wax_ester/triacylglycerol_synthase_family_O-acyltransferase_Nocardia_puris		Nocardiaceae	Actinomycetales	Actinobacteria	Actinobacteria	Bacteria
	WP_067703819.1_wax_ester/triacylglycerol_synthase_family_O-acyltransferase_Nocardia_jejuensis		Nocardiaceae	Actinomycetales	Actinobacteria	Actinobacteria	Bacteria
	WP_067806154.1_wax_ester/triacylglycerol_synthase_family_O-acyltransferase_Nocardia_beijingensis		Nocardiaceae	Actinomycetales	Actinobacteria	Actinobacteria	Bacteria
	WP_067872438.1_MULTISPECIES:_wax_ester/triacylglycerol_synthase_family_O-acyltransferase_Mycobacterium		Mycobacteriaceae	Actinomycetales	Actinobacteria	Actinobacteria	Bacteria
	WP_067881940.1_MULTISPECIES:_wax_ester/triacylglycerol_synthase_family_O-acyltransferase_Mycobacterium		Mycobacteriaceae	Actinomycetales	Actinobacteria	Actinobacteria	Bacteria
	WP_068005853.1_wax_ester/triacylglycerol_synthase_family_O-acyltransferase_Nocardia_pseudobrasiliensis		Nocardiaceae	Actinomycetales	Actinobacteria	Actinobacteria	Bacteria
	WP_068157310.1_wax_ester/triacylglycerol_synthase_family_O-acyltransferase_Rhodococcus_phenolicus		Nocardiaceae	Actinomycetales	Actinobacteria	Actinobacteria	Bacteria
	WP_068183107.1_wax_ester/triacylglycerol_synthase_family_O-acyltransferase_Mycobacterium_sp._UM_CSW		Mycobacteriaceae	Actinomycetales	Actinobacteria	Actinobacteria	Bacteria
	WP_068325666.1_wax_ester/triacylglycerol_synthase_family_O-acyltransferase_Psychrobacter_sp._P2G3		Moraxellaceae	Pseudomonadales	Gammaproteobacteria	Proteobacteria	Bacteria
	WP_068458332.1_MULTISPECIES:_wax_ester/triacylglycerol_synthase_family_O-acyltransferase_Oleiphilus		Oleiphilaceae	Oceanospirillales	Gammaproteobacteria	Proteobacteria	Bacteria
	WP_068458659.1_wax_ester/triacylglycerol_synthase_family_O-acyltransferase_partial_Oleiphilus_sp._HI0080		Oleiphilaceae	Oceanospirillales	Gammaproteobacteria	Proteobacteria	Bacteria
	WP_068490644.1_wax_ester/triacylglycerol_synthase_family_O-acyltransferase_partial_Oleiphilus_sp._HI0065		Oleiphilaceae	Oceanospirillales	Gammaproteobacteria	Proteobacteria	Bacteria
	WP_068559988.1_wax_ester/triacylglycerol_synthase_family_O-acyltransferase_partial_Oleiphilus_sp._HI0130		Oleiphilaceae	Oceanospirillales	Gammaproteobacteria	Proteobacteria	Bacteria
	WP_068566253.1_wax_ester/triacylglycerol_synthase_family_O-acyltransferase_Tsukamurella_pulmonis		Tsukamurellaceae	Actinomycetales	Actinobacteria	Actinobacteria	Bacteria
	WP_068634101.1_acetyltransferase_partial_Oleiphilus_sp._HI0043		Oleiphilaceae	Oceanospirillales	Gammaproteobacteria	Proteobacteria	Bacteria
	WP_068743245.1_wax_ester/triacylglycerol_synthase_family_O-acyltransferase_Oleiphilus_sp._HI0118		Oleiphilaceae	Oceanospirillales	Gammaproteobacteria	Proteobacteria	Bacteria
	WP_068764431.1_wax_ester/triacylglycerol_synthase_family_O-acyltransferase_partial_Oleiphilus_sp._HI0068		Oleiphilaceae	Oceanospirillales	Gammaproteobacteria	Proteobacteria	Bacteria
	WP_068859923.1_wax_ester/triacylglycerol_synthase_family_O-acyltransferase_Perlucidibaca_sp._BK296		Moraxellaceae	Pseudomonadales	Gammaproteobacteria	Proteobacteria	Bacteria
	WP_068859971.1_wax_ester/triacylglycerol_synthase_family_O-acyltransferase_Perlucidibaca_sp._BK296		Moraxellaceae	Pseudomonadales	Gammaproteobacteria	Proteobacteria	Bacteria
	WP_069397169.1_wax_ester/triacylglycerol_synthase_family_O-acyltransferase_Mycobacterium_shimoidei		Mycobacteriaceae	Actinomycetales	Actinobacteria	Actinobacteria	Bacteria
	WP_069418906.1_wax_ester/triacylglycerol_synthase_family_O-acyltransferase_Mycobacterium_intermedium		Mycobacteriaceae	Actinomycetales	Actinobacteria	Actinobacteria	Bacteria
	WP_070351236.1_wax_ester/triacylglycerol_synthase_family_O-acyltransferase_Mycobacterium_sp._SCH		Mycobacteriaceae	Actinomycetales	Actinobacteria	Actinobacteria	Bacteria
	WP_071002403.1_wax_ester/triacylglycerol_synthase_family_O-acyltransferase_Psychrobacter_sp._AntiMn-1		Moraxellaceae	Pseudomonadales	Gammaproteobacteria	Proteobacteria	Bacteria
	WP_071498207.1_wax_ester/triacylglycerol_synthase_family_O-acyltransferase_Mycobacterium_ulcerans		Mycobacteriaceae	Actinomycetales	Actinobacteria	Actinobacteria	Bacteria
	WP_071947273.1_wax_ester/triacylglycerol_synthase_family_O-acyltransferase_Mycobacterium_sp._WY10		Mycobacteriaceae	Actinomycetales	Actinobacteria	Actinobacteria	Bacteria
	WP_072678798.1_wax_ester/triacylglycerol_synthase_family_O-acyltransferase_Marinobacter_hydrocarbonoclasticus		Alteromonadaceae	Alteromonadales	Gammaproteobacteria	Proteobacteria	Bacteria
	WP_072688302.1_wax_ester/triacylglycerol_synthase_family_O-acyltransferase_Rhodococcus_marinonascens		Nocardiaceae	Actinomycetales	Actinobacteria	Actinobacteria	Bacteria
	WP_072737009.1_wax_ester/triacylglycerol_synthase_family_O-acyltransferase_Rhodococcus_triatomae		Nocardiaceae	Actinomycetales	Actinobacteria	Actinobacteria	Bacteria
	WP_072806976.1_wax_ester/triacylglycerol_synthase_family_O-acyltransferase_Rhodococcus_yunnanensis		Nocardiaceae	Actinomycetales	Actinobacteria	Actinobacteria	Bacteria
	WP_072812979.1_wax_ester/triacylglycerol_synthase_family_O-acyltransferase_Rhodococcus_zopfii		Nocardiaceae	Actinomycetales	Actinobacteria	Actinobacteria	Bacteria
	WP_072813057.1_wax_ester/triacylglycerol_synthase_family_O-acyltransferase_Rhodococcus_zopfii		Nocardiaceae	Actinomycetales	Actinobacteria	Actinobacteria	Bacteria
	WP_072937939.1_wax_ester/triacylglycerol_synthase_family_O-acyltransferase_Rhodococcus_koreensis		Nocardiaceae	Actinomycetales	Actinobacteria	Actinobacteria	Bacteria
	WP_072946240.1_wax_ester/triacylglycerol_synthase_family_O-acyltransferase_Rhodococcus_koreensis		Nocardiaceae	Actinomycetales	Actinobacteria	Actinobacteria	Bacteria
	WP_073360792.1_wax_ester/triacylglycerol_synthase_family_O-acyltransferase_Rhodococcus_jostii		Nocardiaceae	Actinomycetales	Actinobacteria	Actinobacteria	Bacteria
	WP_075101810.1_wax_ester/triacylglycerol_synthase_family_O-acyltransferase_Psychrobacter_sp._Rd_27.2		Moraxellaceae	Pseudomonadales	Gammaproteobacteria	Proteobacteria	Bacteria
	WP_075543320.1_wax_ester/triacylglycerol_synthase_family_O-acyltransferase_Mycobacterium_kansasii		Mycobacteriaceae	Actinomycetales	Actinobacteria	Actinobacteria	Bacteria
	WP_075547580.1_MULTISPECIES:_wax_ester/triacylglycerol_synthase_family_O-acyltransferase_Mycobacterium		Mycobacteriaceae	Actinomycetales	Actinobacteria	Actinobacteria	Bacteria
	WP_075977033.1_wax_ester/triacylglycerol_synthase_family_O-acyltransferase_Actinokineospora_bangkokensis		Pseudonocardiaceae	Actinomycetales	Actinobacteria	Actinobacteria	Bacteria
	WP_076076559.1_wax_ester/triacylglycerol_synthase_family_O-acyltransferase_Sphingopyxis_granuli		Sphingomonadaceae	Sphingomonadales	Alphaproteobacteria	Proteobacteria	Bacteria
	WP_076160007.1_wax_ester/triacylglycerol_synthase_family_O-acyltransferase_Amycolatopsis_coloradensis		Pseudonocardiaceae	Actinomycetales	Actinobacteria	Actinobacteria	Bacteria
	WP_076188687.1_wax_ester/triacylglycerol_synthase_family_O-acyltransferase_Mycobacterium_colombiense		Mycobacteriaceae	Actinomycetales	Actinobacteria	Actinobacteria	Bacteria
	WP_077030866.1_hypothetical_protein_Sphingopyxis_sp._QXT-31		Sphingomonadaceae	Sphingomonadales	Alphaproteobacteria	Proteobacteria	Bacteria
	WP_077098624.1_diacylglycerol_O-acyltransferase_Mycobacterium_sp._AB308		Mycobacteriaceae	Actinomycetales	Actinobacteria	Actinobacteria	Bacteria
	WP_077387829.1_wax_ester/triacylglycerol_synthase_family_O-acyltransferase_partial_Mycobacterium_tuberculosis		Mycobacteriaceae	Actinomycetales	Actinobacteria	Actinobacteria	Bacteria
	WP_077450457.1_wax_ester/triacylglycerol_synthase_family_O-acyltransferase_Psychrobacter_sp._CIP_110854		Moraxellaceae	Pseudomonadales	Gammaproteobacteria	Proteobacteria	Bacteria
	WP_077450458.1_wax_ester/triacylglycerol_synthase_family_O-acyltransferase_Psychrobacter_sp._CIP_110854		Moraxellaceae	Pseudomonadales	Gammaproteobacteria	Proteobacteria	Bacteria
	WP_078018252.1_wax_ester/triacylglycerol_synthase_family_O-acyltransferase_Mycobacterium_litorale		Mycobacteriaceae	Actinomycetales	Actinobacteria	Actinobacteria	Bacteria
	WP_078253332.1_wax_ester/triacylglycerol_synthase_family_O-acyltransferase_Moraxella_pluranimalium		Moraxellaceae	Pseudomonadales	Gammaproteobacteria	Proteobacteria	Bacteria
	WP_078277492.1_wax_ester/triacylglycerol_synthase_family_O-acyltransferase_Moraxella_caviae		Moraxellaceae	Pseudomonadales	Gammaproteobacteria	Proteobacteria	Bacteria
	WP_078306873.1_wax_ester/triacylglycerol_synthase_family_O-acyltransferase_Moraxella_lincolnii		Moraxellaceae	Pseudomonadales	Gammaproteobacteria	Proteobacteria	Bacteria
	WP_078449809.1_wax_ester/triacylglycerol_synthase_family_O-acyltransferase_Mycobacterium_tuberculosis		Mycobacteriaceae	Actinomycetales	Actinobacteria	Actinobacteria	Bacteria
	WP_078450808.1_wax_ester/triacylglycerol_synthase_family_O-acyltransferase_Mycobacterium_tuberculosis		Mycobacteriaceae	Actinomycetales	Actinobacteria	Actinobacteria	Bacteria
	WP_079016223.1_wax_ester/triacylglycerol_synthase_family_O-acyltransferase_Mycobacterium_tuberculosis		Mycobacteriaceae	Actinomycetales	Actinobacteria	Actinobacteria	Bacteria
	WP_079069236.1_wax_ester/triacylglycerol_synthase_family_O-acyltransferase_Mycobacterium_tuberculosis		Mycobacteriaceae	Actinomycetales	Actinobacteria	Actinobacteria	Bacteria
	WP_079325968.1_wax_ester/triacylglycerol_synthase_family_O-acyltransferase_Moraxella_equi		Moraxellaceae	Pseudomonadales	Gammaproteobacteria	Proteobacteria	Bacteria
	WP_079931150.1_wax_ester/triacylglycerol_synthase_family_O-acyltransferase_partial_Gordonia_sp._i37		Gordoniaceae	Actinomycetales	Actinobacteria	Actinobacteria	Bacteria
	ABL06353.1_conserved_hypothetical_membrane_protein_Mycobacterium_ulcerans_Agy99		Mycobacteriaceae	Actinomycetales	Actinobacteria	Actinobacteria	Bacteria
	AGL29219.1_hypothetical_protein_J113_26115_Mycobacterium_tuberculosis_CAS/NITR204		Mycobacteriaceae	Actinomycetales	Actinobacteria	Actinobacteria	Bacteria
	AJK53896.1_diacylglycerol_O-acyltransferase_Amycolatopsis_lurida_NRRL_2430		Pseudonocardiaceae	Actinomycetales	Actinobacteria	Actinobacteria	Bacteria
	AQA25077.1_putative_diacylglycerol_O-acyltransferase_tgs2_Rhodococcus_sp._MTM3W5.2		Nocardiaceae	Actinomycetales	Actinobacteria	Actinobacteria	Bacteria
	AQA25323.1_putative_diacylglycerol_O-acyltransferase_tgs2_Rhodococcus_sp._MTM3W5.2		Nocardiaceae	Actinomycetales	Actinobacteria	Actinobacteria	Bacteria
	CEZ22955.1_Putative_triacylglycerol_synthase_diacylglycerol_acyltransferase)_Mycobacterium_tuberculosis		Mycobacteriaceae	Actinomycetales	Actinobacteria	Actinobacteria	Bacteria
	CFA10396.1_Putative_triacylglycerol_synthase_diacylglycerol_acyltransferase)_Mycobacterium_tuberculosis		Mycobacteriaceae	Actinomycetales	Actinobacteria	Actinobacteria	Bacteria
	CKL70553.1_putative_diacylglycerol_O-acyltransferase_Mycobacterium_tuberculosis		Mycobacteriaceae	Actinomycetales	Actinobacteria	Actinobacteria	Bacteria
	CKR95982.1_Putative_triacylglycerol_synthase_diacylglycerol_acyltransferase)_Mycobacterium_tuberculosis		Mycobacteriaceae	Actinomycetales	Actinobacteria	Actinobacteria	Bacteria
	CKY52783.1_putative_diacylglycerol_O-acyltransferase_Mycobacterium_tuberculosis		Mycobacteriaceae	Actinomycetales	Actinobacteria	Actinobacteria	Bacteria
	CMA25360.1_putative_diacylglycerol_O-acyltransferase_Mycobacterium_tuberculosis		Mycobacteriaceae	Actinomycetales	Actinobacteria	Actinobacteria	Bacteria
	CNV71873.1_putative_diacylglycerol_O-acyltransferase_Mycobacterium_tuberculosis		Mycobacteriaceae	Actinomycetales	Actinobacteria	Actinobacteria	Bacteria
	CNY23573.1_putative_diacylglycerol_O-acyltransferase_Mycobacterium_tuberculosis		Mycobacteriaceae	Actinomycetales	Actinobacteria	Actinobacteria	Bacteria
	CPR12346.1_diacylglycerol_O-acyltransferase_Mycobacterium_bohemicum_DSM_44277		Mycobacteriaceae	Actinomycetales	Actinobacteria	Actinobacteria	Bacteria
	CPY99429.1_bifunctional_wax_estersynthase/acyl-coadiacyl_glycerol_acyltransferase_Mycobacterium_abscessus		Mycobacteriaceae	Actinomycetales	Actinobacteria	Actinobacteria	Bacteria
	CPZ58366.1_bifunctional_wax_estersynthase/acyl-coadiacyl_glycerol_acyltransferase_Mycobacterium_abscessus		Mycobacteriaceae	Actinomycetales	Actinobacteria	Actinobacteria	Bacteria
	CRD55116.1_Putative_triacylglycerol_synthase_diacylglycerol_acyltransferase)_Mycobacterium_tuberculosis		Mycobacteriaceae	Actinomycetales	Actinobacteria	Actinobacteria	Bacteria
	CRL74262.1_diacylglycerol_O-acyltransferase_Mycobacterium_malmesburyense		Mycobacteriaceae	Actinomycetales	Actinobacteria	Actinobacteria	Bacteria
	EGK09548.1_acyltransferase_ws/dgat/mgat_family_protein_Psychrobacter_sp._15012011)		Moraxellaceae	Pseudomonadales	Gammaproteobacteria	Proteobacteria	Bacteria
	EHK88170.1_hypothetical_protein_SZMC14600_06957_Saccharomonospora_azurea_SZMC_14600		Pseudonocardiaceae	Pseudonocardiales	Actinobacteria	Actinobacteria	Bacteria
	EHR52480.1_acyltransferase_WS/DGAT/MGAT_Saccharomonospora_marina_XMU15		Pseudonocardiaceae	Pseudonocardiales	Actinobacteria	Actinobacteria	Bacteria
	ELW78235.1_putative_wax_ester_synthase/acyl-CoA:diacylglycerol_acyltransferase_Acinetobacter_baumannii_WC-A-92		Moraxellaceae	Pseudomonadales	Gammaproteobacteria	Proteobacteria	Bacteria
	EME53275.1_hypothetical_protein_H074_29943_Amycolatopsis_decaplanina_DSM_44594		Pseudonocardiaceae	Actinomycetales	Actinobacteria	Actinobacteria	Bacteria
	EPQ45113.1_diacylglycerol_acyltransferase_Mycobacterium_sp._012931		Mycobacteriaceae	Actinomycetales	Actinobacteria	Actinobacteria	Bacteria
	ETR84055.1_O-acyltransferase_WSD_Acinetobacter_baumannii_CI79		Moraxellaceae	Pseudomonadales	Gammaproteobacteria	Proteobacteria	Bacteria
	EUA66486.1_wax_ester_synthase-like_Acyl-CoA_acyltransferase_domain_protein_Mycobacterium_abscessus_subsp._bolletii_1513		Mycobacteriaceae	Actinomycetales	Actinobacteria	Actinobacteria	Bacteria
	EXD31519.1_O-acyltransferase_WSD_Acinetobacter_sp._479375		Moraxellaceae	Pseudomonadales	Gammaproteobacteria	Proteobacteria	Bacteria
	GAC58274.1_putative_wax_ester_synthase/diacylglycerol_acyltransferase_Gordonia_hirsuta_DSM_44140___NBRC_16056		Gordoniaceae	Actinomycetales	Actinobacteria	Actinobacteria	Bacteria
	GAM44296.1_diacylglycerol_O-acyltransferase_Nocardia_seriolae		Nocardiaceae	Actinomycetales	Actinobacteria	Actinobacteria	Bacteria
	KAT48090.1_triacylglycerol_synthase_Tgs2_Mycobacterium_tuberculosis_TKK_04_0063		Mycobacteriaceae	Actinomycetales	Actinobacteria	Actinobacteria	Bacteria
	KBB67724.1_diacylglycerol_acyltransferase_Mycobacterium_tuberculosis_M1955		Mycobacteriaceae	Actinomycetales	Actinobacteria	Actinobacteria	Bacteria
	KEC52549.1_diacylglycerol_O-acyltransferase_Mycobacterium_bovis_BCG		Mycobacteriaceae	Actinomycetales	Actinobacteria	Actinobacteria	Bacteria
	KGD64090.1_acyltransferase_Alcanivorax_nanhaiticus		Alcanivoracaceae	Oceanospirillales	Gammaproteobacteria	Proteobacteria	Bacteria
	KID28732.1_acyltransferase_WS/DGAT/MGAT_Prauserella_sp._Am3		Pseudonocardiaceae	Actinomycetales	Actinobacteria	Actinobacteria	Bacteria
	KJQ99518.1_diacylglycerol_O-acyltransferase_partial_Gordonia_sihwensis		Gordoniaceae	Actinomycetales	Actinobacteria	Actinobacteria	Bacteria
	KKC05236.1_diacylglycerol_O-acyltransferase_partial_Mycobacterium_nebraskense		Mycobacteriaceae	Actinomycetales	Actinobacteria	Actinobacteria	Bacteria
	KQK40568.1_acetyltransferase_Acinetobacter_baumannii		Moraxellaceae	Pseudomonadales	Gammaproteobacteria	Proteobacteria	Bacteria
	KYP09996.1_acetyltransferase_Limnobacter_sp._CACIAM_66H1		Burkholderiaceae	Burkholderiales	Betaproteobacteria	Proteobacteria	Bacteria
	OIK51967.1_acetyltransferase_partial_Acinetobacter_nosocomialis		Moraxellaceae	Pseudomonadales	Gammaproteobacteria	Proteobacteria	Bacteria
	OOK72722.1_putative_diacylglycerol_O-acyltransferase_tgs2_Mycobacterium_kansasii		Mycobacteriaceae	Actinomycetales	Actinobacteria	Actinobacteria	Bacteria
	OOK72988.1_putative_diacylglycerol_O-acyltransferase_tgs2_Mycobacterium_kansasii		Mycobacteriaceae	Actinomycetales	Actinobacteria	Actinobacteria	Bacteria
	SDD36688.1_Diacylglycerol_O-acyltransferase_Psychrobacter_pacificensis		Moraxellaceae	Pseudomonadales	Gammaproteobacteria	Proteobacteria	Bacteria
	SDX50558.1_acyltransferase_WS/DGAT/MGAT_Marinobacter_mobilis		Alteromonadaceae	Alteromonadales	Gammaproteobacteria	Proteobacteria	Bacteria
	SEO57188.1_acyltransferase_WS/DGAT/MGAT_Amycolatopsis_saalfeldensis		Pseudonocardiaceae	Actinomycetales	Actinobacteria	Actinobacteria	Bacteria
	SLA05968.1_acyltransferase_Mycobacterium_abscessus_subsp._abscessus		Mycobacteriaceae	Actinomycetales	Actinobacteria	Actinobacteria	Bacteria
	WP_001247573.1_wax_ester/triacylglycerol_synthase_family_O-acyltransferase_partial_Acinetobacter_baumannii		Moraxellaceae	Pseudomonadales	Gammaproteobacteria	Proteobacteria	Bacteria
	WP_003936908.1_wax_ester/triacylglycerol_synthase_family_O-acyltransferase_Rhodococcus_ruber		Nocardiaceae	Actinomycetales	Actinobacteria	Actinobacteria	Bacteria
	WP_004922247.1_MULTISPECIES:_O-acyltransferase_WSD_Acinetobacter		Moraxellaceae	Pseudomonadales	Gammaproteobacteria	Proteobacteria	Bacteria
	WP_004950647.1_wax_ester/triacylglycerol_synthase_family_O-acyltransferase_Acinetobacter_junii		Moraxellaceae	Pseudomonadales	Gammaproteobacteria	Proteobacteria	Bacteria
	WP_005177494.1_wax_ester/triacylglycerol_synthase_family_O-acyltransferase_Gordonia_aichiensis		Gordoniaceae	Actinomycetales	Actinobacteria	Actinobacteria	Bacteria
	WP_005190173.1_wax_ester/triacylglycerol_synthase_family_O-acyltransferase_Gordonia_amarae		Gordoniaceae	Actinomycetales	Actinobacteria	Actinobacteria	Bacteria
	WP_005195504.1_wax_ester/triacylglycerol_synthase_family_O-acyltransferase_Gordonia_rubripertincta		Gordoniaceae	Actinomycetales	Actinobacteria	Actinobacteria	Bacteria
	WP_005260915.1_wax_ester/triacylglycerol_synthase_family_O-acyltransferase_Rhodococcus_opacus		Nocardiaceae	Actinomycetales	Actinobacteria	Actinobacteria	Bacteria
	WP_006359899.1_wax_ester/triacylglycerol_synthase_family_O-acyltransferase_Gordonia_alkanivorans		Gordoniaceae	Actinomycetales	Actinobacteria	Actinobacteria	Bacteria
	WP_006868900.1_wax_ester/triacylglycerol_synthase_family_O-acyltransferase_Gordonia_namibiensis		Gordoniaceae	Actinomycetales	Actinobacteria	Actinobacteria	Bacteria
	WP_006902461.1_wax_ester/triacylglycerol_synthase_family_O-acyltransferase_Gordonia_paraffinivorans		Gordoniaceae	Actinomycetales	Actinobacteria	Actinobacteria	Bacteria
	WP_007116976.1_wax_ester/triacylglycerol_synthase_family_O-acyltransferase_Enhydrobacter_aerosaccus		Moraxellaceae	Pseudomonadales	Gammaproteobacteria	Proteobacteria	Bacteria
	WP_007149460.1_wax_ester/triacylglycerol_synthase_family_O-acyltransferase_Alcanivorax_sp._DG881		Alcanivoracaceae	Oceanospirillales	Gammaproteobacteria	Proteobacteria	Bacteria
	WP_007235043.1_wax_ester/triacylglycerol_synthase_family_O-acyltransferase_marine_gamma_proteobacterium_HTCC2080		Halieaceae	Cellvibrionales	Gammaproteobacteria	Proteobacteria	Bacteria
	WP_007299743.1_MULTISPECIES:_wax_ester/triacylglycerol_synthase_family_O-acyltransferase_Rhodococcus		Nocardiaceae	Actinomycetales	Actinobacteria	Actinobacteria	Bacteria
	WP_007395500.1_wax_ester/triacylglycerol_synthase_family_O-acyltransferase_Psychrobacter_sp._15012011)		Moraxellaceae	Pseudomonadales	Gammaproteobacteria	Proteobacteria	Bacteria
	WP_007471214.1_wax_ester/triacylglycerol_synthase_family_O-acyltransferase_Segniliparus_rugosus		Segniliparaceae	Corynebacteriales	Actinobacteria	Actinobacteria	Bacteria
	WP_008380773.1_wax_ester/triacylglycerol_synthase_family_O-acyltransferase_Gordonia_malaquae		Gordoniaceae	Actinomycetales	Actinobacteria	Actinobacteria	Bacteria
	WP_009501540.1_wax_ester/triacylglycerol_synthase_family_O-acyltransferase_Moraxella_macacae		Moraxellaceae	Pseudomonadales	Gammaproteobacteria	Proteobacteria	Bacteria
	WP_010195853.1_wax_ester/triacylglycerol_synthase_family_O-acyltransferase_Psychrobacter_sp._PAMC_21119		Moraxellaceae	Pseudomonadales	Gammaproteobacteria	Proteobacteria	Bacteria
	WP_011961057.1_wax_ester/triacylglycerol_synthase_family_O-acyltransferase_Psychrobacter_sp._PRwf-1		Moraxellaceae	Pseudomonadales	Gammaproteobacteria	Proteobacteria	Bacteria
	WP_011961058.1_wax_ester/triacylglycerol_synthase_family_O-acyltransferase_Psychrobacter_sp._PRwf-1		Moraxellaceae	Pseudomonadales	Gammaproteobacteria	Proteobacteria	Bacteria
	WP_013261260.1_wax_ester/triacylglycerol_synthase_family_O-acyltransferase_gamma_proteobacterium_HdN1				Gammaproteobacteria	Proteobacteria	Bacteria
	WP_014588909.1_wax_ester/triacylglycerol_synthase_family_O-acyltransferase_Mycobacterium_tuberculosis		Mycobacteriaceae	Actinomycetales	Actinobacteria	Actinobacteria	Bacteria
	WP_015357598.1_wax_ester/triacylglycerol_synthase_family_O-acyltransferase_Mycobacterium_liflandii		Mycobacteriaceae	Actinomycetales	Actinobacteria	Actinobacteria	Bacteria
	WP_016657092.1_wax_ester/triacylglycerol_synthase_family_O-acyltransferase_Acinetobacter_rudis		Moraxellaceae	Pseudomonadales	Gammaproteobacteria	Proteobacteria	Bacteria
	WP_018332706.1_wax_ester/triacylglycerol_synthase_family_O-acyltransferase_Actinomycetospora_chiangmaiensis		Pseudonocardiaceae	Actinomycetales	Actinobacteria	Actinobacteria	Bacteria
	WP_019671808.1_wax_ester/triacylglycerol_synthase_family_O-acyltransferase_Psychrobacter_lutiphocae		Moraxellaceae	Pseudomonadales	Gammaproteobacteria	Proteobacteria	Bacteria
	WP_019671809.1_wax_ester/triacylglycerol_synthase_family_O-acyltransferase_Psychrobacter_lutiphocae		Moraxellaceae	Pseudomonadales	Gammaproteobacteria	Proteobacteria	Bacteria
	WP_020387985.1_wax_ester/triacylglycerol_synthase_family_O-acyltransferase_Kribbella_catacumbae		Nocardioidaceae	Actinomycetales	Actinobacteria	Actinobacteria	Bacteria
	WP_020728464.1_wax_ester/triacylglycerol_synthase_family_O-acyltransferase_Mycobacterium_marinum		Mycobacteriaceae	Actinomycetales	Actinobacteria	Actinobacteria	Bacteria
	WP_022956379.1_wax_ester/triacylglycerol_synthase_family_O-acyltransferase_Perlucidibaca_piscinae		Moraxellaceae	Pseudomonadales	Gammaproteobacteria	Proteobacteria	Bacteria
	WP_022985914.1_wax_ester/triacylglycerol_synthase_family_O-acyltransferase_Alcanivorax_sp._P2S70		Alcanivoracaceae	Oceanospirillales	Gammaproteobacteria	Proteobacteria	Bacteria
	WP_022997380.1_MULTISPECIES:_wax_ester/triacylglycerol_synthase_family_O-acyltransferase_Alcanivorax		Alcanivoracaceae	Oceanospirillales	Gammaproteobacteria	Proteobacteria	Bacteria
	WP_023272563.1_wax_ester/triacylglycerol_synthase_family_O-acyltransferase_Acinetobacter_nectaris		Moraxellaceae	Pseudomonadales	Gammaproteobacteria	Proteobacteria	Bacteria
	WP_023372826.1_wax_ester/triacylglycerol_synthase_family_O-acyltransferase_Mycobacterium_kansasii		Mycobacteriaceae	Actinomycetales	Actinobacteria	Actinobacteria	Bacteria
	WP_024498114.1_wax_ester/triacylglycerol_synthase_family_O-acyltransferase_Gordonia_amicalis		Gordoniaceae	Actinomycetales	Actinobacteria	Actinobacteria	Bacteria
	WP_025645081.1_MULTISPECIES:_wax_ester/triacylglycerol_synthase_family_O-acyltransferase_Psychrobacter		Moraxellaceae	Pseudomonadales	Gammaproteobacteria	Proteobacteria	Bacteria
	WP_026471086.1_wax_ester/triacylglycerol_synthase_family_O-acyltransferase_Alkanindiges_illinoisensis		Moraxellaceae	Pseudomonadales	Gammaproteobacteria	Proteobacteria	Bacteria
	WP_026917580.1_wax_ester/triacylglycerol_synthase_family_O-acyltransferase_Gordonia_shandongensis		Gordoniaceae	Actinomycetales	Actinobacteria	Actinobacteria	Bacteria
	WP_028009055.1_wax_ester/triacylglycerol_synthase_family_O-acyltransferase_Solimonas_flava		Sinobacteraceae	Nevskiales	Gammaproteobacteria	Proteobacteria	Bacteria
	WP_028475856.1_wax_ester/triacylglycerol_synthase_family_O-acyltransferase_Nocardia_sp._CNY236		Nocardiaceae	Actinomycetales	Actinobacteria	Actinobacteria	Bacteria
	WP_028859730.1_wax_ester/triacylglycerol_synthase_family_O-acyltransferase_Psychrobacter_phenylpyruvicus		Moraxellaceae	Pseudomonadales	Gammaproteobacteria	Proteobacteria	Bacteria
	WP_029402996.1_wax_ester/triacylglycerol_synthase_family_O-acyltransferase_Mycobacterium_tuberculosis		Mycobacteriaceae	Actinomycetales	Actinobacteria	Actinobacteria	Bacteria
	WP_029918600.1_wax_ester/triacylglycerol_synthase_family_O-acyltransferase_Nevskia_soli		Xanthomonadaceae	Xanthomonadales	Gammaproteobacteria	Proteobacteria	Bacteria
	WP_029930974.1_wax_ester/triacylglycerol_synthase_family_O-acyltransferase_Nocardia_otitidiscaviarum		Nocardiaceae	Actinomycetales	Actinobacteria	Actinobacteria	Bacteria
	WP_031737443.1_wax_ester/triacylglycerol_synthase_family_O-acyltransferase_Mycobacterium_tuberculosis		Mycobacteriaceae	Actinomycetales	Actinobacteria	Actinobacteria	Bacteria
	WP_035230169.1_wax_ester/triacylglycerol_synthase_family_O-acyltransferase_Alcanivorax_nanhaiticus		Alcanivoracaceae	Oceanospirillales	Gammaproteobacteria	Proteobacteria	Bacteria
	WP_036133667.1_wax_ester/triacylglycerol_synthase_family_O-acyltransferase_Marinobacter_nitratireducens		Alteromonadaceae	Alteromonadales	Gammaproteobacteria	Proteobacteria	Bacteria
	WP_036417568.1_wax_ester/triacylglycerol_synthase_family_O-acyltransferase_Mycobacterium_gastri		Mycobacteriaceae	Actinomycetales	Actinobacteria	Actinobacteria	Bacteria
	WP_037076290.1_wax_ester/triacylglycerol_synthase_family_O-acyltransferase_Pseudonocardia_spinosispora		Pseudonocardiaceae	Actinomycetales	Actinobacteria	Actinobacteria	Bacteria
	WP_037334374.1_wax_ester/triacylglycerol_synthase_family_O-acyltransferase_Salinisphaera_hydrothermalis		Salinisphaeraceae	Salinisphaerales	Gammaproteobacteria	Proteobacteria	Bacteria
	WP_039576851.1_wax_ester/triacylglycerol_synthase_family_O-acyltransferase_Sphingopyxis_fribergensis		Sphingomonadaceae	Sphingomonadales	Alphaproteobacteria	Proteobacteria	Bacteria
	WP_040721952.1_wax_ester/triacylglycerol_synthase_family_O-acyltransferase_Nocardia_veterana		Nocardiaceae	Actinomycetales	Actinobacteria	Actinobacteria	Bacteria
	WP_041803388.1_wax_ester/triacylglycerol_synthase_family_O-acyltransferase_Rhodococcus_pyridinivorans		Nocardiaceae	Actinomycetales	Actinobacteria	Actinobacteria	Bacteria
	WP_043799852.1_MULTISPECIES:_wax_ester/triacylglycerol_synthase_family_O-acyltransferase_Rhodococcus		Nocardiaceae	Actinomycetales	Actinobacteria	Actinobacteria	Bacteria
	WP_044105539.1_wax_ester/triacylglycerol_synthase_family_O-acyltransferase_Mycobacterium_chelonae		Mycobacteriaceae	Actinomycetales	Actinobacteria	Actinobacteria	Bacteria
	WP_045902243.1_wax_ester/triacylglycerol_synthase_family_O-acyltransferase_Acinetobacter_baumannii		Moraxellaceae	Pseudomonadales	Gammaproteobacteria	Proteobacteria	Bacteria
	WP_050498549.1_wax_ester/triacylglycerol_synthase_family_O-acyltransferase_partial_Acinetobacter_baumannii		Moraxellaceae	Pseudomonadales	Gammaproteobacteria	Proteobacteria	Bacteria
	WP_050656109.1_wax_ester/triacylglycerol_synthase_family_O-acyltransferase_Rhodococcus_sp._311R		Nocardiaceae	Actinomycetales	Actinobacteria	Actinobacteria	Bacteria
	WP_050671698.1_wax_ester/triacylglycerol_synthase_family_O-acyltransferase_Luteipulveratus_halotolerans		Dermacoccaceae	Actinomycetales	Actinobacteria	Actinobacteria	Bacteria
	WP_050692232.1_wax_ester/triacylglycerol_synthase_family_O-acyltransferase_Acinetobacter_baumannii		Moraxellaceae	Pseudomonadales	Gammaproteobacteria	Proteobacteria	Bacteria
	WP_052336613.1_wax_ester/triacylglycerol_synthase_family_O-acyltransferase_Nocardioides_alkalitolerans		Nocardiaceae	Actinomycetales	Actinobacteria	Actinobacteria	Bacteria
	WP_053876541.1_wax_ester/triacylglycerol_synthase_family_O-acyltransferase_partial_Mycobacterium_tuberculosis		Mycobacteriaceae	Actinomycetales	Actinobacteria	Actinobacteria	Bacteria
	WP_055389935.1_wax_ester/triacylglycerol_synthase_family_O-acyltransferase_Mycobacterium_tuberculosis		Mycobacteriaceae	Actinomycetales	Actinobacteria	Actinobacteria	Bacteria
	WP_055970165.1_wax_ester/triacylglycerol_synthase_family_O-acyltransferase_Aeromicrobium_sp._Leaf291		Nocardioidaceae	Actinomycetales	Actinobacteria	Actinobacteria	Bacteria
	WP_056599462.1_wax_ester/triacylglycerol_synthase_family_O-acyltransferase_Nocardioides_sp._Soil774		Nocardiaceae	Actinomycetales	Actinobacteria	Actinobacteria	Bacteria
	WP_056686093.1_MULTISPECIES:_wax_ester/triacylglycerol_synthase_family_O-acyltransferase_Nocardioides		Nocardiaceae	Actinomycetales	Actinobacteria	Actinobacteria	Bacteria
	WP_056706692.1_MULTISPECIES:_wax_ester/triacylglycerol_synthase_family_O-acyltransferase_Nocardioides		Nocardiaceae	Actinomycetales	Actinobacteria	Actinobacteria	Bacteria
	WP_056748418.1_wax_ester/triacylglycerol_synthase_family_O-acyltransferase_Nocardioides_sp._Root190		Nocardiaceae	Actinomycetales	Actinobacteria	Actinobacteria	Bacteria
	WP_057316305.1_wax_ester/triacylglycerol_synthase_family_O-acyltransferase_Mycobacterium_tuberculosis		Mycobacteriaceae	Actinomycetales	Actinobacteria	Actinobacteria	Bacteria
	WP_058031846.1_wax_ester/triacylglycerol_synthase_family_O-acyltransferase_Mycobacterium_tuberculosis		Mycobacteriaceae	Actinomycetales	Actinobacteria	Actinobacteria	Bacteria
	WP_058367995.1_MULTISPECIES:_wax_ester/triacylglycerol_synthase_family_O-acyltransferase_Psychrobacter		Moraxellaceae	Pseudomonadales	Gammaproteobacteria	Proteobacteria	Bacteria
	WP_058455690.1_MULTISPECIES:_wax_ester/triacylglycerol_synthase_family_O-acyltransferase_Sphingopyxis		Sphingomonadaceae	Sphingomonadales	Alphaproteobacteria	Proteobacteria	Bacteria
	WP_060652858.1_wax_ester/triacylglycerol_synthase_family_O-acyltransferase_Rhodococcus_pyridinivorans		Nocardiaceae	Actinomycetales	Actinobacteria	Actinobacteria	Bacteria
	WP_062394266.1_wax_ester/triacylglycerol_synthase_family_O-acyltransferase_Gordonia_sp._QH-11		Gordoniaceae	Actinomycetales	Actinobacteria	Actinobacteria	Bacteria
	WP_062500273.1_wax_ester/triacylglycerol_synthase_family_O-acyltransferase_Moraxella_lacunata		Moraxellaceae	Pseudomonadales	Gammaproteobacteria	Proteobacteria	Bacteria
	WP_062534794.1_wax_ester/triacylglycerol_synthase_family_O-acyltransferase_Psychrobacter_urativorans		Moraxellaceae	Pseudomonadales	Gammaproteobacteria	Proteobacteria	Bacteria
	WP_062817509.1_wax_ester/triacylglycerol_synthase_family_O-acyltransferase_Alcanivorax_sp._NBRC_102024		Alcanivoracaceae	Oceanospirillales	Gammaproteobacteria	Proteobacteria	Bacteria
	WP_062843691.1_wax_ester/triacylglycerol_synthase_family_O-acyltransferase_Psychrobacter_alimentarius		Moraxellaceae	Pseudomonadales	Gammaproteobacteria	Proteobacteria	Bacteria
	WP_063023568.1_wax_ester/triacylglycerol_synthase_family_O-acyltransferase_Nocardia_niwae		Nocardiaceae	Actinomycetales	Actinobacteria	Actinobacteria	Bacteria
	WP_063466602.1_wax_ester/triacylglycerol_synthase_family_O-acyltransferase_Mycobacterium_kansasii		Mycobacteriaceae	Actinomycetales	Actinobacteria	Actinobacteria	Bacteria
	WP_063532108.1_wax_ester/triacylglycerol_synthase_family_O-acyltransferase_partial_Alcanivorax_sp._HI0035		Alcanivoracaceae	Oceanospirillales	Gammaproteobacteria	Proteobacteria	Bacteria
	WP_064078764.1_wax_ester/triacylglycerol_synthase_family_O-acyltransferase_partial_Rhodococcus_equi		Nocardiaceae	Actinomycetales	Actinobacteria	Actinobacteria	Bacteria
	WP_064079617.1_wax_ester/triacylglycerol_synthase_family_O-acyltransferase_Rhodococcus_equi		Nocardiaceae	Actinomycetales	Actinobacteria	Actinobacteria	Bacteria
	WP_064195510.1_wax_ester/triacylglycerol_synthase_family_O-acyltransferase_partial_Acinetobacter_baumannii		Moraxellaceae	Pseudomonadales	Gammaproteobacteria	Proteobacteria	Bacteria
	WP_064421274.1_wax_ester/triacylglycerol_synthase_family_O-acyltransferase_Mycobacterium_sp._GA-1285		Mycobacteriaceae	Actinomycetales	Actinobacteria	Actinobacteria	Bacteria
	WP_064570421.1_wax_ester/triacylglycerol_synthase_family_O-acyltransferase_Gordonia_sp._LAM0048		Gordoniaceae	Actinomycetales	Actinobacteria	Actinobacteria	Bacteria
	WP_064878541.1_wax_ester/triacylglycerol_synthase_family_O-acyltransferase_Mycobacterium_colombiense		Mycobacteriaceae	Actinomycetales	Actinobacteria	Actinobacteria	Bacteria
	WP_065500793.1_wax_ester/triacylglycerol_synthase_family_O-acyltransferase_Mycobacterium_yongonense		Mycobacteriaceae	Actinomycetales	Actinobacteria	Actinobacteria	Bacteria
	WP_067008652.1_wax_ester/triacylglycerol_synthase_family_O-acyltransferase_Moraxella_nonliquefaciens		Moraxellaceae	Pseudomonadales	Gammaproteobacteria	Proteobacteria	Bacteria
	WP_067377908.1_wax_ester/triacylglycerol_synthase_family_O-acyltransferase_Mycobacterium_sp._1164966.3		Mycobacteriaceae	Actinomycetales	Actinobacteria	Actinobacteria	Bacteria
	WP_067552923.1_wax_ester/triacylglycerol_synthase_family_O-acyltransferase_Acinetobacter_larvae		Moraxellaceae	Pseudomonadales	Gammaproteobacteria	Proteobacteria	Bacteria
	WP_067820614.1_wax_ester/triacylglycerol_synthase_family_O-acyltransferase_Mycobacterium_sp._E2989		Mycobacteriaceae	Actinomycetales	Actinobacteria	Actinobacteria	Bacteria
	WP_067959469.1_wax_ester/triacylglycerol_synthase_family_O-acyltransferase_Mycobacterium_sp._NAZ190054		Mycobacteriaceae	Actinomycetales	Actinobacteria	Actinobacteria	Bacteria
	WP_068114177.1_wax_ester/triacylglycerol_synthase_family_O-acyltransferase_Nocardioides_dokdonensis		Nocardiaceae	Actinomycetales	Actinobacteria	Actinobacteria	Bacteria
	WP_068128651.1_wax_ester/triacylglycerol_synthase_family_O-acyltransferase_Mycobacterium_sp._E796		Mycobacteriaceae	Actinomycetales	Actinobacteria	Actinobacteria	Bacteria
	WP_068158940.1_wax_ester/triacylglycerol_synthase_family_O-acyltransferase_Rhodococcus_phenolicus		Nocardiaceae	Actinomycetales	Actinobacteria	Actinobacteria	Bacteria
	WP_068270334.1_wax_ester/triacylglycerol_synthase_family_O-acyltransferase_partial_Rhodococcus_kunmingensis		Nocardiaceae	Actinomycetales	Actinobacteria	Actinobacteria	Bacteria
	WP_068377941.1_wax_ester/triacylglycerol_synthase_family_O-acyltransferase_partial_Rhodococcus_sp._EPR-157		Nocardiaceae	Actinomycetales	Actinobacteria	Actinobacteria	Bacteria
	WP_068508984.1_wax_ester/triacylglycerol_synthase_family_O-acyltransferase_Oleiphilus_sp._HI0069		Oleiphilaceae	Oceanospirillales	Gammaproteobacteria	Proteobacteria	Bacteria
	WP_068567453.1_wax_ester/triacylglycerol_synthase_family_O-acyltransferase_partial_Oleiphilus_sp._HI0050		Oleiphilaceae	Oceanospirillales	Gammaproteobacteria	Proteobacteria	Bacteria
	WP_069393147.1_wax_ester/triacylglycerol_synthase_family_O-acyltransferase_Mycobacterium_triviale		Mycobacteriaceae	Actinomycetales	Actinobacteria	Actinobacteria	Bacteria
	WP_069419957.1_wax_ester/triacylglycerol_synthase_family_O-acyltransferase_Mycobacterium_intermedium		Mycobacteriaceae	Actinomycetales	Actinobacteria	Actinobacteria	Bacteria
	WP_070380855.1_wax_ester/triacylglycerol_synthase_family_O-acyltransferase_Rhodococcus_sp._WMMA185		Nocardiaceae	Actinomycetales	Actinobacteria	Actinobacteria	Bacteria
	WP_071225121.1_wax_ester/triacylglycerol_synthase_family_O-acyltransferase_Acinetobacter_baumannii		Moraxellaceae	Pseudomonadales	Gammaproteobacteria	Proteobacteria	Bacteria
	WP_071267388.1_wax_ester/triacylglycerol_synthase_family_O-acyltransferase_Marinobacter_sp._AC-23		Alteromonadaceae	Alteromonadales	Gammaproteobacteria	Proteobacteria	Bacteria
	WP_072516267.1_wax_ester/triacylglycerol_synthase_family_O-acyltransferase_partial_Mycobacterium_tuberculosis		Mycobacteriaceae	Actinomycetales	Actinobacteria	Actinobacteria	Bacteria
	WP_072700203.1_wax_ester/triacylglycerol_synthase_family_O-acyltransferase_Rhodococcus_coprophilus		Nocardiaceae	Actinomycetales	Actinobacteria	Actinobacteria	Bacteria
	WP_074020910.1_wax_ester/triacylglycerol_synthase_family_O-acyltransferase_partial_Mycobacterium_chimaera		Mycobacteriaceae	Actinomycetales	Actinobacteria	Actinobacteria	Bacteria
	WP_074853368.1_wax_ester/triacylglycerol_synthase_family_O-acyltransferase_Gordonia_westfalica		Gordoniaceae	Actinomycetales	Actinobacteria	Actinobacteria	Bacteria
	WP_075513008.1_wax_ester/triacylglycerol_synthase_family_O-acyltransferase_Mycobacterium_kansasii		Mycobacteriaceae	Actinomycetales	Actinobacteria	Actinobacteria	Bacteria
	CDZ92606.1_putative_diacyglycerol_O-acyltransferase_tgs2_Rhodococcus_ruber		Nocardiaceae	Actinomycetales	Actinobacteria	Actinobacteria	Bacteria
	EFD11330.1_acyltransferase_ws/dgat/mgat_subfamily_protein_Mycobacterium_tuberculosis_T46		Mycobacteriaceae	Actinomycetales	Actinobacteria	Actinobacteria	Bacteria
	KGI66466.1_diacylglycerol_O-acyltransferase_Mycobacterium_rufum		Mycobacteriaceae	Actinomycetales	Actinobacteria	Actinobacteria	Bacteria
	KZY85069.1_hypothetical_protein_A3743_19985_Oleiphilus_sp._HI0072		Oleiphilaceae	Oceanospirillales	Gammaproteobacteria	Proteobacteria	Bacteria
	SED53902.1_acyltransferase_WS/DGAT/MGAT_Amycolatopsis_tolypomycina		Pseudonocardiaceae	Actinomycetales	Actinobacteria	Actinobacteria	Bacteria
	SFO95144.1_acyltransferase_WS/DGAT/MGAT_Yuhushiella_deserti		Pseudonocardiaceae	Actinomycetales	Actinobacteria	Actinobacteria	Bacteria
	WP_003936451.1_wax_ester/triacylglycerol_synthase_family_O-acyltransferase_Rhodococcus_ruber		Nocardiaceae	Actinomycetales	Actinobacteria	Actinobacteria	Bacteria
	WP_004899768.1_wax_ester/triacylglycerol_synthase_family_O-acyltransferase_Acinetobacter_brisouii		Moraxellaceae	Pseudomonadales	Gammaproteobacteria	Proteobacteria	Bacteria
	WP_006898011.1_wax_ester/triacylglycerol_synthase_family_O-acyltransferase_Gordonia_sihwensis		Gordoniaceae	Actinomycetales	Actinobacteria	Actinobacteria	Bacteria
	WP_016935511.1_wax_ester/triacylglycerol_synthase_family_O-acyltransferase_partial_Rhodococcus_sp._R1101		Nocardiaceae	Actinomycetales	Actinobacteria	Actinobacteria	Bacteria
	WP_017681968.1_wax_ester/triacylglycerol_synthase_family_O-acyltransferase_Rhodococcus_ruber		Nocardiaceae	Actinomycetales	Actinobacteria	Actinobacteria	Bacteria
	WP_020407699.1_wax_ester/triacylglycerol_synthase_family_O-acyltransferase_Hahella_ganghwensis		Hahellaceae	Oceanospirillales	Gammaproteobacteria	Proteobacteria	Bacteria
	WP_034270260.1_wax_ester/triacylglycerol_synthase_family_O-acyltransferase_Amycolatopsis_halophila		Pseudonocardiaceae	Actinomycetales	Actinobacteria	Actinobacteria	Bacteria
	WP_042790713.1_wax_ester/triacylglycerol_synthase_family_O-acyltransferase_partial_Acinetobacter_baumannii		Moraxellaceae	Pseudomonadales	Gammaproteobacteria	Proteobacteria	Bacteria
	WP_046317469.1_wax_ester/triacylglycerol_synthase_family_O-acyltransferase_Mycobacterium_sp._UM_Kg1		Mycobacteriaceae	Actinomycetales	Actinobacteria	Actinobacteria	Bacteria
	WP_051706587.1_wax_ester/triacylglycerol_synthase_family_O-acyltransferase_Marmoricola_aequoreus		Nocardioidaceae	Propionibacteriaceae	Actinobacteria	Actinobacteria	Bacteria
	WP_058803640.1_wax_ester/triacylglycerol_synthase_family_O-acyltransferase_Sphingopyxis_sp._H115		Sphingomonadaceae	Sphingomonadales	Alphaproteobacteria	Proteobacteria	Bacteria
	WP_062507216.1_wax_ester/triacylglycerol_synthase_family_O-acyltransferase_Nocardia_pseudobrasiliensis		Nocardiaceae	Actinomycetales	Actinobacteria	Actinobacteria	Bacteria
	WP_068147787.1_wax_ester/triacylglycerol_synthase_family_O-acyltransferase_Mycobacterium_sp._E740		Mycobacteriaceae	Actinomycetales	Actinobacteria	Actinobacteria	Bacteria
	WP_072689858.1_wax_ester/triacylglycerol_synthase_family_O-acyltransferase_Rhodococcus_marinonascens		Nocardiaceae	Actinomycetales	Actinobacteria	Actinobacteria	Bacteria
	AKG08125.1_hypothetical_protein_AAX06_08205_Moraxella_bovoculi		Moraxellaceae	Pseudomonadales	Gammaproteobacteria	Proteobacteria	Bacteria
	EEH70005.1_wax_ester_synthase/acyl-CoA:diacylglycerol_acyltransferase_Acinetobacter_sp._ATCC_27244		Moraxellaceae	Pseudomonadales	Gammaproteobacteria	Proteobacteria	Bacteria
	WP_004664582.1_MULTISPECIES:_wax_ester/triacylglycerol_synthase_family_O-acyltransferase_Acinetobacter		Moraxellaceae	Pseudomonadales	Gammaproteobacteria	Proteobacteria	Bacteria
	WP_010228985.1_wax_ester/triacylglycerol_synthase_family_O-acyltransferase_Pseudonocardia_sp._P1		Pseudonocardiaceae	Actinomycetales	Actinobacteria	Actinobacteria	Bacteria
	WP_012687466.1_wax_ester/triacylglycerol_synthase_family_O-acyltransferase_Rhodococcus_opacus		Nocardiaceae	Actinomycetales	Actinobacteria	Actinobacteria	Bacteria
	WP_024441700.1_MULTISPECIES:_wax_ester/triacylglycerol_synthase_family_O-acyltransferase_Mycobacterium		Mycobacteriaceae	Actinomycetales	Actinobacteria	Actinobacteria	Bacteria
	WP_036343776.1_wax_ester/triacylglycerol_synthase_family_O-acyltransferase_Mycobacterium_aromaticivorans		Mycobacteriaceae	Actinomycetales	Actinobacteria	Actinobacteria	Bacteria
	WP_037361222.1_wax_ester/triacylglycerol_synthase_family_O-acyltransferase_Amycolatopsis_orientalis		Pseudonocardiaceae	Actinomycetales	Actinobacteria	Actinobacteria	Bacteria
	WP_042196522.1_wax_ester/triacylglycerol_synthase_family_O-acyltransferase_Kibdelosporangium_sp._MJ126-NF4		Pseudonocardiaceae	Actinomycetales	Actinobacteria	Actinobacteria	Bacteria
	WP_056714832.1_MULTISPECIES:_wax_ester/triacylglycerol_synthase_family_O-acyltransferase_Nocardioides		Nocardiaceae	Actinomycetales	Actinobacteria	Actinobacteria	Bacteria
	WP_062176726.1_wax_ester/triacylglycerol_synthase_family_O-acyltransferase_Sphingopyxis_sp._C-1		Sphingomonadaceae	Sphingomonadales	Alphaproteobacteria	Proteobacteria	Bacteria
	WP_064724495.1_wax_ester/triacylglycerol_synthase_family_O-acyltransferase_Moraxella_catarrhalis		Moraxellaceae	Pseudomonadales	Gammaproteobacteria	Proteobacteria	Bacteria
	WP_066910218.1_wax_ester/triacylglycerol_synthase_family_O-acyltransferase_Mycobacterium_interjectum		Mycobacteriaceae	Actinomycetales	Actinobacteria	Actinobacteria	Bacteria
	EID71970.1_hypothetical_protein_W59_39774_Rhodococcus_imtechensis_RKJ300___JCM_13270		Nocardiaceae	Actinomycetales	Actinobacteria	Actinobacteria	Bacteria
	EXW51254.1_O-acyltransferase_WSD_Acinetobacter_baumannii_44467_9		Moraxellaceae	Pseudomonadales	Gammaproteobacteria	Proteobacteria	Bacteria
	WP_007298716.1_wax_ester/triacylglycerol_synthase_family_O-acyltransferase_Rhodococcus_imtechensis		Nocardiaceae	Actinomycetales	Actinobacteria	Actinobacteria	Bacteria
	WP_012396779.1_wax_ester/triacylglycerol_synthase_family_O-acyltransferase_Mycobacterium_marinum		Mycobacteriaceae	Actinomycetales	Actinobacteria	Actinobacteria	Bacteria
	WP_003935818.1_MULTISPECIES:_wax_ester/triacylglycerol_synthase_family_O-acyltransferase_Rhodococcus		Nocardiaceae	Actinomycetales	Actinobacteria	Actinobacteria	Bacteria
	WP_062977117.1_wax_ester/triacylglycerol_synthase_family_O-acyltransferase_Nocardia_gamkensis		Nocardiaceae	Actinomycetales	Actinobacteria	Actinobacteria	Bacteria
	WP_065151480.1_wax_ester/triacylglycerol_synthase_family_O-acyltransferase_Mycobacterium_asiaticum		Mycobacteriaceae	Actinomycetales	Actinobacteria	Actinobacteria	Bacteria
	EJJ00112.1_wax_ester_synthase/acyl-CoA_Rhodococcus_sp._JVH1		Nocardiaceae	Actinomycetales	Actinobacteria	Actinobacteria	Bacteria
	EUA41591.1_putative_diacylglycerol_O-acyltransferase_tgs2_Mycobacterium_avium_subsp._avium_2285_R)		Mycobacteriaceae	Actinomycetales	Actinobacteria	Actinobacteria	Bacteria
	GAF55310.1_LOW_QUALITY_PROTEIN:_wax_ester_synthase/acyl-CoA:diacylglycerol_acyltransferase_Psychrobacter_sp._JCM_18901		Moraxellaceae	Pseudomonadales	Gammaproteobacteria	Proteobacteria	Bacteria
	WP_067723935.1_wax_ester/triacylglycerol_synthase_family_O-acyltransferase_Acinetobacter_sp._SFC		Moraxellaceae	Pseudomonadales	Gammaproteobacteria	Proteobacteria	Bacteria
	KZZ53627.1_acetyltransferase_Oleiphilus_sp._HI0118		Oleiphilaceae	Oceanospirillales	Gammaproteobacteria	Proteobacteria	Bacteria
	KBE94071.1_diacylglycerol_acyltransferase_Mycobacterium_tuberculosis_H3094		Mycobacteriaceae	Actinomycetales	Actinobacteria	Actinobacteria	Bacteria
			Higher phylogenetic clades
			Family	Order	Class	Phylum	Kingdom
Clade WSD-E	WP_027949256.1_wax_ester/triacylglycerol_synthase_family_O-acyltransferase_Haliea_salexigens:0.240403		Halieaceae	Alteromonadaceae	Gammaproteobacteria	Proteobacteria	Bacteria
	WP_076001792.1_wax_ester/triacylglycerol_synthase_family_O-acyltransferase_Halioglobus_pacificus:0.257204		Halieaceae	Alteromonadaceae	Gammaproteobacteria	Proteobacteria	Bacteria
	WP_076001328.1_wax_ester/triacylglycerol_synthase_family_O-acyltransferase_Halioglobus_pacificus:0.626063		Halieaceae	Alteromonadaceae	Gammaproteobacteria	Proteobacteria	Bacteria
	WP_076001714.1_wax_ester/triacylglycerol_synthase_family_O-acyltransferase_Halioglobus_pacificus:0.736509		Halieaceae	Alteromonadaceae	Gammaproteobacteria	Proteobacteria	Bacteria
	WP_029641839.1_wax_ester/triacylglycerol_synthase_family_O-acyltransferase_alpha_proteobacterium_Mf_1.05b.01:0.745694		?	?	Alphaproteobacteria	Proteobacteria	Bacteria
	WP_026375366.1_wax_ester/triacylglycerol_synthase_family_O-acyltransferase_Aestuariibacter_salexigens:0.468036		Alteromonadaceae	Alteromonadales	Gammaproteobacteria	Proteobacteria	Bacteria
	OGB30342.1_hypothetical_protein_A3F78_09455_Burkholderiales_bacterium_RIFCSPLOWO2_12_FULL_61_40:0.448954		?	Burkholderiales	Betaproteobacteria	Proteobacteria	Bacteria
	WP_013344265.1_wax_ester/triacylglycerol_synthase_family_O-acyltransferase_Ferrimonas_balearica:0.14901		Ferrimonadaceae	Alteromonadales	Gammaproteobacteria	Proteobacteria	Bacteria
	WP_067666067.1_wax_ester/triacylglycerol_synthase_family_O-acyltransferase_Ferrimonas_marina:0.186477		Ferrimonadaceae	Alteromonadales	Gammaproteobacteria	Proteobacteria	Bacteria
	WP_010863679.1_MULTISPECIES:_wax_ester/triacylglycerol_synthase_family_O-acyltransferase_Plesiomonas:0.29309		Enterobacteriaceae	Enterobacteriales	Gammaproteobacteria	Proteobacteria	Bacteria
	SEG37218.1_Diacylglycerol_O-acyltransferase_Vibrio_hangzhouensis:0.478667		Vibrionaceae	Vibrionales	Gammaproteobacteria	Proteobacteria	Bacteria
	WP_007462365.1_wax_ester/triacylglycerol_synthase_family_O-acyltransferase_Photobacterium_marinum:0.126182		Vibrionaceae	Vibrionales	Gammaproteobacteria	Proteobacteria	Bacteria
	WP_044623647.1_wax_ester/triacylglycerol_synthase_family_O-acyltransferase_Photobacterium_gaetbulicola:0.106246		Vibrionaceae	Vibrionales	Gammaproteobacteria	Proteobacteria	Bacteria
	WP_047877889.1_wax_ester/triacylglycerol_synthase_family_O-acyltransferase_Photobacterium_aquae:0.13958		Vibrionaceae	Vibrionales	Gammaproteobacteria	Proteobacteria	Bacteria
	EDM65141.1_hypothetical_protein_PE36_04488_Moritella_sp._PE36:0.091533		Moritellaceae	Alteromonadales	Gammaproteobacteria	Proteobacteria	Bacteria
	WP_017220319.1_wax_ester/triacylglycerol_synthase_family_O-acyltransferase_Moritella_dasanensis:0.086264		Moritellaceae	Alteromonadales	Gammaproteobacteria	Proteobacteria	Bacteria
	WP_075497198.1_wax_ester/triacylglycerol_synthase_family_O-acyltransferase_Moritella_viscosa:0.0		Moritellaceae	Alteromonadales	Gammaproteobacteria	Proteobacteria	Bacteria
	WP_075518164.1_wax_ester/triacylglycerol_synthase_family_O-acyltransferase_Moritella_viscosa:0.002967		Moritellaceae	Alteromonadales	Gammaproteobacteria	Proteobacteria	Bacteria
	WP_019440888.1_wax_ester/triacylglycerol_synthase_family_O-acyltransferase_Moritella_marina:0.117026		Moritellaceae	Alteromonadales	Gammaproteobacteria	Proteobacteria	Bacteria
	WP_017221453.1_wax_ester/triacylglycerol_synthase_family_O-acyltransferase_Moritella_dasanensis:0.033285		Moritellaceae	Alteromonadales	Gammaproteobacteria	Proteobacteria	Bacteria
	WP_019439889.1_wax_ester/triacylglycerol_synthase_family_O-acyltransferase_Moritella_marina:0.030666		Moritellaceae	Alteromonadales	Gammaproteobacteria	Proteobacteria	Bacteria
	CED60424.1_putative_uncharacterized_protein_Moritella_viscosa:0.073195		Moritellaceae	Alteromonadales	Gammaproteobacteria	Proteobacteria	Bacteria
	WP_045110639.1_wax_ester/triacylglycerol_synthase_family_O-acyltransferase_Moritella_viscosa:0.018818		Moritellaceae	Alteromonadales	Gammaproteobacteria	Proteobacteria	Bacteria
	WP_067047201.1_wax_ester/triacylglycerol_synthase_family_O-acyltransferase_Moritella_sp._JT01:0.018046		Moritellaceae	Alteromonadales	Gammaproteobacteria	Proteobacteria	Bacteria
	EDM65441.1_hypothetical_protein_PE36_10133_Moritella_sp._PE36:0.055998		Moritellaceae	Alteromonadales	Gammaproteobacteria	Proteobacteria	Bacteria
	WP_017221437.1_wax_ester/triacylglycerol_synthase_family_O-acyltransferase_Moritella_dasanensis:0.054948		Moritellaceae	Alteromonadales	Gammaproteobacteria	Proteobacteria	Bacteria
	WP_019439872.1_wax_ester/triacylglycerol_synthase_family_O-acyltransferase_Moritella_marina:0.035413		Moritellaceae	Alteromonadales	Gammaproteobacteria	Proteobacteria	Bacteria
	WP_028063437.1_wax_ester/triacylglycerol_synthase_family_O-acyltransferase_Solirubrobacter_soli:0.38837		Solirubrobacteraceae	Solirubrobacterales	Thermoleophilia	Actinobacteria	Bacteria
	WP_065134306.1_wax_ester/triacylglycerol_synthase_family_O-acyltransferase_Mycobacterium_gordonae:0.331488		Mycobacteriaceae	Corynebacterineae	Actinomycetales	Actinobacteria	Bacteria
	SDX08565.1_acyltransferase_WS/DGAT/MGAT_Amycolatopsis_xylanica:0.437657		Pseudonocardiaceae	Actinomycetales	Actinobacteridae	Actinobacteria	Bacteria
	WP_028075353.1_wax_ester/triacylglycerol_synthase_family_O-acyltransferase_Solirubrobacterales_bacterium_URHD0059:0.06332		Solirubrobacteraceae	Solirubrobacterales	Thermoleophilia	Actinobacteria	Bacteria
	WP_051223170.1_wax_ester/triacylglycerol_synthase_family_O-acyltransferase_Conexibacter_woesei:0.120034		Conexibacteraceae	Solirubrobacterales	Thermoleophilia	Actinobacteria	Bacteria
	WP_035934067.1_wax_ester/triacylglycerol_synthase_family_O-acyltransferase_Knoellia_aerolata:0.204502		Intrasporangiaceae	Actinomycetales		Actinobacteria	Bacteria
	WP_010851184.1_wax_ester/triacylglycerol_synthase_family_O-acyltransferase_Tetrasphaera_elongata:0.205024		Intrasporangiaceae	Actinomycetales	Actinobacteria	Actinobacteria	Bacteria
	WP_048555049.1_wax_ester/triacylglycerol_synthase_family_O-acyltransferase_Tetrasphaera_japonica:0.322037		Intrasporangiaceae	Actinomycetales	Actinobacteria	Actinobacteria	Bacteria
	WP_067810910.1_wax_ester/triacylglycerol_synthase_family_O-acyltransferase_Actinomadura_kijaniata:0.573847		Thermomonosporaceae	Actinomycetales	Actinobacteria	Actinobacteria	Bacteria
	WP_036355350.1_wax_ester/triacylglycerol_synthase_family_O-acyltransferase_Mycobacterium_asiaticum:0.016867		Mycobacteriaceae	Corynebacterineae	Actinomycetales	Actinobacteria	Bacteria
	WP_065119448.1_wax_ester/triacylglycerol_synthase_family_O-acyltransferase_Mycobacterium_asiaticum:0.017592		Mycobacteriaceae	Corynebacterineae	Actinomycetales	Actinobacteria	Bacteria
	WP_065160539.1_wax_ester/triacylglycerol_synthase_family_O-acyltransferase_Mycobacterium_asiaticum:0.0339		Mycobacteriaceae	Corynebacterineae	Actinomycetales	Actinobacteria	Bacteria
	WP_065131898.1_wax_ester/triacylglycerol_synthase_family_O-acyltransferase_Mycobacterium_gordonae:0.041194		Mycobacteriaceae	Corynebacterineae	Actinomycetales	Actinobacteria	Bacteria
	WP_055579482.1_wax_ester/triacylglycerol_synthase_family_O-acyltransferase_Mycobacterium_gordonae:0.01509		Mycobacteriaceae	Corynebacterineae	Actinomycetales	Actinobacteria	Bacteria
	WP_065146813.1_wax_ester/triacylglycerol_synthase_family_O-acyltransferase_Mycobacterium_asiaticum:0.033316		Mycobacteriaceae	Corynebacterineae	Actinomycetales	Actinobacteria	Bacteria
	ETW21457.1_diacylglycerol_O-acyltransferase_Mycobacterium_gastri_Wayne:5.69E-4		Mycobacteriaceae	Corynebacterineae	Actinomycetales	Actinobacteria	Bacteria
	WP_036419626.1_wax_ester/triacylglycerol_synthase_family_O-acyltransferase_Mycobacterium_gastri:0.00397		Mycobacteriaceae	Corynebacterineae	Actinomycetales	Actinobacteria	Bacteria
	EUA12355.1_acyltransferase_WS/DGAT/MGAT_family_protein_Mycobacterium_kansasii_732:0.022914		Mycobacteriaceae	Corynebacterineae	Actinomycetales	Actinobacteria	Bacteria
	WP_075541798.1_wax_ester/triacylglycerol_synthase_family_O-acyltransferase_Mycobacterium_kansasii:0.014505		Mycobacteriaceae	Corynebacterineae	Actinomycetales	Actinobacteria	Bacteria
	WP_011739914.1_MULTISPECIES:_wax_ester/triacylglycerol_synthase_family_O-acyltransferase_Mycobacterium:0.019401		Mycobacteriaceae	Corynebacterineae	Actinomycetales	Actinobacteria	Bacteria
	BAV42019.1_hypothetical_protein_SHTP_2950_Mycobacterium_ulcerans_subsp._shinshuense:0.02659		Mycobacteriaceae	Corynebacterineae	Actinomycetales	Actinobacteria	Bacteria
	WP_031699357.1_wax_ester/triacylglycerol_synthase_family_O-acyltransferase_Mycobacterium_tuberculosis:0.03245		Mycobacteriaceae	Corynebacterineae	Actinomycetales	Actinobacteria	Bacteria
	WP_031681593.1_wax_ester/triacylglycerol_synthase_family_O-acyltransferase_Mycobacterium_tuberculosis:0.007776		Mycobacteriaceae	Corynebacterineae	Actinomycetales	Actinobacteria	Bacteria
	WP_031689439.1_wax_ester/triacylglycerol_synthase_family_O-acyltransferase_Mycobacterium_tuberculosis:0.0010		Mycobacteriaceae	Corynebacterineae	Actinomycetales	Actinobacteria	Bacteria
	WP_077081482.1_diacylglycerol_O-acyltransferase_Mycobacterium_sp._AB215:0.065936		Mycobacteriaceae	Corynebacterineae	Actinomycetales	Actinobacteria	Bacteria
	WP_067783001.1_wax_ester/triacylglycerol_synthase_family_O-acyltransferase_Mycobacterium_sp._E3298:0.041795		Mycobacteriaceae	Corynebacterineae	Actinomycetales	Actinobacteria	Bacteria
	WP_067944605.1_MULTISPECIES:_wax_ester/triacylglycerol_synthase_family_O-acyltransferase_Mycobacterium:0.014666		Mycobacteriaceae	Corynebacterineae	Actinomycetales	Actinobacteria	Bacteria
	WP_068056736.1_wax_ester/triacylglycerol_synthase_family_O-acyltransferase_Mycobacterium_sp._E342:0.016163		Mycobacteriaceae	Corynebacterineae	Actinomycetales	Actinobacteria	Bacteria
	WP_068082558.1_wax_ester/triacylglycerol_synthase_family_O-acyltransferase_Mycobacterium_sp._E1747:0.015598		Mycobacteriaceae	Corynebacterineae	Actinomycetales	Actinobacteria	Bacteria
	WP_073872664.1_wax_ester/triacylglycerol_synthase_family_O-acyltransferase_Mycobacterium_paraffinicum:0.021933		Mycobacteriaceae	Corynebacterineae	Actinomycetales	Actinobacteria	Bacteria
	WP_066945045.1_MULTISPECIES:_wax_ester/triacylglycerol_synthase_family_O-acyltransferase_Mycobacterium:0.013887		Mycobacteriaceae	Corynebacterineae	Actinomycetales	Actinobacteria	Bacteria
	KBZ63714.1_diacylglycerol_acyltransferase_Mycobacterium_tuberculosis_TKK-01-0051:0.04375		Mycobacteriaceae	Corynebacterineae	Actinomycetales	Actinobacteria	Bacteria
	WP_065445903.1_wax_ester/triacylglycerol_synthase_family_O-acyltransferase_Mycobacterium_malmoense:0.007533		Mycobacteriaceae	Corynebacterineae	Actinomycetales	Actinobacteria	Bacteria
	WP_027008475.1_wax_ester/triacylglycerol_synthase_family_O-acyltransferase_Conexibacter_woesei:0.63909		Conexibacteraceae	Solirubrobacterales	Thermoleophilia	Actinobacteria	Bacteria
	OJJ22203.1_hypothetical_protein_BKI52_09190_marine_bacterium_AO1-C:0.704969		?	?	?	?	?
	WP_064415392.1_MULTISPECIES:_wax_ester/triacylglycerol_synthase_family_O-acyltransferase_Mycobacterium:0.555728		Mycobacteriaceae	Corynebacterineae	Actinomycetales	Actinobacteria	Bacteria
	WP_056148119.1_MULTISPECIES:_wax_ester/triacylglycerol_synthase_family_O-acyltransferase_Nocardioides:0.204913		Nocardiaceae	Actinomycetales	Actinobacteria	Actinobacteria	Bacteria
	SDM83367.1_diacylglycerol_O-acyltransferase_Nocardioides_szechwanensis:0.178011		Nocardiaceae	Actinomycetales	Actinobacteria	Actinobacteria	Bacteria
	WP_038678629.1_wax_ester/triacylglycerol_synthase_family_O-acyltransferase_Pimelobacter_simplex:0.0		Nocardioidaceae	Actinomycetales	Actinobacteria	Actinobacteria	Bacteria
	AIY17342.2_Wax_ester_synthase/acyl-CoA:diacylglycerol_acyltransferase_Pimelobacter_simplex:0.002799		Nocardioidaceae	Actinomycetales	Actinobacteria	Actinobacteria	Bacteria
	WP_057837406.1_wax_ester/triacylglycerol_synthase_family_O-acyltransferase_Bradyrhizobium_jicamae:0.501016		Bradyrhizobiaceae	Rhizobiales	Alphaproteobacteria	Proteobacteria	Bacteria
	WP_052213137.1_wax_ester/triacylglycerol_synthase_family_O-acyltransferase_Methylibium_sp._CF468:0.069159		?	Burkholderiales	Betoproteobacteria	Proteobacteria	Bacteria
	WP_073467859.1_wax_ester/triacylglycerol_synthase_family_O-acyltransferase_Rhizobacter_sp._OV335:0.034306		?	Burkholderiales	Betaproteobacteria	Proteobacteria	Bacteria
	WP_056809552.1_MULTISPECIES:_wax_ester/triacylglycerol_synthase_family_O-acyltransferase_Rhizobacter:0.038055		?	Burkholderiales	Betaproteobacteria	Proteobacteria	Bacteria
	WP_050978862.1_wax_ester/triacylglycerol_synthase_family_O-acyltransferase_Burkholderiales_bacterium_JOSHI_001:0.426136		?	Burkholderiales	Betaproteobacteria	Proteobacteria	Bacteria
	EXI67126.1_putative_diacylglycerol_O-acyltransferasec_Candidatus_Accumulibacter_sp._SK-12:0.11038		?	?	Betaproteobacteria	Proteobacteria	Bacteria
	EXI72891.1_putative_diacylglycerol_O-acyltransferasec_Candidatus_Accumulibacter_sp._SK-11:0.105988		?	?	Betaproteobacteria	Proteobacteria	Bacteria
	OFX04425.1_hypothetical_protein_A3D94_09345_Alphaproteobacteria_bacterium_RIFCSPHIGHO2_12_FULL_66_14:0.052785		?	?	Alphaproteobacteria	Proteobacteria	Bacteria
	SEO50356.1_acyltransferase_WS/DGAT/MGAT_Rhodospirillales_bacterium_URHD0017:0.082025		?	Rhodospirillales	Alphaproteobacteria	Proteobacteria	Bacteria
	WP_068196939.1_wax_ester/triacylglycerol_synthase_family_O-acyltransferase_Rhodospirillaceae_bacterium_CCH5-H10:0.054688		?	Rhodospirillales	Alphaproteobacteria	Proteobacteria	Bacteria
	OJU42365.1_hypothetical_protein_BGN99_27195_Alphaproteobacteria_bacterium_65-37:0.058412		?	?	Alphaproteobacteria	Proteobacteria	Bacteria
	CEJ14552.1_Putative_diacylglycerol_O-acyltransferase/MT1468_bacterium_YEK0313:0.284552		?	?	?	?	Bacteria
	WP_051504877.1_MULTISPECIES:_wax_ester/triacylglycerol_synthase_family_O-acyltransferase_Mesorhizobium:0.066458		Phyllobacteriaceae	Rhizobiales	Alphaproteobacteria	Proteobacteria	Bacteria
	WP_054313234.1_wax_ester/triacylglycerol_synthase_family_O-acyltransferase_Mesorhizobium_sp._1M-11:0.0439		Phyllobacteriaceae	Rhizobiales	Alphaproteobacteria	Proteobacteria	Bacteria
	SDP13715.1_Diacylglycerol_O-acyltransferase_Afipia_sp._GAS231:0.054696		Bradyrhizobiaceae	Rhizobiales	Alphaproteobacteria	Proteobacteria	Bacteria
	WP_079567833.1_wax_ester/triacylglycerol_synthase_family_O-acyltransferase_Bradyrhizobium_erythrophlei:0.061747		Bradyrhizobiaceae	Rhizobiales	Alphaproteobacteria	Proteobacteria	Bacteria
	BAT61366.1_putative_diacylglycerol_O-acyltransferase/MT3848_Variibacter_gotjawalensis:0.477762		Bradyrhizobiaceae	Rhizobiales	Alphaproteobacteria	Proteobacteria	Bacteria
	SDE35317.1_acyltransferase_WS/DGAT/MGAT_Variovorax_sp._CF079:0.064724		Comamonadaceae	Burkholderiales	Betoproteobacteria	Proteobacteria	Bacteria
	WP_076999491.1_acyltransferase_Variovorax_sp._KK3:0.078043		Comamonadaceae	Burkholderiales	Betoproteobacteria	Proteobacteria	Bacteria
	WP_051566141.1_wax_ester/triacylglycerol_synthase_family_O-acyltransferase_Variovorax_sp._URHB0020:0.103802		Comamonadaceae	Burkholderiales	Betoproteobacteria	Proteobacteria	Bacteria
	WP_056461258.1_wax_ester/triacylglycerol_synthase_family_O-acyltransferase_Rhizobacter_sp._Root404:0.190394		?	Burkholderiales	Betoproteobacteria	Proteobacteria	Bacteria
	SDC93794.1_Diacylglycerol_O-acyltransferase_Variovorax_sp._CF079:0.074311		Comamonadaceae	Burkholderiales	Betoproteobacteria	Proteobacteria	Bacteria
	WP_076998021.1_acyltransferase_Variovorax_sp._KK3:0.072135		Comamonadaceae	Burkholderiales	Betoproteobacteria	Proteobacteria	Bacteria
	WP_043271650.1_MULTISPECIES:_wax_ester/triacylglycerol_synthase_family_O-acyltransferase_Pseudomonas:0.055072		Proteobacteria	Pseudomonadales	Gammaproteobacteria	Proteobacteria	Bacteria
	SDK45132.1_acyltransferase_WS/DGAT/MGAT_Pseudomonas_delhiensis:0.051233		Proteobacteria	Pseudomonadales	Gammaproteobacteria	Proteobacteria	Bacteria
	SDI19608.1_acyltransferase_WS/DGAT/MGAT_Pseudomonas_panipatensis:0.11832		Proteobacteria	Pseudomonadales	Gammaproteobacteria	Proteobacteria	Bacteria
	SEB18988.1_acyltransferase_WS/DGAT/MGAT_Variovorax_sp._YR216:0.189493		Comamonadaceae	Burkholderiales	Betoproteobacteria	Proteobacteria	Bacteria
	WP_058066821.1_wax_ester/triacylglycerol_synthase_family_O-acyltransferase_Pseudomonas_sp._TTU2014-080ASC:0.211343		Proteobacteria	Pseudomonadales	Gammaproteobacteria	Proteobacteria	Bacteria
	ODU17106.1_acyltransferase_Variovorax_sp._SCN_67-85:0.145321		Comamonadaceae	Burkholderiales	Betoproteobacteria	Proteobacteria	Bacteria
	SFQ39449.1_Diacylglycerol_O-acyltransferase_Variovorax_sp._770b2:0.169107		Comamonadaceae	Burkholderiales	Betoproteobacteria	Proteobacteria	Bacteria
	WP_066117159.1_wax_ester/triacylglycerol_synthase_family_O-acyltransferase_partial_Xylophilus_ampelinus:0.081637		Xanthomonadaceae	Xanthomonadales	Gammaproteobacteria	Proteobacteria	Bacteria
	WP_068630358.1_wax_ester/triacylglycerol_synthase_family_O-acyltransferase_Variovorax_sp._PAMC_28711:0.077917		Comamonadaceae	Burkholderiales	Betoproteobacteria	Proteobacteria	Bacteria
	WP_070063828.1_wax_ester/triacylglycerol_synthase_family_O-acyltransferase_Variovorax_boronicumulans:0.046702		Comamonadaceae	Burkholderiales	Betoproteobacteria	Proteobacteria	Bacteria
	SFQ39408.1_acyltransferase_WS/DGAT/MGAT_Variovorax_sp._770b2:0.071753		Comamonadaceae	Burkholderiales	Betoproteobacteria	Proteobacteria	Bacteria
	WP_019657544.1_wax_ester/triacylglycerol_synthase_family_O-acyltransferase_Variovorax_paradoxus:0.039349		Comamonadaceae	Burkholderiales	Betoproteobacteria	Proteobacteria	Bacteria
	WP_056591232.1_wax_ester/triacylglycerol_synthase_family_O-acyltransferase_Variovorax_sp._Root434:0.035038		Comamonadaceae	Burkholderiales	Betoproteobacteria	Proteobacteria	Bacteria
	OAK60411.1_acyltransferase_Variovorax_paradoxus:0.031919		Comamonadaceae	Burkholderiales	Betoproteobacteria	Proteobacteria	Bacteria
	CQD09584.1_acyltransferase_WS/DGAT/MGAT_Mycobacterium_lentiflavum:0.159694		Mycobacteriaceae	Corynebacterineae	Actinomycetales	Actinobacteria	Bacteria
	WP_075541788.1_wax_ester/triacylglycerol_synthase_family_O-acyltransferase_Mycobacterium_kansasii:0.227093		Mycobacteriaceae	Corynebacterineae	Actinomycetales	Actinobacteria	Bacteria
	WP_066934392.1_wax_ester/triacylglycerol_synthase_family_O-acyltransferase_Mycobacterium_sp._1554424.7:0.16935		Mycobacteriaceae	Corynebacterineae	Actinomycetales	Actinobacteria	Bacteria
	WP_015442977.1_wax_ester/triacylglycerol_synthase_family_O-acyltransferase_Ilumatobacter_coccineus:0.37978		Acidimicrobiaceae	Acidimicrobiales	Actinobacteria	Actinobacteria	Bacteria
	WP_029369465.1_wax_ester/triacylglycerol_synthase_family_O-acyltransferase_Mycobacterium_sp._UM_WWY:0.184654		Mycobacteriaceae	Corynebacterineae	Actinomycetales	Actinobacteria	Bacteria
	WP_059098293.1_MULTISPECIES:_wax_ester/triacylglycerol_synthase_family_O-acyltransferase_Mycobacterium:0.19308		Mycobacteriaceae	Corynebacterineae	Actinomycetales	Actinobacteria	Bacteria
	WP_075511643.1_wax_ester/triacylglycerol_synthase_family_O-acyltransferase_Mycobacterium_kansasii:0.106427		Mycobacteriaceae	Corynebacterineae	Actinomycetales	Actinobacteria	Bacteria
	WP_067236021.1_wax_ester/triacylglycerol_synthase_family_O-acyltransferase_Mycobacterium_sp._852002-51163_SCH5372311:0.116939		Mycobacteriaceae	Corynebacterineae	Actinomycetales	Actinobacteria	Bacteria
	WP_067377666.1_wax_ester/triacylglycerol_synthase_family_O-acyltransferase_Mycobacterium_sp._1164966.3:0.056583		Mycobacteriaceae	Corynebacterineae	Actinomycetales	Actinobacteria	Bacteria
