# Supplementary material for: Heterologous Expression and Characterization of Plant Wax Ester Producing Enzymes
Source: Metabolites. 2022 Jun 22;12(7):577. doi: 10.3390/metabo12070577 (PMC9319179; doi:10.3390/metabo12070577)
Supplement: Supplementary file 1 [file metabolites-12-00577-s001.zip › Table S3.Final.All SRA data.xlsx]

## Sheet: Sheet1
Table S3. Expression levels of Arabidopsis WS and WSD genes determined from RNA-Seq experiments deposited at NCBI Sequence Read Archive (www.ncbi.nlm.nih.gov/sra): data were used to produce Figures 6, 7 and 8.
SRA Accession	AT1G34490	SRA Accession	AT1G34500	SRA Accession	AT1G34520	SRA Accession	AT1G72110	SRA Accession	AT2G38995	SRA Accession	AT2G43255	SRA Accession	AT3G49190	SRA Accession	AT3G49200	SRA Accession	AT3G49210	SRA Accession	AT3G51970	SRA Accession	AT5G12420	SRA Accession	AT5G16350	SRA Accession	AT5G22490	SRA Accession	AT5G37300	SRA Accession	AT5G51420	SRA Accession	AT5G53380	SRA Accession	AT5G53390	SRA Accession	AT5G55320	SRA Accession	AT5G55330	SRA Accession	AT5G55340	SRA Accession	AT5G55350	SRA Accession	AT5G55360	SRA Accession	AT5G55370	SRA Accession	AT5G55380
SRR8206657	22.0125	SRR8206657	0.0	SRR8206657	0.0	SRR8206657	0.0	SRR8206657	0.0	SRR8206657	0.0	SRR8206657	381.361	SRR8206657	0.0	SRR8206657	39.6843	SRR8206657	6.66049	SRR8206657	8.16351	SRR8206657	0.0	SRR8206657	0.0	SRR8206657	0.0	SRR8206657	0.0	SRR8206657	3.17255	SRR8206657	0.0	SRR8206657	0.0	SRR8206657	0.0	SRR8206657	0.0	SRR8206657	0.0	SRR8206657	4.59125	SRR8206657	0.0	SRR8206657	0.0
SRR8742425	20.8458	SRR8742425	19.2918	SRR8742425	16.5939	SRR8742425	15.8916	SRR8742425	16.7915	SRR8742425	11.9126	SRR8742425	12.1829	SRR8742425	14.2022	SRR8742425	15.7807	SRR8742425	14.9669	SRR8742425	14.8592	SRR8742425	15.1261	SRR8742425	15.64	SRR8742425	12.7066	SRR8742425	15.4353	SRR8742425	14.2598	SRR8742425	12.8925	SRR8742425	18.5708	SRR8742425	16.8381	SRR8742425	17.0018	SRR8742425	19.2255	SRR8742425	16.5121	SRR8742425	19.0128	SRR8742425	17.1912
SRR2469390	12.9545	SRR2469390	13.8871	SRR2469390	22.9281	SRR2469390	8.15577	SRR2469390	10.9799	SRR2469390	6.1637	SRR2469390	9.62804	SRR2469390	8.02587	SRR2469390	6.54131	SRR2469390	7.63683	SRR2469390	9.31834	SRR2469390	6.55698	SRR2469390	8.67553	SRR2469390	3.94661	SRR2469390	12.4576	SRR2469390	7.71781	SRR2469390	6.9143	SRR2469390	16.1216	SRR2469390	22.2811	SRR2469390	23.6424	SRR2469390	18.4149	SRR2469390	15.2111	SRR2469390	14.8098	SRR2469390	12.6216
SRR8206662	9.57885	SRR8206662	0.0	SRR8206662	0.0	SRR8206662	0.0	SRR8206662	0.0	SRR8206662	0.0	SRR8206662	305.638	SRR8206662	0.0	SRR8206662	36.6291	SRR8206662	9.2988	SRR8206662	4.76887	SRR8206662	0.0	SRR8206662	0.0	SRR8206662	0.0	SRR8206662	22.5096	SRR8206662	3.33226	SRR8206662	0.0	SRR8206662	0.0	SRR8206662	0.0	SRR8206662	0.0	SRR8206662	0.0	SRR8206662	0.0	SRR8206662	0.0	SRR8206662	4.27576
SRR8742423	8.52674	SRR8742423	5.88641	SRR8742423	5.1995	SRR8742423	3.60807	SRR8742423	5.31159	SRR8742423	3.15118	SRR8742423	6.43423	SRR8742423	4.49323	SRR8742423	25.2051	SRR8742423	16.0259	SRR8742423	7.85199	SRR8742423	5.12297	SRR8742423	4.37399	SRR8742423	7.05429	SRR8742423	4.20217	SRR8742423	2.74645	SRR8742423	2.82356	SRR8742423	3.7313	SRR8742423	2.44167	SRR8742423	3.64136	SRR8742423	5.86763	SRR8742423	4.48802	SRR8742423	2.64029	SRR8742423	9.63808
SRR8206663	6.71728	SRR8206663	0.0	SRR8206663	0.0	SRR8206663	0.0	SRR8206663	0.0	SRR8206663	0.0	SRR8206663	339.242	SRR8206663	0.0	SRR8206663	34.4573	SRR8206663	12.6648	SRR8206663	0.0	SRR8206663	1.27717	SRR8206663	0.0	SRR8206663	0.0	SRR8206663	1.64162	SRR8206663	5.1796	SRR8206663	0.0	SRR8206663	0.0	SRR8206663	0.0	SRR8206663	0.0	SRR8206663	0.0	SRR8206663	0.0	SRR8206663	0.0	SRR8206663	8.31599
SRR8742424	5.65751	SRR8742424	5.5336	SRR8742424	6.32999	SRR8742424	2.19634	SRR8742424	4.74261	SRR8742424	1.84562	SRR8742424	7.14776	SRR8742424	6.37882	SRR8742424	41.944	SRR8742424	12.6345	SRR8742424	13.2201	SRR8742424	4.77029	SRR8742424	2.85533	SRR8742424	6.12499	SRR8742424	3.60706	SRR8742424	2.16466	SRR8742424	1.8011	SRR8742424	2.85785	SRR8742424	3.1462	SRR8742424	2.018	SRR8742424	4.88726	SRR8742424	2.5956	SRR8742424	3.03011	SRR8742424	7.6676
SRR3664408	4.14143	SRR3664408	0.705787	SRR3664408	0.753193	SRR3664408	0.0	SRR3664408	0.0	SRR3664408	0.0	SRR3664408	112.36	SRR3664408	0.101091	SRR3664408	2.46982	SRR3664408	1.77174	SRR3664408	0.068879	SRR3664408	0.0	SRR3664408	0.0	SRR3664408	0.0	SRR3664408	0.391612	SRR3664408	8.02357	SRR3664408	0.046481	SRR3664408	0.0	SRR3664408	0.0	SRR3664408	0.0	SRR3664408	1.2569	SRR3664408	0.0	SRR3664408	0.0	SRR3664408	0.462175
SRR5036194	3.9124	SRR5036194	3.33836	SRR5036194	1.70196	SRR5036194	0.080669	SRR5036194	0.0	SRR5036194	0.0	SRR5036194	66.0067	SRR5036194	0.041767	SRR5036194	25.7666	SRR5036194	7.8664	SRR5036194	2.65114	SRR5036194	0.043128	SRR5036194	0.0	SRR5036194	0.0	SRR5036194	0.109069	SRR5036194	0.764609	SRR5036194	0.0	SRR5036194	0.0	SRR5036194	0.0	SRR5036194	0.0	SRR5036194	0.834322	SRR5036194	0.0	SRR5036194	0.215147	SRR5036194	3.97426
ERR1827508	3.37543	ERR1827508	0.475232	ERR1827508	0.150432	ERR1827508	2.30303	ERR1827508	42.4477	ERR1827508	0.56134	ERR1827508	0.561217	ERR1827508	0.0	ERR1827508	0.99566	ERR1827508	1.72393	ERR1827508	0.713963	ERR1827508	0.188857	ERR1827508	0.093823	ERR1827508	35.5951	ERR1827508	0.707086	ERR1827508	0.478002	ERR1827508	3.87828	ERR1827508	5.57024	ERR1827508	6.24733	ERR1827508	8.78197	ERR1827508	0.0	ERR1827508	0.0	ERR1827508	0.0	ERR1827508	6.43633
SRR6348176	3.34149	SRR6348176	4.24704	SRR6348176	10.2567	SRR6348176	0.0	SRR6348176	0.0	SRR6348176	0.0	SRR6348176	45.1047	SRR6348176	0.0	SRR6348176	19.218	SRR6348176	8.82414	SRR6348176	29.6786	SRR6348176	0.087886	SRR6348176	0.0	SRR6348176	0.0	SRR6348176	0.0	SRR6348176	6.03266	SRR6348176	0.0	SRR6348176	0.0	SRR6348176	0.0	SRR6348176	0.326218	SRR6348176	1.21015	SRR6348176	0.386511	SRR6348176	1.35301	SRR6348176	4.62284
SRR6348177	3.1833	SRR6348177	1.88387	SRR6348177	9.93956	SRR6348177	0.0	SRR6348177	0.0	SRR6348177	0.0	SRR6348177	52.3633	SRR6348177	0.087174	SRR6348177	21.7109	SRR6348177	9.07595	SRR6348177	28.5058	SRR6348177	0.0	SRR6348177	0.0	SRR6348177	0.0	SRR6348177	0.227874	SRR6348177	7.11404	SRR6348177	0.0	SRR6348177	0.0	SRR6348177	0.0	SRR6348177	0.108509	SRR6348177	0.805128	SRR6348177	1.02858	SRR6348177	1.50036	SRR6348177	3.22922
SRR5367611	2.98406	SRR5367611	3.65986	SRR5367611	3.73338	SRR5367611	0.03099	SRR5367611	0.0	SRR5367611	0.050243	SRR5367611	49.6532	SRR5367611	0.06416	SRR5367611	19.723	SRR5367611	6.25192	SRR5367611	39.4409	SRR5367611	0.066231	SRR5367611	0.0	SRR5367611	0.0	SRR5367611	0.041765	SRR5367611	5.73605	SRR5367611	0.0	SRR5367611	0.0	SRR5367611	0.039425	SRR5367611	0.039807	SRR5367611	0.931808	SRR5367611	0.094058	SRR5367611	0.437664	SRR5367611	2.40919
SRR3664401	2.96785	SRR3664401	0.79307	SRR3664401	0.150443	SRR3664401	0.0	SRR3664401	0.0	SRR3664401	0.0	SRR3664401	104.817	SRR3664401	0.272369	SRR3664401	3.51539	SRR3664401	2.7	SRR3664401	0.02749	SRR3664401	0.032166	SRR3664401	0.0	SRR3664401	0.0	SRR3664401	0.15637	SRR3664401	3.19228	SRR3664401	0.0	SRR3664401	0.0	SRR3664401	0.0	SRR3664401	0.037319	SRR3664401	0.63893	SRR3664401	0.0	SRR3664401	0.050681	SRR3664401	1.18639
SRR6348178	2.85282	SRR6348178	3.4483	SRR6348178	13.9564	SRR6348178	0.0	SRR6348178	0.0	SRR6348178	0.0	SRR6348178	49.6353	SRR6348178	0.0	SRR6348178	19.8924	SRR6348178	8.35754	SRR6348178	23.0563	SRR6348178	0.0	SRR6348178	0.0	SRR6348178	0.0	SRR6348178	0.237594	SRR6348178	8.25957	SRR6348178	0.0	SRR6348178	0.0	SRR6348178	0.0	SRR6348178	0.113093	SRR6348178	0.840722	SRR6348178	0.134201	SRR6348178	2.19593	SRR6348178	4.32939
SRR11517423	2.80975	SRR11517423	4.38622	SRR11517423	1.37091	SRR11517423	0.0	SRR11517423	0.0	SRR11517423	0.0	SRR11517423	45.7051	SRR11517423	0.0	SRR11517423	3.12478	SRR11517423	2.25654	SRR11517423	0.0	SRR11517423	0.790497	SRR11517423	0.0	SRR11517423	0.0	SRR11517423	0.0	SRR11517423	4.81004	SRR11517423	0.0	SRR11517423	0.0	SRR11517423	0.0	SRR11517423	0.0	SRR11517423	0.0	SRR11517423	0.0	SRR11517423	0.0	SRR11517423	3.10514
SRR3664405	2.759	SRR3664405	1.20603	SRR3664405	0.259997	SRR3664405	0.091076	SRR3664405	0.0	SRR3664405	0.0	SRR3664405	115.078	SRR3664405	0.15699	SRR3664405	4.53792	SRR3664405	4.32943	SRR3664405	0.028523	SRR3664405	0.032383	SRR3664405	0.0	SRR3664405	0.0	SRR3664405	0.648774	SRR3664405	6.32859	SRR3664405	0.115489	SRR3664405	0.0	SRR3664405	0.0	SRR3664405	0.0	SRR3664405	0.80459	SRR3664405	0.0	SRR3664405	0.0	SRR3664405	0.902407
SRR8315914	2.70987	SRR8315914	0.112309	SRR8315914	0.0	SRR8315914	0.0	SRR8315914	0.0	SRR8315914	0.0	SRR8315914	315.088	SRR8315914	0.248012	SRR8315914	41.4399	SRR8315914	6.85016	SRR8315914	0.897239	SRR8315914	0.256184	SRR8315914	0.0	SRR8315914	0.0	SRR8315914	1.62437	SRR8315914	8.37113	SRR8315914	0.0	SRR8315914	0.0	SRR8315914	0.0	SRR8315914	0.0	SRR8315914	0.479077	SRR8315914	0.0	SRR8315914	0.214546	SRR8315914	2.30218
ERR1827514	2.70792	ERR1827514	0.0	ERR1827514	0.0	ERR1827514	0.583616	ERR1827514	34.2188	ERR1827514	0.515512	ERR1827514	0.960077	ERR1827514	0.067052	ERR1827514	0.6912	ERR1827514	3.27304	ERR1827514	0.030474	ERR1827514	0.069143	ERR1827514	0.0	ERR1827514	30.4211	ERR1827514	0.302537	ERR1827514	0.490052	ERR1827514	4.99681	ERR1827514	6.34613	ERR1827514	4.13036	ERR1827514	9.69968	ERR1827514	0.0	ERR1827514	0.0	ERR1827514	0.0	ERR1827514	3.67219
SRR5036200	2.67785	SRR5036200	1.60083	SRR5036200	1.10762	SRR5036200	0.042104	SRR5036200	0.0	SRR5036200	0.0	SRR5036200	42.9808	SRR5036200	0.021797	SRR5036200	23.3456	SRR5036200	5.71098	SRR5036200	24.2955	SRR5036200	0.022505	SRR5036200	0.0	SRR5036200	0.0	SRR5036200	0.056861	SRR5036200	0.250781	SRR5036200	0.0	SRR5036200	0.0	SRR5036200	0.0	SRR5036200	0.0	SRR5036200	1.73846	SRR5036200	0.128187	SRR5036200	0.298681	SRR5036200	3.07892
SRR5367610	2.66194	SRR5367610	2.75445	SRR5367610	3.70925	SRR5367610	0.028737	SRR5367610	0.0	SRR5367610	0.046553	SRR5367610	49.1401	SRR5367610	0.029746	SRR5367610	18.4403	SRR5367610	6.85109	SRR5367610	38.9234	SRR5367610	0.092114	SRR5367610	0.0	SRR5367610	0.0	SRR5367610	0.038711	SRR5367610	5.00736	SRR5367610	0.0	SRR5367610	0.0	SRR5367610	0.0	SRR5367610	0.073798	SRR5367610	0.49987	SRR5367610	0.04358	SRR5367610	0.405445	SRR5367610	2.46802
SRR11517421	2.57252	SRR11517421	0.0	SRR11517421	0.0	SRR11517421	0.0	SRR11517421	0.0	SRR11517421	0.0	SRR11517421	38.7999	SRR11517421	0.0	SRR11517421	5.59558	SRR11517421	4.09922	SRR11517421	0.0	SRR11517421	0.0	SRR11517421	0.0	SRR11517421	0.0	SRR11517421	0.0	SRR11517421	1.44278	SRR11517421	0.0	SRR11517421	0.0	SRR11517421	0.0	SRR11517421	0.0	SRR11517421	0.0	SRR11517421	0.0	SRR11517421	0.0	SRR11517421	3.75048
SRR3664410	2.51899	SRR3664410	0.872018	SRR3664410	0.144774	SRR3664410	0.053016	SRR3664410	0.0	SRR3664410	0.0	SRR3664410	105.153	SRR3664410	0.329924	SRR3664410	4.00539	SRR3664410	4.69132	SRR3664410	0.12072	SRR3664410	0.0	SRR3664410	0.0	SRR3664410	0.0	SRR3664410	0.983329	SRR3664410	5.38993	SRR3664410	0.025108	SRR3664410	0.0	SRR3664410	0.0	SRR3664410	0.0	SRR3664410	1.12672	SRR3664410	0.041404	SRR3664410	0.0	SRR3664410	2.06587
SRR5344033	2.47429	SRR5344033	0.214527	SRR5344033	0.0	SRR5344033	0.0	SRR5344033	7.15093	SRR5344033	0.067456	SRR5344033	3.39344	SRR5344033	0.0	SRR5344033	12.4414	SRR5344033	6.38628	SRR5344033	27.1056	SRR5344033	2.95903	SRR5344033	0.0	SRR5344033	1.2728	SRR5344033	0.0	SRR5344033	0.0	SRR5344033	0.0	SRR5344033	0.0	SRR5344033	0.318622	SRR5344033	0.718409	SRR5344033	0.0	SRR5344033	0.0	SRR5344033	1.02693	SRR5344033	1.09215
SRR3664436	2.38263	SRR3664436	0.428347	SRR3664436	1.47168	SRR3664436	0.029443	SRR3664436	0.0	SRR3664436	0.0	SRR3664436	105.247	SRR3664436	0.731036	SRR3664436	13.9425	SRR3664436	7.66977	SRR3664436	0.193536	SRR3664436	0.031425	SRR3664436	0.0	SRR3664436	0.0	SRR3664436	0.552175	SRR3664436	3.15054	SRR3664436	0.0	SRR3664436	0.0	SRR3664436	0.0	SRR3664436	0.0	SRR3664436	0.13838	SRR3664436	0.0	SRR3664436	0.0	SRR3664436	1.0774
SRR5367608	2.36951	SRR5367608	2.2699	SRR5367608	2.47442	SRR5367608	0.021989	SRR5367608	0.0	SRR5367608	0.0	SRR5367608	40.4863	SRR5367608	0.0	SRR5367608	17.4512	SRR5367608	6.76343	SRR5367608	41.1389	SRR5367608	0.046989	SRR5367608	0.0	SRR5367608	0.0	SRR5367608	0.0	SRR5367608	3.40316	SRR5367608	0.0	SRR5367608	0.0	SRR5367608	0.0	SRR5367608	0.112939	SRR5367608	0.834554	SRR5367608	0.0	SRR5367608	0.736852	SRR5367608	1.88852
SRR5166029	2.35756	SRR5166029	0.0	SRR5166029	0.0	SRR5166029	0.0	SRR5166029	1.17567	SRR5166029	0.0	SRR5166029	6.23336	SRR5166029	0.0	SRR5166029	5.95394	SRR5166029	1.88656	SRR5166029	15.9728	SRR5166029	1.31598	SRR5166029	0.0	SRR5166029	0.0	SRR5166029	0.0	SRR5166029	1.33478	SRR5166029	0.0	SRR5166029	0.0	SRR5166029	0.0	SRR5166029	3.23067	SRR5166029	0.0	SRR5166029	0.0	SRR5166029	0.0	SRR5166029	3.45716
SRR5036197	2.31569	SRR5036197	1.46946	SRR5036197	0.621509	SRR5036197	0.041632	SRR5036197	0.0	SRR5036197	0.06783	SRR5036197	29.4747	SRR5036197	0.021554	SRR5036197	18.7111	SRR5036197	4.79498	SRR5036197	10.5043	SRR5036197	0.022256	SRR5036197	0.0	SRR5036197	0.0	SRR5036197	0.056262	SRR5036197	0.112732	SRR5036197	0.0	SRR5036197	0.0	SRR5036197	0.0	SRR5036197	0.0	SRR5036197	1.58853	SRR5036197	0.063438	SRR5036197	0.258798	SRR5036197	3.92919
SRR3664411	2.25357	SRR3664411	0.864927	SRR3664411	0.287196	SRR3664411	0.026295	SRR3664411	0.0	SRR3664411	0.0	SRR3664411	106.799	SRR3664411	0.545452	SRR3664411	3.63447	SRR3664411	4.69251	SRR3664411	0.186475	SRR3664411	0.028205	SRR3664411	0.0	SRR3664411	0.0	SRR3664411	0.794761	SRR3664411	5.46093	SRR3664411	0.024907	SRR3664411	0.0	SRR3664411	0.0	SRR3664411	0.0	SRR3664411	0.945658	SRR3664411	0.123206	SRR3664411	0.0	SRR3664411	1.61007
SRR5367609	2.24191	SRR5367609	2.39245	SRR5367609	2.14807	SRR5367609	0.026501	SRR5367609	0.0	SRR5367609	0.0	SRR5367609	41.4885	SRR5367609	0.027431	SRR5367609	18.7347	SRR5367609	6.16041	SRR5367609	43.189	SRR5367609	0.028315	SRR5367609	0.0	SRR5367609	0.0	SRR5367609	0.0	SRR5367609	3.98659	SRR5367609	0.0	SRR5367609	0.0	SRR5367609	0.0	SRR5367609	0.272181	SRR5367609	0.670293	SRR5367609	0.080356	SRR5367609	0.373738	SRR5367609	1.95046
SRR5304653	2.23922	SRR5304653	0.0	SRR5304653	0.0	SRR5304653	0.0	SRR5304653	0.0	SRR5304653	0.0	SRR5304653	1.34964	SRR5304653	0.0	SRR5304653	5.44744	SRR5304653	7.41887	SRR5304653	4.75045	SRR5304653	0.0	SRR5304653	0.0	SRR5304653	0.0	SRR5304653	0.0	SRR5304653	0.0	SRR5304653	0.0	SRR5304653	0.0	SRR5304653	0.0	SRR5304653	0.0	SRR5304653	0.0	SRR5304653	0.0	SRR5304653	2.21721	SRR5304653	0.0
SRR3664400	2.21221	SRR3664400	0.571312	SRR3664400	0.090346	SRR3664400	0.0	SRR3664400	0.0	SRR3664400	0.0	SRR3664400	77.7418	SRR3664400	0.109335	SRR3664400	2.72575	SRR3664400	2.46429	SRR3664400	0.248384	SRR3664400	0.0	SRR3664400	0.0	SRR3664400	0.0	SRR3664400	0.352668	SRR3664400	2.79713	SRR3664400	0.0	SRR3664400	0.0	SRR3664400	0.0	SRR3664400	0.0	SRR3664400	0.822709	SRR3664400	0.0	SRR3664400	0.0913	SRR3664400	0.570783
ERR2007989	2.17152	ERR2007989	0.0	ERR2007989	0.0	ERR2007989	0.0	ERR2007989	0.296495	ERR2007989	0.0	ERR2007989	0.162746	ERR2007989	0.0	ERR2007989	1.2956	ERR2007989	0.79399	ERR2007989	0.042853	ERR2007989	0.0	ERR2007989	0.0	ERR2007989	0.214784	ERR2007989	0.0	ERR2007989	0.0	ERR2007989	0.0	ERR2007989	0.0	ERR2007989	0.0	ERR2007989	0.0	ERR2007989	0.0	ERR2007989	0.0	ERR2007989	0.0	ERR2007989	0.624921
SRR2932466	2.0773	SRR2932466	0.0	SRR2932466	2.03153	SRR2932466	0.0	SRR2932466	0.0	SRR2932466	0.62634	SRR2932466	22.2206	SRR2932466	0.0	SRR2932466	21.57	SRR2932466	6.79466	SRR2932466	91.1624	SRR2932466	0.0	SRR2932466	0.0	SRR2932466	0.0	SRR2932466	0.0	SRR2932466	2.87809	SRR2932466	0.0	SRR2932466	0.0	SRR2932466	0.0	SRR2932466	0.0	SRR2932466	0.610623	SRR2932466	1.1687	SRR2932466	1.37024	SRR2932466	2.61322
SRR6348179	2.049	SRR6348179	1.79629	SRR6348179	10.6409	SRR6348179	0.0	SRR6348179	0.0	SRR6348179	0.0	SRR6348179	48.2821	SRR6348179	0.0	SRR6348179	18.8802	SRR6348179	7.11648	SRR6348179	24.3148	SRR6348179	0.0	SRR6348179	0.0	SRR6348179	0.0	SRR6348179	0.354413	SRR6348179	5.85337	SRR6348179	0.0	SRR6348179	0.0	SRR6348179	0.0	SRR6348179	0.112465	SRR6348179	1.11476	SRR6348179	0.533834	SRR6348179	1.24789	SRR6348179	3.58782
SRR8315917	1.98784	SRR8315917	0.749097	SRR8315917	0.265184	SRR8315917	0.0	SRR8315917	0.0	SRR8315917	0.0	SRR8315917	20.3637	SRR8315917	0.0	SRR8315917	16.117	SRR8315917	6.81608	SRR8315917	126.383	SRR8315917	0.159817	SRR8315917	0.0	SRR8315917	0.0	SRR8315917	0.0	SRR8315917	1.24151	SRR8315917	0.0	SRR8315917	0.0	SRR8315917	0.0	SRR8315917	0.0	SRR8315917	1.5166	SRR8315917	0.305721	SRR8315917	0.625914	SRR8315917	4.58616
DRR070512	1.88712	DRR070512	0.799207	DRR070512	1.25952	DRR070512	0.0	DRR070512	0.0	DRR070512	0.0	DRR070512	24.9949	DRR070512	0.0	DRR070512	27.8358	DRR070512	4.57604	DRR070512	34.7625	DRR070512	0.102347	DRR070512	0.0	DRR070512	0.0	DRR070512	0.129305	DRR070512	5.96164	DRR070512	0.0	DRR070512	0.0	DRR070512	0.0	DRR070512	0.061597	DRR070512	0.684274	DRR070512	0.437274	DRR070512	0.0	DRR070512	6.34726
DRR070515	1.85765	DRR070515	1.68263	DRR070515	0.909256	DRR070515	0.0	DRR070515	0.0	DRR070515	0.0	DRR070515	38.4818	DRR070515	0.0	DRR070515	29.3568	DRR070515	7.8924	DRR070515	123.94	DRR070515	0.0	DRR070515	0.0	DRR070515	0.0	DRR070515	0.817063	DRR070515	13.4337	DRR070515	0.0	DRR070515	0.058713	DRR070515	0.0	DRR070515	0.222427	DRR070515	1.0979	DRR070515	3.09157	DRR070515	0.0	DRR070515	7.50164
SRR3664407	1.85201	SRR3664407	0.613683	SRR3664407	0.0	SRR3664407	0.0	SRR3664407	0.0	SRR3664407	0.0	SRR3664407	63.2342	SRR3664407	0.144986	SRR3664407	1.56019	SRR3664407	1.71513	SRR3664407	0.0	SRR3664407	0.0	SRR3664407	0.0	SRR3664407	0.0	SRR3664407	0.213842	SRR3664407	3.52549	SRR3664407	0.01905	SRR3664407	0.0	SRR3664407	0.0	SRR3664407	0.0	SRR3664407	0.498944	SRR3664407	0.029958	SRR3664407	0.0	SRR3664407	0.567822
SRR11609232	1.8474	SRR11609232	1.33575	SRR11609232	1.41192	SRR11609232	0.170781	SRR11609232	0.0	SRR11609232	0.0	SRR11609232	19.6109	SRR11609232	0.0	SRR11609232	17.9916	SRR11609232	9.15282	SRR11609232	52.8888	SRR11609232	0.091665	SRR11609232	0.0	SRR11609232	0.0	SRR11609232	0.0	SRR11609232	1.62641	SRR11609232	0.0	SRR11609232	0.0	SRR11609232	0.110636	SRR11609232	0.782617	SRR11609232	0.984103	SRR11609232	1.4763	SRR11609232	2.462	SRR11609232	5.37091
SRR5388469	1.82817	SRR5388469	1.89465	SRR5388469	0.596138	SRR5388469	0.0	SRR5388469	0.0	SRR5388469	0.0	SRR5388469	29.0197	SRR5388469	0.0	SRR5388469	8.32933	SRR5388469	13.4874	SRR5388469	0.314225	SRR5388469	0.0	SRR5388469	0.0	SRR5388469	0.0	SRR5388469	0.0	SRR5388469	1.81911	SRR5388469	0.0	SRR5388469	0.0	SRR5388469	0.0	SRR5388469	0.0	SRR5388469	0.0	SRR5388469	0.0	SRR5388469	0.0	SRR5388469	8.30657
SRR5285589	1.76943	SRR5285589	0.0	SRR5285589	0.0	SRR5285589	0.0	SRR5285589	0.0	SRR5285589	0.0	SRR5285589	2.01343	SRR5285589	0.0	SRR5285589	3.40186	SRR5285589	0.0	SRR5285589	7.42419	SRR5285589	0.0	SRR5285589	0.0	SRR5285589	0.0	SRR5285589	0.0	SRR5285589	0.0	SRR5285589	0.0	SRR5285589	0.0	SRR5285589	0.0	SRR5285589	2.54472	SRR5285589	1.56922	SRR5285589	0.0	SRR5285589	0.0	SRR5285589	5.40543
SRR5304489	1.76914	SRR5304489	0.0	SRR5304489	0.0	SRR5304489	0.0	SRR5304489	0.0	SRR5304489	0.0	SRR5304489	2.01269	SRR5304489	0.0	SRR5304489	3.40046	SRR5304489	0.0	SRR5304489	7.4213	SRR5304489	0.0	SRR5304489	0.0	SRR5304489	0.0	SRR5304489	0.0	SRR5304489	0.0	SRR5304489	0.0	SRR5304489	0.0	SRR5304489	0.0	SRR5304489	2.54396	SRR5304489	1.56887	SRR5304489	0.0	SRR5304489	0.0	SRR5304489	5.40393
SRR11615291	1.76338	SRR11615291	0.0	SRR11615291	0.0	SRR11615291	0.0	SRR11615291	12.6832	SRR11615291	0.0	SRR11615291	2.00289	SRR11615291	0.0	SRR11615291	6.76558	SRR11615291	1.45353	SRR11615291	23.0748	SRR11615291	4.20907	SRR11615291	0.0	SRR11615291	4.1117	SRR11615291	0.0	SRR11615291	1.06597	SRR11615291	2.80392	SRR11615291	1.33729	SRR11615291	0.0	SRR11615291	1.2665	SRR11615291	0.0	SRR11615291	1.49834	SRR11615291	0.0	SRR11615291	4.03617
DRR070506	1.7514	DRR070506	1.15372	DRR070506	1.16898	DRR070506	0.0	DRR070506	0.0	DRR070506	0.0	DRR070506	35.0878	DRR070506	0.0	DRR070506	25.007	DRR070506	6.35629	DRR070506	60.3874	DRR070506	0.04753	DRR070506	0.0	DRR070506	0.0	DRR070506	0.240123	DRR070506	10.3519	DRR070506	0.0	DRR070506	0.0	DRR070506	0.0	DRR070506	0.343187	DRR070506	0.705776	DRR070506	0.202971	DRR070506	0.236418	DRR070506	5.10359
DRR070517	1.72791	DRR070517	0.933188	DRR070517	1.7651	DRR070517	0.0	DRR070517	0.0	DRR070517	0.0	DRR070517	25.3826	DRR070517	0.0	DRR070517	25.9716	DRR070517	6.15695	DRR070517	21.7672	DRR070517	0.044873	DRR070517	0.0	DRR070517	0.0	DRR070517	0.056666	DRR070517	6.72757	DRR070517	0.0	DRR070517	0.0	DRR070517	0.0	DRR070517	0.539935	DRR070517	1.06579	DRR070517	0.383146	DRR070517	0.074369	DRR070517	5.16155
SRR5285797	1.71589	SRR5285797	0.0	SRR5285797	0.0	SRR5285797	0.0	SRR5285797	0.0	SRR5285797	0.0	SRR5285797	1.0539	SRR5285797	0.0	SRR5285797	8.99843	SRR5285797	2.82308	SRR5285797	33.7882	SRR5285797	0.0	SRR5285797	0.0	SRR5285797	0.0	SRR5285797	0.0	SRR5285797	0.0	SRR5285797	0.0	SRR5285797	0.0	SRR5285797	0.0	SRR5285797	1.22843	SRR5285797	7.59514	SRR5285797	0.0	SRR5285797	1.69836	SRR5285797	0.0
SRR5304697	1.71553	SRR5304697	0.0	SRR5304697	0.0	SRR5304697	0.0	SRR5304697	0.0	SRR5304697	0.0	SRR5304697	1.05359	SRR5304697	0.0	SRR5304697	8.99564	SRR5304697	2.8224	SRR5304697	33.778	SRR5304697	0.0	SRR5304697	0.0	SRR5304697	0.0	SRR5304697	0.0	SRR5304697	0.0	SRR5304697	0.0	SRR5304697	0.0	SRR5304697	0.0	SRR5304697	1.2281	SRR5304697	7.59337	SRR5304697	0.0	SRR5304697	1.698	SRR5304697	0.0
DRR070519	1.686	DRR070519	1.04706	DRR070519	1.58458	DRR070519	0.0	DRR070519	0.0	DRR070519	0.0	DRR070519	29.237	DRR070519	0.0	DRR070519	23.8847	DRR070519	4.61229	DRR070519	18.5473	DRR070519	0.082223	DRR070519	0.0	DRR070519	0.0	DRR070519	0.203576	DRR070519	6.77933	DRR070519	0.0	DRR070519	0.0	DRR070519	0.0	DRR070519	0.290986	DRR070519	0.837348	DRR070519	0.172026	DRR070519	0.0	DRR070519	5.15082
SRR5304875	1.6615	SRR5304875	0.0	SRR5304875	1.62644	SRR5304875	0.0	SRR5304875	0.0	SRR5304875	0.0	SRR5304875	2.83008	SRR5304875	0.0	SRR5304875	1.59321	SRR5304875	4.10825	SRR5304875	35.6468	SRR5304875	0.991248	SRR5304875	0.0	SRR5304875	0.0	SRR5304875	0.0	SRR5304875	0.0	SRR5304875	0.0	SRR5304875	0.0	SRR5304875	0.0	SRR5304875	2.38628	SRR5304875	2.9454	SRR5304875	1.41166	SRR5304875	0.0	SRR5304875	7.60495
SRR5304493	1.65276	SRR5304493	0.0	SRR5304493	1.61789	SRR5304493	0.0	SRR5304493	0.0	SRR5304493	0.0	SRR5304493	0.0	SRR5304493	0.0	SRR5304493	0.792503	SRR5304493	0.0	SRR5304493	11.2443	SRR5304493	0.0	SRR5304493	0.0	SRR5304493	0.0	SRR5304493	0.0	SRR5304493	0.0	SRR5304493	0.0	SRR5304493	0.0	SRR5304493	0.0	SRR5304493	0.0	SRR5304493	0.0	SRR5304493	0.0	SRR5304493	1.63606	SRR5304493	1.26089
SRR5285593	1.64965	SRR5285593	0.0	SRR5285593	1.61484	SRR5285593	0.0	SRR5285593	0.0	SRR5285593	0.0	SRR5285593	0.0	SRR5285593	0.0	SRR5285593	0.79088	SRR5285593	0.0	SRR5285593	11.2215	SRR5285593	0.0	SRR5285593	0.0	SRR5285593	0.0	SRR5285593	0.0	SRR5285593	0.0	SRR5285593	0.0	SRR5285593	0.0	SRR5285593	0.0	SRR5285593	0.0	SRR5285593	0.0	SRR5285593	0.0	SRR5285593	1.63298	SRR5285593	1.25842
SRR3664399	1.62519	SRR3664399	0.395141	SRR3664399	0.140529	SRR3664399	0.02731	SRR3664399	0.0	SRR3664399	0.0	SRR3664399	88.7394	SRR3664399	0.197724	SRR3664399	2.79086	SRR3664399	2.61258	SRR3664399	0.076966	SRR3664399	0.0	SRR3664399	0.0	SRR3664399	0.0	SRR3664399	0.292002	SRR3664399	2.56667	SRR3664399	0.0	SRR3664399	0.0	SRR3664399	0.0	SRR3664399	0.0	SRR3664399	0.468849	SRR3664399	0.0	SRR3664399	0.0	SRR3664399	1.07081
SRR8315916	1.61333	SRR8315916	1.01774	SRR8315916	1.50963	SRR8315916	0.0	SRR8315916	0.0	SRR8315916	0.0	SRR8315916	23.3035	SRR8315916	0.0	SRR8315916	15.5663	SRR8315916	9.19983	SRR8315916	112.685	SRR8315916	0.0	SRR8315916	0.0	SRR8315916	0.0	SRR8315916	0.0	SRR8315916	2.68016	SRR8315916	0.0	SRR8315916	0.0	SRR8315916	0.0	SRR8315916	0.049933	SRR8315916	1.42496	SRR8315916	0.059319	SRR8315916	0.763553	SRR8315916	5.63054
SRR2932447	1.58685	SRR2932447	1.79483	SRR2932447	3.66827	SRR2932447	0.0	SRR2932447	0.0	SRR2932447	0.130514	SRR2932447	24.1787	SRR2932447	0.0	SRR2932447	23.4307	SRR2932447	6.32102	SRR2932447	81.4664	SRR2932447	0.422981	SRR2932447	0.0	SRR2932447	0.0	SRR2932447	0.107592	SRR2932447	2.31462	SRR2932447	0.0	SRR2932447	0.0	SRR2932447	0.0	SRR2932447	0.102353	SRR2932447	0.890713	SRR2932447	2.55736	SRR2932447	0.570957	SRR2932447	4.24858
DRR070525	1.58425	DRR070525	0.447257	DRR070525	1.5509	DRR070525	0.0	DRR070525	0.0	DRR070525	0.0	DRR070525	28.7456	DRR070525	0.0	DRR070525	21.9086	DRR070525	3.52978	DRR070525	22.8248	DRR070525	0.0	DRR070525	0.0	DRR070525	0.0	DRR070525	0.054308	DRR070525	5.61949	DRR070525	0.0	DRR070525	0.0	DRR070525	0.0	DRR070525	0.620957	DRR070525	0.319229	DRR070525	0.550842	DRR070525	0.142571	DRR070525	4.78197
SRR11609218	1.58215	SRR11609218	1.2535	SRR11609218	1.39753	SRR11609218	0.0	SRR11609218	0.0	SRR11609218	0.0	SRR11609218	14.2366	SRR11609218	0.0	SRR11609218	19.1285	SRR11609218	8.08107	SRR11609218	43.4454	SRR11609218	0.04159	SRR11609218	0.0	SRR11609218	0.0	SRR11609218	0.055071	SRR11609218	1.30094	SRR11609218	0.0	SRR11609218	0.0	SRR11609218	0.0	SRR11609218	1.35827	SRR11609218	1.44834	SRR11609218	2.1986	SRR11609218	1.56416	SRR11609218	4.5199
SRR2932460	1.56342	SRR2932460	0.810615	SRR2932460	0.0	SRR2932460	0.0	SRR2932460	0.0	SRR2932460	0.706924	SRR2932460	16.9598	SRR2932460	0.0	SRR2932460	15.1958	SRR2932460	4.49484	SRR2932460	65.4192	SRR2932460	0.0	SRR2932460	0.0	SRR2932460	0.0	SRR2932460	0.0	SRR2932460	0.927377	SRR2932460	0.0	SRR2932460	0.0	SRR2932460	0.0	SRR2932460	1.10781	SRR2932460	0.0	SRR2932460	0.659431	SRR2932460	0.0	SRR2932460	2.94831
SRR5388470	1.47811	SRR5388470	0.766139	SRR5388470	0.0	SRR5388470	0.0	SRR5388470	0.0	SRR5388470	0.0	SRR5388470	39.0697	SRR5388470	0.0	SRR5388470	6.0234	SRR5388470	8.16779	SRR5388470	0.379735	SRR5388470	0.0	SRR5388470	0.0	SRR5388470	0.0	SRR5388470	0.275896	SRR5388470	2.41963	SRR5388470	0.0	SRR5388470	0.0	SRR5388470	0.0	SRR5388470	0.0	SRR5388470	2.60884	SRR5388470	0.0	SRR5388470	0.36565	SRR5388470	4.74872
ERR472928	1.46959	ERR472928	1.89861	ERR472928	0.479997	ERR472928	0.0	ERR472928	0.0	ERR472928	0.0	ERR472928	31.5063	ERR472928	0.0	ERR472928	6.89758	ERR472928	7.40472	ERR472928	1.1141	ERR472928	0.0	ERR472928	0.0	ERR472928	0.0	ERR472928	0.093374	ERR472928	1.2818	ERR472928	0.0	ERR472928	0.0	ERR472928	0.0	ERR472928	0.178221	ERR472928	1.30951	ERR472928	0.0	ERR472928	0.121285	ERR472928	6.04574
SRR5388472	1.45764	SRR5388472	2.0143	SRR5388472	0.0	SRR5388472	0.0	SRR5388472	0.0	SRR5388472	0.0	SRR5388472	38.6314	SRR5388472	0.0	SRR5388472	11.4143	SRR5388472	12.3439	SRR5388472	1.25188	SRR5388472	0.0	SRR5388472	0.0	SRR5388472	0.0	SRR5388472	0.0	SRR5388472	4.92875	SRR5388472	0.0	SRR5388472	0.0	SRR5388472	0.0	SRR5388472	0.34575	SRR5388472	3.86176	SRR5388472	0.0	SRR5388472	0.96162	SRR5388472	4.78172
SRR9661755	1.45586	SRR9661755	1.05523	SRR9661755	3.84739	SRR9661755	0.0	SRR9661755	0.0	SRR9661755	0.0	SRR9661755	27.3595	SRR9661755	0.0	SRR9661755	26.8135	SRR9661755	4.68065	SRR9661755	101.946	SRR9661755	0.086649	SRR9661755	0.0	SRR9661755	0.0	SRR9661755	0.328715	SRR9661755	4.91577	SRR9661755	0.0	SRR9661755	0.0	SRR9661755	0.0	SRR9661755	0.313117	SRR9661755	0.773733	SRR9661755	1.85375	SRR9661755	0.144105	SRR9661755	3.88169
DRR070513	1.45318	DRR070513	0.712489	DRR070513	1.19802	DRR070513	0.0	DRR070513	0.0	DRR070513	0.0	DRR070513	26.0515	DRR070513	0.0	DRR070513	26.6477	DRR070513	4.59787	DRR070513	58.1301	DRR070513	0.044539	DRR070513	0.0	DRR070513	0.0	DRR070513	0.115421	DRR070513	5.8808	DRR070513	0.0	DRR070513	0.0	DRR070513	0.0	DRR070513	0.219969	DRR070513	1.15305	DRR070513	0.45518	DRR070513	0.075713	DRR070513	5.19826
SRR9661756	1.44851	SRR9661756	0.599977	SRR9661756	0.283546	SRR9661756	0.0	SRR9661756	0.0	SRR9661756	0.0	SRR9661756	18.0838	SRR9661756	0.083439	SRR9661756	31.7983	SRR9661756	4.7693	SRR9661756	81.6692	SRR9661756	0.0	SRR9661756	0.0	SRR9661756	0.0	SRR9661756	0.0	SRR9661756	3.66613	SRR9661756	0.0	SRR9661756	0.10964	SRR9661756	0.0	SRR9661756	0.519016	SRR9661756	0.513136	SRR9661756	1.4752	SRR9661756	0.0	SRR9661756	5.62571
SRR11517410	1.42081	SRR11517410	0.0	SRR11517410	0.0	SRR11517410	0.0	SRR11517410	0.0	SRR11517410	0.0	SRR11517410	53.0012	SRR11517410	0.0	SRR11517410	3.62795	SRR11517410	2.28254	SRR11517410	0.0	SRR11517410	0.0	SRR11517410	0.0	SRR11517410	0.0	SRR11517410	0.0	SRR11517410	1.62216	SRR11517410	0.0	SRR11517410	0.0	SRR11517410	0.0	SRR11517410	0.0	SRR11517410	2.47696	SRR11517410	0.0	SRR11517410	0.0	SRR11517410	0.0
DRR070502	1.41555	DRR070502	0.862072	DRR070502	0.733563	DRR070502	0.0	DRR070502	0.0	DRR070502	0.0	DRR070502	34.6707	DRR070502	0.096149	DRR070502	30.9844	DRR070502	5.90708	DRR070502	123.104	DRR070502	0.0	DRR070502	0.0	DRR070502	0.0	DRR070502	0.250923	DRR070502	13.4765	DRR070502	0.0	DRR070502	0.063109	DRR070502	0.0	DRR070502	0.53786	DRR070502	2.13988	DRR070502	3.0412	DRR070502	0.164848	DRR070502	5.77776
SRR5388471	1.40913	SRR5388471	0.780196	SRR5388471	0.183612	SRR5388471	0.151955	SRR5388471	0.0	SRR5388471	0.0	SRR5388471	31.2003	SRR5388471	0.0	SRR5388471	11.0221	SRR5388471	9.01087	SRR5388471	2.88299	SRR5388471	0.054309	SRR5388471	0.0	SRR5388471	0.0	SRR5388471	0.069451	SRR5388471	4.84432	SRR5388471	0.0	SRR5388471	0.0	SRR5388471	0.0	SRR5388471	0.197958	SRR5388471	2.64076	SRR5388471	0.0	SRR5388471	0.371672	SRR5388471	6.96387
SRR5304942	1.39282	SRR5304942	0.0	SRR5304942	1.36376	SRR5304942	0.0	SRR5304942	0.0	SRR5304942	0.0	SRR5304942	2.38449	SRR5304942	0.0	SRR5304942	2.01564	SRR5304942	2.30068	SRR5304942	24.9196	SRR5304942	0.0	SRR5304942	0.0	SRR5304942	0.0	SRR5304942	0.0	SRR5304942	0.0	SRR5304942	0.0	SRR5304942	0.0	SRR5304942	0.0	SRR5304942	0.0	SRR5304942	0.0	SRR5304942	0.0	SRR5304942	0.0	SRR5304942	4.26194
SRR3664429	1.38685	SRR3664429	0.259617	SRR3664429	8.18198	SRR3664429	0.0	SRR3664429	0.0	SRR3664429	0.0	SRR3664429	11.8035	SRR3664429	0.035137	SRR3664429	40.188	SRR3664429	6.57875	SRR3664429	48.8632	SRR3664429	0.036323	SRR3664429	0.0	SRR3664429	0.0	SRR3664429	0.09274	SRR3664429	0.073631	SRR3664429	0.0	SRR3664429	0.0	SRR3664429	0.0	SRR3664429	0.132223	SRR3664429	0.99028	SRR3664429	1.9464	SRR3664429	0.556841	SRR3664429	2.25409
SRR3664431	1.37994	SRR3664431	0.311277	SRR3664431	11.0262	SRR3664431	0.0	SRR3664431	0.0	SRR3664431	0.0	SRR3664431	12.6862	SRR3664431	0.033732	SRR3664431	44.4185	SRR3664431	9.7859	SRR3664431	49.7832	SRR3664431	0.0	SRR3664431	0.0	SRR3664431	0.0	SRR3664431	0.133504	SRR3664431	0.353419	SRR3664431	0.0	SRR3664431	0.0	SRR3664431	0.0	SRR3664431	0.126904	SRR3664431	0.95014	SRR3664431	2.37241	SRR3664431	0.178054	SRR3664431	2.29843
SRR5304566	1.36891	SRR5304566	0.0	SRR5304566	0.0	SRR5304566	0.0	SRR5304566	0.0	SRR5304566	0.0	SRR5304566	2.42417	SRR5304566	0.0	SRR5304566	5.9143	SRR5304566	2.25748	SRR5304566	21.5144	SRR5304566	0.0	SRR5304566	0.0	SRR5304566	0.0	SRR5304566	0.0	SRR5304566	0.0	SRR5304566	0.0	SRR5304566	1.0386	SRR5304566	0.0	SRR5304566	0.983694	SRR5304566	2.42737	SRR5304566	0.0	SRR5304566	4.06531	SRR5304566	5.2244
ERR3333408	1.32163	ERR3333408	1.63152	ERR3333408	2.18925	ERR3333408	0.0	ERR3333408	0.0	ERR3333408	0.0	ERR3333408	22.1316	ERR3333408	0.0	ERR3333408	41.8471	ERR3333408	9.33701	ERR3333408	91.6914	ERR3333408	0.0	ERR3333408	0.0	ERR3333408	0.0	ERR3333408	0.03828	ERR3333408	2.14749	ERR3333408	0.0	ERR3333408	0.0	ERR3333408	0.0	ERR3333408	0.072933	ERR3333408	0.225189	ERR3333408	0.043165	ERR3333408	0.100633	ERR3333408	1.16236
ERR1827507	1.31585	ERR1827507	0.0	ERR1827507	0.0	ERR1827507	1.34655	ERR1827507	30.4612	ERR1827507	0.0	ERR1827507	0.0	ERR1827507	0.0	ERR1827507	2.09438	ERR1827507	0.975866	ERR1827507	0.316435	ERR1827507	0.0	ERR1827507	0.0	ERR1827507	39.6694	ERR1827507	0.0	ERR1827507	0.181684	ERR1827507	8.64754	ERR1827507	1.80389	ERR1827507	2.65224	ERR1827507	5.0325	ERR1827507	0.0	ERR1827507	0.125523	ERR1827507	0.144829	ERR1827507	3.17491
SRR11517420	1.31469	SRR11517420	0.0	SRR11517420	0.0	SRR11517420	0.0	SRR11517420	0.0	SRR11517420	0.0	SRR11517420	43.7229	SRR11517420	0.0	SRR11517420	5.78393	SRR11517420	1.05169	SRR11517420	0.0	SRR11517420	1.46663	SRR11517420	0.0	SRR11517420	0.0	SRR11517420	0.950539	SRR11517420	2.23141	SRR11517420	0.0	SRR11517420	0.0	SRR11517420	0.0	SRR11517420	0.0	SRR11517420	0.0	SRR11517420	0.0	SRR11517420	0.0	SRR11517420	1.92702
SRR9661754	1.30972	SRR9661754	0.75341	SRR9661754	3.98825	SRR9661754	0.0	SRR9661754	0.0	SRR9661754	0.0	SRR9661754	26.5992	SRR9661754	0.0	SRR9661754	26.7033	SRR9661754	4.61411	SRR9661754	104.598	SRR9661754	0.0	SRR9661754	0.0	SRR9661754	0.0	SRR9661754	0.219071	SRR9661754	6.40628	SRR9661754	0.0	SRR9661754	0.0	SRR9661754	0.0	SRR9661754	0.521695	SRR9661754	0.773441	SRR9661754	1.35892	SRR9661754	0.144046	SRR9661754	4.10213
DRR070520	1.29203	DRR070520	0.468068	DRR070520	1.89734	DRR070520	0.0	DRR070520	0.0	DRR070520	0.0	DRR070520	22.6819	DRR070520	0.037401	DRR070520	25.429	DRR070520	4.71518	DRR070520	20.3	DRR070520	0.038613	DRR070520	0.0	DRR070520	0.0	DRR070520	0.292484	DRR070520	5.24137	DRR070520	0.0	DRR070520	0.0	DRR070520	0.0	DRR070520	0.278709	DRR070520	0.687489	DRR070520	0.659106	DRR070520	0.063952	DRR070520	5.37762
ERR3445476	1.28903	ERR3445476	1.05828	ERR3445476	3.51036	ERR3445476	0.0	ERR3445476	0.0	ERR3445476	0.0	ERR3445476	21.755	ERR3445476	0.0	ERR3445476	33.9223	ERR3445476	9.16012	ERR3445476	119.351	ERR3445476	0.115467	ERR3445476	0.0	ERR3445476	0.0	ERR3445476	0.024787	ERR3445476	3.96129	ERR3445476	0.0	ERR3445476	0.0	ERR3445476	0.046528	ERR3445476	0.282141	ERR3445476	1.18545	ERR3445476	0.169662	ERR3445476	2.01213	ERR3445476	2.68738
SRR1261351	1.28815	SRR1261351	0.928034	SRR1261351	1.20871	SRR1261351	0.0	SRR1261351	0.0	SRR1261351	0.0	SRR1261351	15.7622	SRR1261351	0.0	SRR1261351	27.7376	SRR1261351	5.81141	SRR1261351	78.9401	SRR1261351	0.055801	SRR1261351	0.0	SRR1261351	0.0	SRR1261351	0.180179	SRR1261351	1.21667	SRR1261351	0.0	SRR1261351	0.0	SRR1261351	0.0	SRR1261351	0.0	SRR1261351	0.5183	SRR1261351	0.0	SRR1261351	0.342794	SRR1261351	2.62943
SRR3664379	1.28586	SRR3664379	0.351669	SRR3664379	0.037066	SRR3664379	0.0	SRR3664379	0.0	SRR3664379	0.0	SRR3664379	46.0919	SRR3664379	0.223861	SRR3664379	2.81257	SRR3664379	2.88096	SRR3664379	0.040674	SRR3664379	0.046177	SRR3664379	0.0	SRR3664379	0.0	SRR3664379	0.693771	SRR3664379	1.0988	SRR3664379	0.0	SRR3664379	0.0	SRR3664379	0.0	SRR3664379	0.0	SRR3664379	0.438597	SRR3664379	0.064815	SRR3664379	0.074917	SRR3664379	1.4621
DRR070523	1.27474	DRR070523	0.85375	DRR070523	1.98206	DRR070523	0.0	DRR070523	0.0	DRR070523	0.0	DRR070523	26.6655	DRR070523	0.0	DRR070523	23.5498	DRR070523	4.68741	DRR070523	22.7237	DRR070523	0.0	DRR070523	0.0	DRR070523	0.0	DRR070523	0.056584	DRR070523	5.3123	DRR070523	0.0	DRR070523	0.0	DRR070523	0.0	DRR070523	0.377439	DRR070523	0.532	DRR070523	0.12751	DRR070523	0.07423	DRR070523	5.09682
SRR11609243	1.26784	SRR11609243	0.930121	SRR11609243	1.96651	SRR11609243	0.0	SRR11609243	0.060351	SRR11609243	0.0	SRR11609243	17.5746	SRR11609243	0.0	SRR11609243	17.0304	SRR11609243	7.83758	SRR11609243	49.2273	SRR11609243	0.248518	SRR11609243	0.0	SRR11609243	0.0	SRR11609243	0.0	SRR11609243	1.46788	SRR11609243	0.0	SRR11609243	0.0	SRR11609243	0.0	SRR11609243	1.1424	SRR11609243	1.04446	SRR11609243	1.99429	SRR11609243	1.91729	SRR11609243	5.87565
ERR472929	1.2451	ERR472929	1.0595	ERR472929	0.358887	ERR472929	0.0	ERR472929	0.0	ERR472929	0.0	ERR472929	27.8686	ERR472929	0.0	ERR472929	7.01789	ERR472929	8.00755	ERR472929	0.432698	ERR472929	0.0	ERR472929	0.0	ERR472929	0.0	ERR472929	0.055946	ERR472929	1.35687	ERR472929	0.0	ERR472929	0.0	ERR472929	0.0	ERR472929	0.053406	ERR472929	0.783823	ERR472929	0.0	ERR472929	0.07254	ERR472929	6.16896
SRR3087779	1.2445	SRR3087779	1.05781	SRR3087779	2.87346	SRR3087779	0.0	SRR3087779	0.0	SRR3087779	0.0	SRR3087779	11.5796	SRR3087779	0.0	SRR3087779	26.816	SRR3087779	3.7576	SRR3087779	53.1401	SRR3087779	0.0	SRR3087779	0.0	SRR3087779	0.0	SRR3087779	0.083239	SRR3087779	0.526342	SRR3087779	0.0	SRR3087779	0.0	SRR3087779	0.0	SRR3087779	0.0	SRR3087779	0.297487	SRR3087779	0.0	SRR3087779	0.671285	SRR3087779	2.44536
SRR5304644	1.2257	SRR5304644	0.0	SRR5304644	3.60057	SRR5304644	0.0	SRR5304644	0.0	SRR5304644	0.0	SRR5304644	3.50098	SRR5304644	0.0	SRR5304644	7.38113	SRR5304644	1.01274	SRR5304644	10.3317	SRR5304644	0.0	SRR5304644	0.0	SRR5304644	0.0	SRR5304644	0.927065	SRR5304644	0.0	SRR5304644	0.0	SRR5304644	0.0	SRR5304644	0.0	SRR5304644	1.76741	SRR5304644	1.08816	SRR5304644	0.0	SRR5304644	3.64044	SRR5304644	3.75271
SRR3664385	1.19417	SRR3664385	0.246754	SRR3664385	0.175556	SRR3664385	0.0	SRR3664385	0.0	SRR3664385	0.0	SRR3664385	61.5421	SRR3664385	0.424201	SRR3664385	2.60669	SRR3664385	3.56955	SRR3664385	0.032115	SRR3664385	0.036459	SRR3664385	0.0	SRR3664385	0.0	SRR3664385	0.547721	SRR3664385	2.1781	SRR3664385	0.0	SRR3664385	0.0	SRR3664385	0.0	SRR3664385	0.0	SRR3664385	0.745752	SRR3664385	0.051168	SRR3664385	0.0	SRR3664385	1.43134
SRR8206654	1.18593	SRR8206654	0.0	SRR8206654	0.0	SRR8206654	0.0	SRR8206654	0.0	SRR8206654	0.0	SRR8206654	228.973	SRR8206654	0.728075	SRR8206654	36.0218	SRR8206654	4.55268	SRR8206654	2.79613	SRR8206654	0.0	SRR8206654	0.0	SRR8206654	0.0	SRR8206654	0.0	SRR8206654	5.38142	SRR8206654	0.0	SRR8206654	0.0	SRR8206654	0.0	SRR8206654	0.0	SRR8206654	0.0	SRR8206654	0.0	SRR8206654	0.0	SRR8206654	0.41155
SRR7468977	1.18589	SRR7468977	0.0	SRR7468977	0.0	SRR7468977	0.0	SRR7468977	0.0	SRR7468977	0.0	SRR7468977	229.243	SRR7468977	0.728917	SRR7468977	36.0733	SRR7468977	4.55499	SRR7468977	2.80387	SRR7468977	0.0	SRR7468977	0.0	SRR7468977	0.0	SRR7468977	0.0	SRR7468977	5.23338	SRR7468977	0.0	SRR7468977	0.0	SRR7468977	0.0	SRR7468977	0.0	SRR7468977	0.0	SRR7468977	0.0	SRR7468977	0.0	SRR7468977	0.41183
SRR3664381	1.18192	SRR3664381	0.218049	SRR3664381	0.041371	SRR3664381	0.0	SRR3664381	0.0	SRR3664381	0.0	SRR3664381	36.6415	SRR3664381	0.650073	SRR3664381	3.86316	SRR3664381	1.97706	SRR3664381	0.113582	SRR3664381	0.103145	SRR3664381	0.0	SRR3664381	0.0	SRR3664381	0.322768	SRR3664381	0.678866	SRR3664381	0.022994	SRR3664381	0.032462	SRR3664381	0.0	SRR3664381	0.0	SRR3664381	0.753261	SRR3664381	0.0	SRR3664381	0.0	SRR3664381	0.587706
DRR070504	1.17373	DRR070504	0.28586	DRR070504	1.35183	DRR070504	0.0	DRR070504	0.0	DRR070504	0.0	DRR070504	27.0664	DRR070504	0.0	DRR070504	24.4822	DRR070504	6.3951	DRR070504	18.7362	DRR070504	0.0	DRR070504	0.0	DRR070504	0.0	DRR070504	0.104186	DRR070504	7.48152	DRR070504	0.0	DRR070504	0.0	DRR070504	0.0	DRR070504	0.595663	DRR070504	1.1633	DRR070504	0.586974	DRR070504	0.0	DRR070504	6.0103
SRR8315915	1.15601	SRR8315915	0.35937	SRR8315915	0.0	SRR8315915	0.0	SRR8315915	0.0	SRR8315915	1.04736	SRR8315915	161.26	SRR8315915	0.1981	SRR8315915	35.6263	SRR8315915	4.26701	SRR8315915	0.835968	SRR8315915	0.40928	SRR8315915	0.0	SRR8315915	0.0	SRR8315915	1.29821	SRR8315915	6.01315	SRR8315915	0.0	SRR8315915	0.0	SRR8315915	0.0	SRR8315915	0.0	SRR8315915	0.817177	SRR8315915	0.19563	SRR8315915	0.228802	SRR8315915	1.9276
SRR4426168	1.14057	SRR4426168	0.891603	SRR4426168	4.86498	SRR4426168	0.0	SRR4426168	0.0	SRR4426168	0.0	SRR4426168	20.31	SRR4426168	0.0	SRR4426168	28.7663	SRR4426168	5.79713	SRR4426168	103.976	SRR4426168	0.0	SRR4426168	0.0	SRR4426168	0.063834	SRR4426168	0.102605	SRR4426168	0.560555	SRR4426168	0.0	SRR4426168	0.0	SRR4426168	0.0	SRR4426168	0.388489	SRR4426168	1.73139	SRR4426168	3.06102	SRR4426168	0.42257	SRR4426168	2.60057
SRR3664403	1.11934	SRR3664403	0.578167	SRR3664403	0.448821	SRR3664403	0.0	SRR3664403	0.0	SRR3664403	0.0	SRR3664403	54.3063	SRR3664403	0.241322	SRR3664403	5.66236	SRR3664403	3.02436	SRR3664403	0.219281	SRR3664403	0.0	SRR3664403	0.0	SRR3664403	0.0	SRR3664403	1.08992	SRR3664403	1.63797	SRR3664403	0.0	SRR3664403	0.0	SRR3664403	0.0	SRR3664403	0.0	SRR3664403	0.771937	SRR3664403	0.0	SRR3664403	0.050396	SRR3664403	1.45689
DRR070509	1.11528	DRR070509	0.432966	DRR070509	1.36468	DRR070509	0.0	DRR070509	0.0	DRR070509	0.0	DRR070509	20.5795	DRR070509	0.0	DRR070509	28.2321	DRR070509	4.59606	DRR070509	44.0086	DRR070509	0.0	DRR070509	0.0	DRR070509	0.0	DRR070509	0.0	DRR070509	4.21268	DRR070509	0.0	DRR070509	0.0	DRR070509	0.0	DRR070509	0.300332	DRR070509	0.741406	DRR070509	1.18446	DRR070509	0.276001	DRR070509	5.31745
DRR070510	1.11322	DRR070510	0.745616	DRR070510	2.88476	DRR070510	0.036594	DRR070510	0.0	DRR070510	0.0	DRR070510	18.5653	DRR070510	0.037887	DRR070510	26.1765	DRR070510	5.04138	DRR070510	53.5814	DRR070510	0.039116	DRR070510	0.0	DRR070510	0.0	DRR070510	0.049394	DRR070510	3.13035	DRR070510	0.0	DRR070510	0.049691	DRR070510	0.0	DRR070510	0.376523	DRR070510	0.754816	DRR070510	0.946262	DRR070510	0.064824	DRR070510	4.34924
SRR5831030	1.08374	SRR5831030	0.286361	SRR5831030	1.96498	SRR5831030	0.780325	SRR5831030	0.964662	SRR5831030	0.700817	SRR5831030	0.614426	SRR5831030	0.691063	SRR5831030	4.93056	SRR5831030	1.92432	SRR5831030	2.18322	SRR5831030	0.506387	SRR5831030	0.607989	SRR5831030	30.5324	SRR5831030	0.089294	SRR5831030	0.266144	SRR5831030	0.0	SRR5831030	0.810355	SRR5831030	0.247386	SRR5831030	0.835578	SRR5831030	0.112618	SRR5831030	0.634956	SRR5831030	0.266627	SRR5831030	2.45155
ERR472930	1.08091	ERR472930	1.4111	ERR472930	0.278727	ERR472930	0.0	ERR472930	0.0	ERR472930	0.0	ERR472930	35.0335	ERR472930	0.0	ERR472930	5.70328	ERR472930	5.79156	ERR472930	0.304599	ERR472930	0.0	ERR472930	0.0	ERR472930	0.0	ERR472930	0.043387	ERR472930	2.06746	ERR472930	0.0	ERR472930	0.0	ERR472930	0.0	ERR472930	0.0	ERR472930	1.41958	ERR472930	0.0	ERR472930	0.112684	ERR472930	5.53063
SRR10241459	1.08032	SRR10241459	1.27334	SRR10241459	3.58573	SRR10241459	0.0	SRR10241459	0.0	SRR10241459	0.0	SRR10241459	22.9956	SRR10241459	0.0	SRR10241459	16.1194	SRR10241459	6.67368	SRR10241459	107.206	SRR10241459	0.0	SRR10241459	0.0	SRR10241459	0.0	SRR10241459	0.052598	SRR10241459	2.85626	SRR10241459	0.0	SRR10241459	0.0	SRR10241459	0.0	SRR10241459	0.249441	SRR10241459	0.943598	SRR10241459	1.80049	SRR10241459	0.711996	SRR10241459	2.50493
ERR3445475	1.06275	ERR3445475	1.25265	ERR3445475	4.42651	ERR3445475	0.0	ERR3445475	0.0	ERR3445475	0.0	ERR3445475	20.0857	ERR3445475	0.038799	ERR3445475	35.9799	ERR3445475	10.6462	ERR3445475	125.546	ERR3445475	0.097616	ERR3445475	0.0	ERR3445475	0.0	ERR3445475	0.103475	ERR3445475	3.46083	ERR3445475	0.0	ERR3445475	0.0	ERR3445475	0.0	ERR3445475	0.196285	ERR3445475	1.20667	ERR3445475	0.236147	ERR3445475	1.22572	ERR3445475	2.93579
SRR5304884	1.0617	SRR5304884	0.0	SRR5304884	2.07876	SRR5304884	0.0	SRR5304884	0.0	SRR5304884	0.0	SRR5304884	0.629307	SRR5304884	0.0	SRR5304884	4.89002	SRR5304884	1.75122	SRR5304884	47.9717	SRR5304884	0.0	SRR5304884	0.0	SRR5304884	0.0	SRR5304884	0.0	SRR5304884	0.0	SRR5304884	0.0	SRR5304884	0.0	SRR5304884	0.0	SRR5304884	3.05275	SRR5304884	1.88288	SRR5304884	0.0	SRR5304884	1.05101	SRR5304884	4.05308
SRR4426187	1.06101	SRR4426187	0.18436	SRR4426187	6.7228	SRR4426187	0.0	SRR4426187	0.0	SRR4426187	0.0	SRR4426187	21.0773	SRR4426187	0.094254	SRR4426187	26.5388	SRR4426187	5.91436	SRR4426187	58.5392	SRR4426187	0.0	SRR4426187	0.0	SRR4426187	0.0	SRR4426187	0.0	SRR4426187	0.79254	SRR4426187	0.0	SRR4426187	0.0	SRR4426187	0.0	SRR4426187	0.240473	SRR4426187	1.83927	SRR4426187	0.729377	SRR4426187	0.524089	SRR4426187	5.28146
SRR2932459	1.05966	SRR2932459	1.51107	SRR2932459	0.777147	SRR2932459	0.0	SRR2932459	0.0	SRR2932459	0.0	SRR2932459	18.473	SRR2932459	0.0	SRR2932459	15.684	SRR2932459	3.2641	SRR2932459	65.7387	SRR2932459	0.077444	SRR2932459	0.0	SRR2932459	0.0	SRR2932459	0.0	SRR2932459	1.64815	SRR2932459	0.0	SRR2932459	0.0	SRR2932459	0.0	SRR2932459	0.281348	SRR2932459	1.28409	SRR2932459	2.4572	SRR2932459	0.262104	SRR2932459	2.99548
SRR5304885	1.05834	SRR5304885	0.0	SRR5304885	1.03609	SRR5304885	0.0	SRR5304885	0.0	SRR5304885	0.0	SRR5304885	0.623744	SRR5304885	0.0	SRR5304885	3.41321	SRR5304885	3.49168	SRR5304885	48.2765	SRR5304885	0.0	SRR5304885	0.0	SRR5304885	0.0	SRR5304885	0.0	SRR5304885	0.0	SRR5304885	0.0	SRR5304885	0.0	SRR5304885	0.0	SRR5304885	0.76089	SRR5304885	0.938515	SRR5304885	0.899752	SRR5304885	1.04768	SRR5304885	4.04077
SRR3664428	1.02504	SRR3664428	0.334484	SRR3664428	0.317217	SRR3664428	0.030822	SRR3664428	0.0	SRR3664428	0.0	SRR3664428	50.0801	SRR3664428	0.82885	SRR3664428	11.3323	SRR3664428	10.1342	SRR3664428	0.086863	SRR3664428	0.032881	SRR3664428	0.0	SRR3664428	0.0	SRR3664428	0.906289	SRR3664428	1.6315	SRR3664428	0.029309	SRR3664428	0.0	SRR3664428	0.0	SRR3664428	0.0	SRR3664428	0.0	SRR3664428	0.0	SRR3664428	0.053432	SRR3664428	0.541761
SRR2932436	1.01585	SRR2932436	0.842718	SRR2932436	3.57633	SRR2932436	0.0	SRR2932436	0.0	SRR2932436	0.0	SRR2932436	18.6526	SRR2932436	0.0	SRR2932436	17.5767	SRR2932436	4.484	SRR2932436	63.3585	SRR2932436	0.0	SRR2932436	0.0	SRR2932436	0.0	SRR2932436	0.0	SRR2932436	1.92858	SRR2932436	0.0	SRR2932436	0.0	SRR2932436	0.0	SRR2932436	0.431942	SRR2932436	1.43297	SRR2932436	1.19981	SRR2932436	0.603061	SRR2932436	2.91218
SRR5304641	1.01454	SRR5304641	0.0	SRR5304641	0.993276	SRR5304641	0.567904	SRR5304641	0.0	SRR5304641	0.0	SRR5304641	2.43715	SRR5304641	0.0	SRR5304641	6.55357	SRR5304641	0.837199	SRR5304641	5.85894	SRR5304641	0.0	SRR5304641	0.0	SRR5304641	0.0	SRR5304641	0.0	SRR5304641	0.0	SRR5304641	0.0	SRR5304641	0.0	SRR5304641	0.0	SRR5304641	0.729963	SRR5304641	1.79991	SRR5304641	0.0	SRR5304641	4.01742	SRR5304641	2.32564
SRR9661757	1.014	SRR9661757	0.750007	SRR9661757	0.425331	SRR9661757	0.0	SRR9661757	0.0	SRR9661757	0.0	SRR9661757	19.7142	SRR9661757	0.08343	SRR9661757	27.7189	SRR9661757	2.3846	SRR9661757	79.3006	SRR9661757	0.086153	SRR9661757	0.0	SRR9661757	0.0	SRR9661757	0.108975	SRR9661757	3.49121	SRR9661757	0.0	SRR9661757	0.0	SRR9661757	0.0	SRR9661757	0.934175	SRR9661757	1.15455	SRR9661757	1.10638	SRR9661757	0.286763	SRR9661757	2.86788
SRR5304627	1.0117	SRR5304627	0.0	SRR5304627	0.0	SRR5304627	0.0	SRR5304627	0.0	SRR5304627	0.0	SRR5304627	1.84734	SRR5304627	0.0	SRR5304627	4.37868	SRR5304627	4.17349	SRR5304627	11.1008	SRR5304627	0.0	SRR5304627	0.0	SRR5304627	0.0	SRR5304627	0.0	SRR5304627	0.0	SRR5304627	0.0	SRR5304627	0.0	SRR5304627	0.0	SRR5304627	1.4554	SRR5304627	1.79466	SRR5304627	0.860318	SRR5304627	3.00461	SRR5304627	0.772844
SRR5195557	1.00314	SRR5195557	0.173045	SRR5195557	0.982095	SRR5195557	0.0	SRR5195557	0.0	SRR5195557	0.0	SRR5195557	6.50136	SRR5195557	0.096849	SRR5195557	33.2413	SRR5195557	3.59772	SRR5195557	263.774	SRR5195557	0.0	SRR5195557	0.0	SRR5195557	0.0	SRR5195557	0.0	SRR5195557	0.202564	SRR5195557	0.0	SRR5195557	0.0	SRR5195557	0.0	SRR5195557	0.721572	SRR5195557	3.41071	SRR5195557	4.97617	SRR5195557	0.0	SRR5195557	2.68216
DRR070507	0.991058	DRR070507	0.683874	DRR070507	1.94048	DRR070507	0.0	DRR070507	0.0	DRR070507	0.0	DRR070507	24.0888	DRR070507	0.0	DRR070507	27.4036	DRR070507	4.45481	DRR070507	58.7595	DRR070507	0.0	DRR070507	0.0	DRR070507	0.0	DRR070507	0.0	DRR070507	4.00043	DRR070507	0.0	DRR070507	0.0	DRR070507	0.0	DRR070507	0.0	DRR070507	0.585936	DRR070507	1.12349	DRR070507	0.0	DRR070507	4.7935
SRR2932442	0.990768	SRR2932442	0.410844	SRR2932442	0.969052	SRR2932442	0.0	SRR2932442	0.0	SRR2932442	0.0	SRR2932442	15.279	SRR2932442	0.0	SRR2932442	20.4687	SRR2932442	4.25418	SRR2932442	87.1233	SRR2932442	0.0	SRR2932442	0.0	SRR2932442	0.0	SRR2932442	0.0	SRR2932442	2.12242	SRR2932442	0.0	SRR2932442	0.0	SRR2932442	0.0	SRR2932442	0.703633	SRR2932442	2.79761	SRR2932442	3.17986	SRR2932442	0.784289	SRR2932442	4.04347
SRR5304607	0.976664	SRR5304607	0.0	SRR5304607	0.956266	SRR5304607	0.0	SRR5304607	0.0	SRR5304607	0.0	SRR5304607	1.16666	SRR5304607	0.0	SRR5304607	7.0624	SRR5304607	4.03228	SRR5304607	4.62271	SRR5304607	0.585147	SRR5304607	0.0	SRR5304607	0.0	SRR5304607	0.738041	SRR5304607	0.0	SRR5304607	0.0	SRR5304607	0.0	SRR5304607	0.0	SRR5304607	0.0	SRR5304607	0.866714	SRR5304607	0.831111	SRR5304607	4.83447	SRR5304607	0.746912
DRR070522	0.974288	DRR070522	0.543041	DRR070522	1.394	DRR070522	0.0	DRR070522	0.0	DRR070522	0.0	DRR070522	22.4349	DRR070522	0.0	DRR070522	22.4546	DRR070522	3.49773	DRR070522	18.5969	DRR070522	0.0	DRR070522	0.0	DRR070522	0.0	DRR070522	0.0	DRR070522	5.30602	DRR070522	0.0	DRR070522	0.0	DRR070522	0.0	DRR070522	0.430931	DRR070522	0.664526	DRR070522	0.509644	DRR070522	0.0	DRR070522	6.57972
SRR11609238	0.970097	SRR11609238	0.470471	SRR11609238	0.442142	SRR11609238	0.0	SRR11609238	0.0	SRR11609238	0.0	SRR11609238	14.8334	SRR11609238	0.0	SRR11609238	20.3687	SRR11609238	4.44562	SRR11609238	49.8507	SRR11609238	0.033933	SRR11609238	0.0	SRR11609238	0.0	SRR11609238	0.047471	SRR11609238	0.63699	SRR11609238	0.0	SRR11609238	0.0	SRR11609238	0.0	SRR11609238	0.765978	SRR11609238	1.69868	SRR11609238	2.27059	SRR11609238	0.895286	SRR11609238	4.13599
SRR3664430	0.964977	SRR3664430	0.534112	SRR3664430	11.6959	SRR3664430	0.034819	SRR3664430	0.0	SRR3664430	0.0	SRR3664430	15.915	SRR3664430	0.0	SRR3664430	45.103	SRR3664430	7.82448	SRR3664430	45.3978	SRR3664430	0.0	SRR3664430	0.0	SRR3664430	0.0	SRR3664430	0.047663	SRR3664430	0.378273	SRR3664430	0.0	SRR3664430	0.0	SRR3664430	0.0	SRR3664430	0.0	SRR3664430	0.622263	SRR3664430	2.00118	SRR3664430	0.445454	SRR3664430	2.79971
ERR1827509	0.954229	ERR1827509	0.0	ERR1827509	0.0	ERR1827509	0.0	ERR1827509	14.2665	ERR1827509	0.0	ERR1827509	0.34561	ERR1827509	0.0	ERR1827509	1.08658	ERR1827509	4.49427	ERR1827509	1.40866	ERR1827509	1.45953	ERR1827509	0.3084	ERR1827509	1.03086	ERR1827509	0.081388	ERR1827509	0.197994	ERR1827509	3.02602	ERR1827509	0.08185	ERR1827509	0.192592	ERR1827509	4.27621	ERR1827509	0.0	ERR1827509	0.045545	ERR1827509	0.0	ERR1827509	4.36283
ERR1827504	0.946518	ERR1827504	0.0	ERR1827504	0.0	ERR1827504	0.0	ERR1827504	0.0	ERR1827504	0.0	ERR1827504	0.182758	ERR1827504	0.0	ERR1827504	0.275081	ERR1827504	0.0	ERR1827504	26.3881	ERR1827504	0.191554	ERR1827504	0.0	ERR1827504	2.16359	ERR1827504	0.0	ERR1827504	0.0	ERR1827504	1.19443	ERR1827504	20.3071	ERR1827504	0.0	ERR1827504	0.407731	ERR1827504	0.0	ERR1827504	4.13706	ERR1827504	1.66642	ERR1827504	2.53974
SRR5304681	0.931439	SRR5304681	0.0	SRR5304681	0.0	SRR5304681	0.0	SRR5304681	0.0	SRR5304681	0.0	SRR5304681	1.10552	SRR5304681	0.0	SRR5304681	3.15297	SRR5304681	4.61951	SRR5304681	3.92999	SRR5304681	0.0	SRR5304681	0.0	SRR5304681	0.0	SRR5304681	0.0	SRR5304681	0.0	SRR5304681	0.0	SRR5304681	0.0	SRR5304681	0.0	SRR5304681	0.0	SRR5304681	1.65428	SRR5304681	0.0	SRR5304681	0.0	SRR5304681	4.99333
SRR5028667	0.929982	SRR5028667	0.552775	SRR5028667	1.03745	SRR5028667	0.0	SRR5028667	0.0	SRR5028667	0.0	SRR5028667	5.63013	SRR5028667	0.0	SRR5028667	7.85433	SRR5028667	9.03049	SRR5028667	38.9599	SRR5028667	0.075162	SRR5028667	0.0	SRR5028667	0.0	SRR5028667	0.0	SRR5028667	0.152434	SRR5028667	0.0	SRR5028667	0.0	SRR5028667	0.0	SRR5028667	1.10283	SRR5028667	2.89941	SRR5028667	2.10194	SRR5028667	13.1332	SRR5028667	2.84784
ERR3445473	0.92861	ERR3445473	0.572535	ERR3445473	3.25598	ERR3445473	0.0	ERR3445473	0.0	ERR3445473	0.0	ERR3445473	10.2674	ERR3445473	0.0	ERR3445473	23.042	ERR3445473	4.95075	ERR3445473	71.0332	ERR3445473	0.132098	ERR3445473	0.0	ERR3445473	0.0	ERR3445473	0.0	ERR3445473	1.96825	ERR3445473	0.0	ERR3445473	0.0	ERR3445473	0.0	ERR3445473	1.06871	ERR3445473	0.930051	ERR3445473	0.143057	ERR3445473	0.679933	ERR3445473	2.84299
ERR3445478	0.92817	ERR3445478	0.887722	ERR3445478	2.79144	ERR3445478	0.0	ERR3445478	0.0	ERR3445478	0.033358	ERR3445478	13.9946	ERR3445478	0.0	ERR3445478	24.907	ERR3445478	4.4661	ERR3445478	88.635	ERR3445478	0.102785	ERR3445478	0.0	ERR3445478	0.0	ERR3445478	0.0	ERR3445478	3.66462	ERR3445478	0.0	ERR3445478	0.0	ERR3445478	0.0	ERR3445478	0.283765	ERR3445478	0.876675	ERR3445478	0.402871	ERR3445478	1.13793	ERR3445478	2.42406
ERR3445474	0.922861	ERR3445474	0.258463	ERR3445474	3.42992	ERR3445474	0.0	ERR3445474	0.0	ERR3445474	0.03184	ERR3445474	9.09521	ERR3445474	0.0	ERR3445474	21.7733	ERR3445474	3.99948	ERR3445474	67.1249	ERR3445474	0.039027	ERR3445474	0.0	ERR3445474	0.0	ERR3445474	0.0	ERR3445474	1.56697	ERR3445474	0.0	ERR3445474	0.026053	ERR3445474	0.0	ERR3445474	1.07987	ERR3445474	1.11527	ERR3445474	0.206845	ERR3445474	0.596486	ERR3445474	2.80623
SRR4426188	0.921676	SRR4426188	0.576991	SRR4426188	1.97567	SRR4426188	0.0	SRR4426188	0.0	SRR4426188	0.0	SRR4426188	21.9698	SRR4426188	0.0	SRR4426188	22.2496	SRR4426188	4.24092	SRR4426188	116.401	SRR4426188	0.0	SRR4426188	0.0	SRR4426188	0.0	SRR4426188	0.131755	SRR4426188	2.04869	SRR4426188	0.0	SRR4426188	0.0	SRR4426188	0.123213	SRR4426188	0.124597	SRR4426188	0.318758	SRR4426188	1.81885	SRR4426188	0.546194	SRR4426188	2.93936
DRR070521	0.91993	DRR070521	0.272066	DRR070521	2.1228	DRR070521	0.0	DRR070521	0.0	DRR070521	0.0	DRR070521	19.1371	DRR070521	0.0	DRR070521	23.206	DRR070521	3.80896	DRR070521	16.2494	DRR070521	0.0	DRR070521	0.0	DRR070521	0.0	DRR070521	0.0	DRR070521	4.37421	DRR070521	0.0	DRR070521	0.0	DRR070521	0.0	DRR070521	0.425082	DRR070521	0.932237	DRR070521	0.502711	DRR070521	0.065047	DRR070521	5.11703
SRR6300223	0.917599	SRR6300223	0.296663	SRR6300223	0.673936	SRR6300223	0.0	SRR6300223	0.688737	SRR6300223	0.052177	SRR6300223	7.58135	SRR6300223	0.0	SRR6300223	7.98874	SRR6300223	2.22872	SRR6300223	14.2311	SRR6300223	7.63418	SRR6300223	0.0	SRR6300223	0.067357	SRR6300223	0.0	SRR6300223	0.768055	SRR6300223	0.183906	SRR6300223	0.0	SRR6300223	0.082	SRR6300223	1.36606	SRR6300223	0.152815	SRR6300223	0.04886	SRR6300223	0.567807	SRR6300223	5.62423
SRR5304478	0.910995	SRR5304478	0.0	SRR5304478	0.0	SRR5304478	0.0	SRR5304478	0.0	SRR5304478	0.0	SRR5304478	3.17198	SRR5304478	0.0	SRR5304478	3.91273	SRR5304478	4.498	SRR5304478	6.17084	SRR5304478	0.0	SRR5304478	0.0	SRR5304478	0.0	SRR5304478	0.0	SRR5304478	0.0	SRR5304478	0.0	SRR5304478	0.0	SRR5304478	0.0	SRR5304478	2.61019	SRR5304478	1.61331	SRR5304478	0.0	SRR5304478	1.80341	SRR5304478	2.08046
SRR5285578	0.91095	SRR5285578	0.0	SRR5285578	0.0	SRR5285578	0.0	SRR5285578	0.0	SRR5285578	0.0	SRR5285578	3.17208	SRR5285578	0.0	SRR5285578	3.91291	SRR5285578	4.49793	SRR5285578	6.17108	SRR5285578	0.0	SRR5285578	0.0	SRR5285578	0.0	SRR5285578	0.0	SRR5285578	0.0	SRR5285578	0.0	SRR5285578	0.0	SRR5285578	0.0	SRR5285578	2.6102	SRR5285578	1.61326	SRR5285578	0.0	SRR5285578	1.80333	SRR5285578	2.08045
SRR2932435	0.908719	SRR2932435	0.0	SRR2932435	2.48846	SRR2932435	0.0	SRR2932435	0.0	SRR2932435	0.0	SRR2932435	19.2474	SRR2932435	0.0	SRR2932435	19.1445	SRR2932435	5.20337	SRR2932435	64.1314	SRR2932435	0.0	SRR2932435	0.0	SRR2932435	0.0	SRR2932435	0.0	SRR2932435	2.26797	SRR2932435	0.0	SRR2932435	0.0	SRR2932435	0.0	SRR2932435	0.0	SRR2932435	0.961839	SRR2932435	1.84104	SRR2932435	0.179829	SRR2932435	3.29381
DRR070514	0.894376	DRR070514	0.46285	DRR070514	2.1343	DRR070514	0.0	DRR070514	0.0	DRR070514	0.0	DRR070514	21.4667	DRR070514	0.0	DRR070514	21.4251	DRR070514	4.02029	DRR070514	18.2075	DRR070514	0.066854	DRR070514	0.0	DRR070514	0.0	DRR070514	0.084385	DRR070514	3.35225	DRR070514	0.0	DRR070514	0.042445	DRR070514	0.0	DRR070514	0.28145	DRR070514	0.545372	DRR070514	0.570413	DRR070514	0.055337	DRR070514	5.16688
ERR3445477	0.890613	ERR3445477	1.2729	ERR3445477	2.6816	ERR3445477	0.0	ERR3445477	0.0	ERR3445477	0.0	ERR3445477	14.1298	ERR3445477	0.0	ERR3445477	27.5536	ERR3445477	4.43683	ERR3445477	87.3041	ERR3445477	0.105782	ERR3445477	0.0	ERR3445477	0.0	ERR3445477	0.027199	ERR3445477	4.61184	ERR3445477	0.0	ERR3445477	0.0	ERR3445477	0.0	ERR3445477	0.154864	ERR3445477	0.811683	ERR3445477	0.123969	ERR3445477	1.43095	ERR3445477	2.81076
SRR1773567	0.888339	SRR1773567	0.495399	SRR1773567	0.066875	SRR1773567	0.0	SRR1773567	0.0	SRR1773567	0.0	SRR1773567	18.3343	SRR1773567	0.039286	SRR1773567	50.7681	SRR1773567	3.59552	SRR1773567	74.2744	SRR1773567	0.0	SRR1773567	0.0	SRR1773567	0.0	SRR1773567	0.102707	SRR1773567	11.6736	SRR1773567	0.0	SRR1773567	0.0	SRR1773567	0.0	SRR1773567	0.146719	SRR1773567	0.665352	SRR1773567	0.405678	SRR1773567	0.0	SRR1773567	3.74267
SRR11609216	0.887945	SRR11609216	1.84556	SRR11609216	1.08401	SRR11609216	0.0	SRR11609216	0.032174	SRR11609216	0.0	SRR11609216	17.3723	SRR11609216	0.0	SRR11609216	15.596	SRR11609216	9.64373	SRR11609216	35.8569	SRR11609216	0.211422	SRR11609216	0.0	SRR11609216	0.0	SRR11609216	0.0	SRR11609216	0.943143	SRR11609216	0.0	SRR11609216	0.0	SRR11609216	0.0	SRR11609216	0.721721	SRR11609216	1.2309	SRR11609216	1.6082	SRR11609216	1.75601	SRR11609216	5.00723
SRR5285580	0.872926	SRR5285580	0.0	SRR5285580	0.854388	SRR5285580	0.0	SRR5285580	0.0	SRR5285580	0.0	SRR5285580	1.97687	SRR5285580	0.0	SRR5285580	2.08546	SRR5285580	4.31183	SRR5285580	10.0178	SRR5285580	0.0	SRR5285580	0.0	SRR5285580	0.0	SRR5285580	0.0	SRR5285580	0.0	SRR5285580	0.0	SRR5285580	0.0	SRR5285580	0.0	SRR5285580	1.25139	SRR5285580	0.773154	SRR5285580	1.48186	SRR5285580	0.864046	SRR5285580	5.98393
SRR5304480	0.872867	SRR5304480	0.0	SRR5304480	0.854323	SRR5304480	0.0	SRR5304480	0.0	SRR5304480	0.0	SRR5304480	1.97641	SRR5304480	0.0	SRR5304480	2.0849	SRR5304480	4.31125	SRR5304480	10.0153	SRR5304480	0.0	SRR5304480	0.0	SRR5304480	0.0	SRR5304480	0.0	SRR5304480	0.0	SRR5304480	0.0	SRR5304480	0.0	SRR5304480	0.0	SRR5304480	1.25117	SRR5304480	0.773068	SRR5304480	1.48167	SRR5304480	0.863983	SRR5304480	5.98298
DRR070518	0.866837	DRR070518	0.483142	DRR070518	1.89306	DRR070518	0.0	DRR070518	0.0	DRR070518	0.0	DRR070518	20.1516	DRR070518	0.0	DRR070518	23.325	DRR070518	3.20975	DRR070518	21.8743	DRR070518	0.0	DRR070518	0.0	DRR070518	0.0	DRR070518	0.0	DRR070518	5.52901	DRR070518	0.0	DRR070518	0.0	DRR070518	0.0	DRR070518	0.47933	DRR070518	0.650401	DRR070518	0.566843	DRR070518	0.0	DRR070518	4.93842
SRR2932448	0.846569	SRR2932448	0.526688	SRR2932448	3.64279	SRR2932448	0.0	SRR2932448	0.0	SRR2932448	0.0	SRR2932448	23.2839	SRR2932448	0.095979	SRR2932448	25.5396	SRR2932448	6.78333	SRR2932448	83.3512	SRR2932448	0.099181	SRR2932448	0.0	SRR2932448	0.0	SRR2932448	0.126194	SRR2932448	2.01016	SRR2932448	0.0	SRR2932448	0.0	SRR2932448	0.0	SRR2932448	0.120037	SRR2932448	1.34368	SRR2932448	2.14306	SRR2932448	0.33505	SRR2932448	2.29996
SRR5388468	0.839667	SRR5388468	0.0	SRR5388468	0.0	SRR5388468	0.0	SRR5388468	0.0	SRR5388468	0.0	SRR5388468	36.0759	SRR5388468	0.0	SRR5388468	8.52301	SRR5388468	8.93299	SRR5388468	1.50863	SRR5388468	0.0	SRR5388468	0.0	SRR5388468	0.0	SRR5388468	0.0	SRR5388468	0.998889	SRR5388468	0.0	SRR5388468	0.0	SRR5388468	0.0	SRR5388468	0.596149	SRR5388468	2.2225	SRR5388468	0.0	SRR5388468	0.0	SRR5388468	7.61325
SRR3664380	0.839386	SRR3664380	0.289072	SRR3664380	0.0	SRR3664380	0.0	SRR3664380	0.0	SRR3664380	0.042579	SRR3664380	40.821	SRR3664380	0.358954	SRR3664380	3.03874	SRR3664380	3.55409	SRR3664380	0.025086	SRR3664380	0.11391	SRR3664380	0.0	SRR3664380	0.0	SRR3664380	0.677352	SRR3664380	1.18225	SRR3664380	0.0	SRR3664380	0.0	SRR3664380	0.0	SRR3664380	0.0	SRR3664380	0.499246	SRR3664380	0.0	SRR3664380	0.0	SRR3664380	1.15402
SRR11609240	0.837879	SRR11609240	0.316666	SRR11609240	0.967045	SRR11609240	0.121523	SRR11609240	0.0	SRR11609240	0.0	SRR11609240	15.718	SRR11609240	0.0	SRR11609240	22.6506	SRR11609240	6.58805	SRR11609240	52.2287	SRR11609240	0.086965	SRR11609240	0.0	SRR11609240	0.0	SRR11609240	0.0	SRR11609240	1.10214	SRR11609240	0.0	SRR11609240	0.0	SRR11609240	0.0	SRR11609240	0.318169	SRR11609240	1.60004	SRR11609240	1.52753	SRR11609240	0.753159	SRR11609240	2.54732
DRR070501	0.834637	DRR070501	0.392743	DRR070501	1.70834	DRR070501	0.0	DRR070501	0.0	DRR070501	0.0	DRR070501	23.7241	DRR070501	0.0	DRR070501	23.417	DRR070501	4.00779	DRR070501	36.9387	DRR070501	0.0	DRR070501	0.0	DRR070501	0.0	DRR070501	0.057194	DRR070501	4.31112	DRR070501	0.0	DRR070501	0.0	DRR070501	0.0	DRR070501	0.435939	DRR070501	0.807079	DRR070501	0.386818	DRR070501	0.075109	DRR070501	5.32562
SRR8206655	0.832856	SRR8206655	0.291082	SRR8206655	0.0	SRR8206655	0.0	SRR8206655	0.0	SRR8206655	0.0	SRR8206655	130.724	SRR8206655	0.835829	SRR8206655	49.5066	SRR8206655	4.08944	SRR8206655	1.6126	SRR8206655	0.144677	SRR8206655	0.0	SRR8206655	0.0	SRR8206655	0.0	SRR8206655	2.9384	SRR8206655	0.0	SRR8206655	0.0	SRR8206655	0.0	SRR8206655	0.0	SRR8206655	0.236429	SRR8206655	0.0	SRR8206655	0.547639	SRR8206655	0.195171
SRR7468978	0.832698	SRR7468978	0.291063	SRR7468978	0.0	SRR7468978	0.0	SRR7468978	0.0	SRR7468978	0.0	SRR7468978	130.529	SRR7468978	0.834605	SRR7468978	49.6358	SRR7468978	3.87124	SRR7468978	1.61001	SRR7468978	0.144473	SRR7468978	0.0	SRR7468978	0.0	SRR7468978	0.0	SRR7468978	2.93431	SRR7468978	0.0	SRR7468978	0.0	SRR7468978	0.0	SRR7468978	0.0	SRR7468978	0.236294	SRR7468978	0.0	SRR7468978	0.547515	SRR7468978	0.194985
SRR5195554	0.826188	SRR5195554	0.342124	SRR5195554	3.72024	SRR5195554	0.0	SRR5195554	0.0	SRR5195554	0.0	SRR5195554	10.1423	SRR5195554	0.0	SRR5195554	31.8011	SRR5195554	8.03465	SRR5195554	173.024	SRR5195554	0.19713	SRR5195554	0.0	SRR5195554	0.0	SRR5195554	0.0	SRR5195554	0.299547	SRR5195554	0.0	SRR5195554	0.0	SRR5195554	0.0	SRR5195554	0.118646	SRR5195554	1.02518	SRR5195554	2.3865	SRR5195554	0.817834	SRR5195554	3.40312
SRR10294194	0.824256	SRR10294194	0.428578	SRR10294194	3.75524	SRR10294194	0.0	SRR10294194	0.0	SRR10294194	0.0	SRR10294194	9.09176	SRR10294194	0.075317	SRR10294194	18.2336	SRR10294194	7.64098	SRR10294194	2.10054	SRR10294194	7.54762	SRR10294194	0.0	SRR10294194	11.3101	SRR10294194	0.100385	SRR10294194	0.869341	SRR10294194	0.0	SRR10294194	0.0	SRR10294194	0.188438	SRR10294194	3.90409	SRR10294194	0.360069	SRR10294194	0.114518	SRR10294194	1.22231	SRR10294194	4.06867
SRR2932465	0.822606	SRR2932465	0.746367	SRR2932465	2.91616	SRR2932465	0.0	SRR2932465	0.0	SRR2932465	0.0	SRR2932465	26.2654	SRR2932465	0.058269	SRR2932465	23.3797	SRR2932465	5.91314	SRR2932465	85.3539	SRR2932465	0.060213	SRR2932465	0.0	SRR2932465	0.0	SRR2932465	0.076623	SRR2932465	1.76957	SRR2932465	0.0	SRR2932465	0.0	SRR2932465	0.0	SRR2932465	0.29153	SRR2932465	0.725289	SRR2932465	2.08214	SRR2932465	0.305215	SRR2932465	2.87061
SRR8505411	0.807561	SRR8505411	0.452483	SRR8505411	2.42492	SRR8505411	0.0	SRR8505411	0.031313	SRR8505411	0.055679	SRR8505411	11.7796	SRR8505411	0.0	SRR8505411	12.6387	SRR8505411	8.68787	SRR8505411	27.3397	SRR8505411	7.58155	SRR8505411	0.0	SRR8505411	0.102389	SRR8505411	0.0	SRR8505411	0.425984	SRR8505411	0.15404	SRR8505411	0.0	SRR8505411	0.0	SRR8505411	1.45691	SRR8505411	0.758311	SRR8505411	0.87802	SRR8505411	2.88589	SRR8505411	4.30588
SRR5304483	0.800723	SRR5304483	0.0	SRR5304483	0.0	SRR5304483	0.447137	SRR5304483	0.0	SRR5304483	0.0	SRR5304483	3.12312	SRR5304483	0.0	SRR5304483	3.07349	SRR5304483	3.96074	SRR5304483	9.22426	SRR5304483	0.0	SRR5304483	0.0	SRR5304483	0.0	SRR5304483	0.0	SRR5304483	0.0	SRR5304483	0.0	SRR5304483	0.0	SRR5304483	0.0	SRR5304483	2.87618	SRR5304483	0.709848	SRR5304483	0.0	SRR5304483	3.17056	SRR5304483	1.83313
SRR5285583	0.800667	SRR5285583	0.0	SRR5285583	0.0	SRR5285583	0.447071	SRR5285583	0.0	SRR5285583	0.0	SRR5285583	2.81097	SRR5285583	0.0	SRR5285583	3.073	SRR5285583	3.96034	SRR5285583	9.22285	SRR5285583	0.0	SRR5285583	0.0	SRR5285583	0.0	SRR5285583	0.0	SRR5285583	0.0	SRR5285583	0.0	SRR5285583	0.0	SRR5285583	0.0	SRR5285583	2.87584	SRR5285583	0.709784	SRR5285583	0.0	SRR5285583	3.17034	SRR5285583	1.83292
SRR11517425	0.794961	SRR11517425	0.0	SRR11517425	0.319951	SRR11517425	0.0	SRR11517425	0.15242	SRR11517425	0.0	SRR11517425	8.45523	SRR11517425	0.05247	SRR11517425	4.55473	SRR11517425	7.30893	SRR11517425	0.04734	SRR11517425	0.0	SRR11517425	0.0	SRR11517425	0.0	SRR11517425	0.27713	SRR11517425	0.192435	SRR11517425	0.0	SRR11517425	0.0	SRR11517425	0.0	SRR11517425	0.0	SRR11517425	0.123352	SRR11517425	0.0	SRR11517425	0.0	SRR11517425	4.59591
SRR5195555	0.792968	SRR5195555	0.164161	SRR5195555	0.776294	SRR5195555	0.0	SRR5195555	0.0	SRR5195555	0.0	SRR5195555	10.7524	SRR5195555	0.0	SRR5195555	22.1989	SRR5195555	7.15106	SRR5195555	52.6391	SRR5195555	0.0	SRR5195555	0.0	SRR5195555	0.0	SRR5195555	0.0	SRR5195555	0.095984	SRR5195555	0.0	SRR5195555	0.0	SRR5195555	0.0	SRR5195555	0.57001	SRR5195555	1.96881	SRR5195555	2.56154	SRR5195555	0.627985	SRR5195555	3.99586
SRR3664415	0.789481	SRR3664415	0.054605	SRR3664415	0.617455	SRR3664415	0.0	SRR3664415	0.0	SRR3664415	0.0	SRR3664415	6.84032	SRR3664415	0.029641	SRR3664415	35.7675	SRR3664415	11.3572	SRR3664415	5.93966	SRR3664415	0.397093	SRR3664415	0.0	SRR3664415	0.0	SRR3664415	0.039077	SRR3664415	0.062104	SRR3664415	0.027104	SRR3664415	0.0	SRR3664415	0.0	SRR3664415	0.0	SRR3664415	3.19655	SRR3664415	0.443071	SRR3664415	0.0	SRR3664415	0.989311
SRR11609244	0.778772	SRR11609244	0.294273	SRR11609244	1.59041	SRR11609244	0.0	SRR11609244	0.0	SRR11609244	0.063682	SRR11609244	9.64526	SRR11609244	0.0	SRR11609244	18.3537	SRR11609244	8.01903	SRR11609244	54.65	SRR11609244	0.236362	SRR11609244	0.0	SRR11609244	0.0	SRR11609244	0.0	SRR11609244	0.985371	SRR11609244	0.0	SRR11609244	0.0	SRR11609244	0.0	SRR11609244	0.987159	SRR11609244	1.11603	SRR11609244	1.53928	SRR11609244	2.52023	SRR11609244	4.05617
SRR1773570	0.771905	SRR1773570	0.437272	SRR1773570	0.617051	SRR1773570	0.0	SRR1773570	0.0	SRR1773570	0.031501	SRR1773570	6.95863	SRR1773570	0.136683	SRR1773570	37.7096	SRR1773570	6.97386	SRR1773570	51.2539	SRR1773570	0.157184	SRR1773570	0.080204	SRR1773570	0.019703	SRR1773570	0.051736	SRR1773570	1.88331	SRR1773570	0.0	SRR1773570	0.0	SRR1773570	0.0	SRR1773570	0.270247	SRR1773570	1.13895	SRR1773570	0.117638	SRR1773570	0.312301	SRR1773570	6.94368
SRR5304587	0.765452	SRR5304587	0.0	SRR5304587	2.99813	SRR5304587	0.0	SRR5304587	0.0	SRR5304587	0.0	SRR5304587	1.78302	SRR5304587	0.0	SRR5304587	4.96574	SRR5304587	5.69275	SRR5304587	16.852	SRR5304587	0.0	SRR5304587	0.0	SRR5304587	0.0	SRR5304587	0.0	SRR5304587	0.465327	SRR5304587	0.0	SRR5304587	0.0	SRR5304587	0.0	SRR5304587	0.0	SRR5304587	0.679609	SRR5304587	0.0	SRR5304587	5.3048	SRR5304587	1.75794
SRR6821568	0.763699	SRR6821568	0.503461	SRR6821568	0.747276	SRR6821568	0.0	SRR6821568	1.1981	SRR6821568	0.0	SRR6821568	6.44965	SRR6821568	0.0	SRR6821568	7.12807	SRR6821568	2.96537	SRR6821568	12.5192	SRR6821568	4.16926	SRR6821568	0.0	SRR6821568	0.321074	SRR6821568	0.156235	SRR6821568	1.58223	SRR6821568	0.072907	SRR6821568	0.0	SRR6821568	0.098193	SRR6821568	1.38833	SRR6821568	0.36841	SRR6821568	0.058814	SRR6821568	0.34356	SRR6821568	4.90285
SRR4426185	0.763396	SRR4426185	0.636594	SRR4426185	0.595389	SRR4426185	0.0	SRR4426185	0.062461	SRR4426185	0.0	SRR4426185	18.3134	SRR4426185	0.081534	SRR4426185	19.0897	SRR4426185	3.77216	SRR4426185	78.5095	SRR4426185	0.0	SRR4426185	0.0	SRR4426185	0.0	SRR4426185	0.109823	SRR4426185	1.19963	SRR4426185	0.0	SRR4426185	0.0	SRR4426185	0.0	SRR4426185	0.103947	SRR4426185	0.529626	SRR4426185	0.63019	SRR4426185	0.0	SRR4426185	2.78356
SRR8206656	0.762604	SRR8206656	0.387725	SRR8206656	0.555683	SRR8206656	0.005637	SRR8206656	0.0	SRR8206656	0.066976	SRR8206656	92.6957	SRR8206656	0.584965	SRR8206656	58.9562	SRR8206656	6.34179	SRR8206656	1.88437	SRR8206656	0.030268	SRR8206656	0.0	SRR8206656	0.0	SRR8206656	0.30389	SRR8206656	3.03197	SRR8206656	0.010668	SRR8206656	0.0	SRR8206656	0.0	SRR8206656	0.0	SRR8206656	0.232801	SRR8206656	0.097747	SRR8206656	0.147464	SRR8206656	0.907941
SRR7013734	0.757485	SRR7013734	0.783259	SRR7013734	0.0	SRR7013734	0.0	SRR7013734	0.0	SRR7013734	0.0	SRR7013734	19.199	SRR7013734	0.0	SRR7013734	20.5651	SRR7013734	5.0239	SRR7013734	73.9604	SRR7013734	0.0	SRR7013734	0.0	SRR7013734	0.0	SRR7013734	0.0	SRR7013734	0.927785	SRR7013734	0.0	SRR7013734	0.0	SRR7013734	0.0	SRR7013734	0.0	SRR7013734	0.0	SRR7013734	0.0	SRR7013734	0.0	SRR7013734	2.9122
SRR1232483	0.751476	SRR1232483	0.194794	SRR1232483	2.57225	SRR1232483	2.36337	SRR1232483	1.42673	SRR1232483	0.339891	SRR1232483	0.83723	SRR1232483	0.319659	SRR1232483	1.76067	SRR1232483	0.921843	SRR1232483	1.09659	SRR1232483	0.66063	SRR1232483	2.18691	SRR1232483	5.11563	SRR1232483	3.78179	SRR1232483	0.557887	SRR1232483	0.195018	SRR1232483	77.5159	SRR1232483	1.18718	SRR1232483	0.532955	SRR1232483	0.994098	SRR1232483	0.475673	SRR1232483	0.371773	SRR1232483	0.567282
SRR10241458	0.751174	SRR10241458	0.910982	SRR10241458	2.81184	SRR10241458	0.0	SRR10241458	0.0	SRR10241458	0.0	SRR10241458	21.6577	SRR10241458	0.034477	SRR10241458	17.116	SRR10241458	6.57275	SRR10241458	128.094	SRR10241458	0.0	SRR10241458	0.0	SRR10241458	0.0	SRR10241458	0.0	SRR10241458	1.95306	SRR10241458	0.0	SRR10241458	0.046168	SRR10241458	0.0	SRR10241458	0.043525	SRR10241458	0.602369	SRR10241458	1.46358	SRR10241458	0.8046	SRR10241458	1.48709
DRR070503	0.746726	DRR070503	0.343599	DRR070503	0.97458	DRR070503	0.0	DRR070503	0.0	DRR070503	0.0	DRR070503	16.8398	DRR070503	0.0	DRR070503	32.6751	DRR070503	6.70231	DRR070503	56.3141	DRR070503	0.0	DRR070503	0.0	DRR070503	0.0	DRR070503	0.0	DRR070503	3.75745	DRR070503	0.0	DRR070503	0.125757	DRR070503	0.0	DRR070503	0.893149	DRR070503	1.02932	DRR070503	0.98657	DRR070503	0.0	DRR070503	4.42821
DRR070516	0.746502	DRR070516	0.491764	DRR070516	0.398601	DRR070516	0.0	DRR070516	0.0	DRR070516	0.0	DRR070516	16.1839	DRR070516	0.0	DRR070516	27.9438	DRR070516	5.72002	DRR070516	24.1475	DRR070516	0.040507	DRR070516	0.0	DRR070516	0.0	DRR070516	0.051166	DRR070516	3.48794	DRR070516	0.0	DRR070516	0.0	DRR070516	0.048279	DRR070516	0.390004	DRR070516	1.14305	DRR070516	0.692035	DRR070516	0.0	DRR070516	4.45355
SRR3664418	0.738029	SRR3664418	0.102099	SRR3664418	0.577194	SRR3664418	0.0	SRR3664418	0.0	SRR3664418	0.0	SRR3664418	6.39014	SRR3664418	0.0	SRR3664418	37.6304	SRR3664418	10.6282	SRR3664418	6.54809	SRR3664418	0.231708	SRR3664418	0.0	SRR3664418	0.0	SRR3664418	0.0	SRR3664418	0.17406	SRR3664418	0.025319	SRR3664418	0.0	SRR3664418	0.0	SRR3664418	0.0	SRR3664418	2.90108	SRR3664418	0.78678	SRR3664418	0.0	SRR3664418	0.776567
SRR10294187	0.73729	SRR10294187	0.459769	SRR10294187	3.74419	SRR10294187	0.0	SRR10294187	0.0	SRR10294187	0.0	SRR10294187	8.38636	SRR10294187	0.162742	SRR10294187	19.1038	SRR10294187	6.55584	SRR10294187	2.8573	SRR10294187	5.50779	SRR10294187	0.0	SRR10294187	6.12473	SRR10294187	0.10817	SRR10294187	1.02421	SRR10294187	0.074241	SRR10294187	0.0	SRR10294187	0.0	SRR10294187	3.07984	SRR10294187	0.25813	SRR10294187	0.0	SRR10294187	1.45803	SRR10294187	3.17809
SRR7013736	0.735296	SRR7013736	0.608156	SRR7013736	3.24159	SRR7013736	0.0	SRR7013736	0.0	SRR7013736	0.0	SRR7013736	13.9627	SRR7013736	0.0	SRR7013736	13.8058	SRR7013736	6.46684	SRR7013736	37.2696	SRR7013736	0.133635	SRR7013736	0.0	SRR7013736	0.0	SRR7013736	0.167822	SRR7013736	0.812017	SRR7013736	0.0	SRR7013736	0.0	SRR7013736	0.0	SRR7013736	0.106739	SRR7013736	0.261819	SRR7013736	0.125658	SRR7013736	0.145628	SRR7013736	1.86776
SRR3087781	0.733374	SRR3087781	0.0	SRR3087781	3.58127	SRR3087781	0.0	SRR3087781	0.0	SRR3087781	0.0	SRR3087781	17.6302	SRR3087781	0.0	SRR3087781	24.7535	SRR3087781	3.06433	SRR3087781	52.1255	SRR3087781	0.139706	SRR3087781	0.0	SRR3087781	0.0	SRR3087781	0.0	SRR3087781	1.48723	SRR3087781	0.0	SRR3087781	0.0	SRR3087781	0.084273	SRR3087781	1.53288	SRR3087781	0.856125	SRR3087781	0.0	SRR3087781	0.362582	SRR3087781	1.27255
SRR10294196	0.722937	SRR10294196	0.376376	SRR10294196	7.17001	SRR10294196	0.0	SRR10294196	0.0	SRR10294196	0.0	SRR10294196	6.4529	SRR10294196	0.0	SRR10294196	17.3798	SRR10294196	5.98487	SRR10294196	18.1952	SRR10294196	8.4177	SRR10294196	0.0	SRR10294196	4.84672	SRR10294196	0.087297	SRR10294196	0.341953	SRR10294196	0.059283	SRR10294196	0.0	SRR10294196	0.0	SRR10294196	1.81958	SRR10294196	0.104848	SRR10294196	0.0	SRR10294196	1.4289	SRR10294196	2.389
SRR11637990	0.721264	SRR11637990	0.187562	SRR11637990	3.16817	SRR11637990	0.031653	SRR11637990	0.0	SRR11637990	0.053925	SRR11637990	10.8338	SRR11637990	0.0	SRR11637990	26.2615	SRR11637990	4.06476	SRR11637990	108.854	SRR11637990	0.102017	SRR11637990	0.0	SRR11637990	0.0	SRR11637990	0.0	SRR11637990	1.13793	SRR11637990	0.0	SRR11637990	0.0	SRR11637990	0.0	SRR11637990	0.540526	SRR11637990	0.996929	SRR11637990	1.75177	SRR11637990	0.237667	SRR11637990	3.28772
SRR5195562	0.720778	SRR5195562	0.373069	SRR5195562	1.58758	SRR5195562	0.100624	SRR5195562	0.0	SRR5195562	0.0	SRR5195562	6.92199	SRR5195562	0.0	SRR5195562	27.2734	SRR5195562	4.60519	SRR5195562	182.739	SRR5195562	0.107565	SRR5195562	0.0	SRR5195562	0.0	SRR5195562	0.0	SRR5195562	0.326896	SRR5195562	0.0	SRR5195562	0.0	SRR5195562	0.0	SRR5195562	1.29451	SRR5195562	1.75719	SRR5195562	4.13454	SRR5195562	1.07025	SRR5195562	3.71275
SRR3664435	0.719535	SRR3664435	0.297521	SRR3664435	2.02091	SRR3664435	0.0	SRR3664435	0.0	SRR3664435	0.0	SRR3664435	33.066	SRR3664435	0.536	SRR3664435	12.1157	SRR3664435	6.93981	SRR3664435	0.179245	SRR3664435	0.0	SRR3664435	0.0	SRR3664435	0.0	SRR3664435	0.840139	SRR3664435	0.943154	SRR3664435	0.0	SRR3664435	0.0	SRR3664435	0.0	SRR3664435	0.0	SRR3664435	0.128157	SRR3664435	0.0	SRR3664435	0.0	SRR3664435	0.702169
SRR6300227	0.718756	SRR6300227	0.433839	SRR6300227	0.527844	SRR6300227	0.0	SRR6300227	0.406616	SRR6300227	0.0	SRR6300227	8.17594	SRR6300227	0.0	SRR6300227	7.89546	SRR6300227	2.32581	SRR6300227	11.6667	SRR6300227	9.63226	SRR6300227	0.0	SRR6300227	0.105319	SRR6300227	0.0	SRR6300227	0.618725	SRR6300227	0.127771	SRR6300227	0.0	SRR6300227	0.042764	SRR6300227	1.42487	SRR6300227	0.21269	SRR6300227	0.152982	SRR6300227	0.830187	SRR6300227	6.18846
SRR8500448	0.715342	SRR8500448	0.495927	SRR8500448	2.38609	SRR8500448	0.0	SRR8500448	0.090855	SRR8500448	0.0	SRR8500448	11.0989	SRR8500448	0.0	SRR8500448	11.1148	SRR8500448	8.70159	SRR8500448	30.0776	SRR8500448	7.54745	SRR8500448	0.0	SRR8500448	0.098958	SRR8500448	0.0	SRR8500448	0.651641	SRR8500448	0.119203	SRR8500448	0.0	SRR8500448	0.0	SRR8500448	1.69421	SRR8500448	0.208333	SRR8500448	0.844812	SRR8500448	2.2984	SRR8500448	3.53123
SRR10241456	0.714924	SRR10241456	0.742412	SRR10241456	2.28614	SRR10241456	0.0	SRR10241456	0.0	SRR10241456	0.058561	SRR10241456	12.7274	SRR10241456	0.0	SRR10241456	16.9756	SRR10241456	5.11702	SRR10241456	132.316	SRR10241456	0.037447	SRR10241456	0.0	SRR10241456	0.0	SRR10241456	0.0	SRR10241456	1.06289	SRR10241456	0.0	SRR10241456	0.0	SRR10241456	0.0	SRR10241456	0.182177	SRR10241456	0.855573	SRR10241456	1.308	SRR10241456	0.70707	SRR10241456	2.37986
SRR7814455	0.709545	SRR7814455	0.569325	SRR7814455	0.372321	SRR7814455	0.0	SRR7814455	0.308387	SRR7814455	0.0	SRR7814455	5.24802	SRR7814455	0.0	SRR7814455	9.55574	SRR7814455	2.2545	SRR7814455	21.525	SRR7814455	2.83723	SRR7814455	0.0	SRR7814455	0.477028	SRR7814455	0.0	SRR7814455	0.395381	SRR7814455	0.05256	SRR7814455	0.039352	SRR7814455	0.036557	SRR7814455	2.14407	SRR7814455	0.141692	SRR7814455	0.0	SRR7814455	0.215649	SRR7814455	3.05134
SRR4734674	0.70928	SRR4734674	0.197606	SRR4734674	0.053422	SRR4734674	0.0	SRR4734674	0.0	SRR4734674	0.074415	SRR4734674	7.61683	SRR4734674	0.237637	SRR4734674	1.3505	SRR4734674	3.1706	SRR4734674	2.31138	SRR4734674	2.0406	SRR4734674	0.0	SRR4734674	0.303577	SRR4734674	0.164976	SRR4734674	9.39238	SRR4734674	0.0	SRR4734674	0.0	SRR4734674	0.058402	SRR4734674	0.432429	SRR4734674	0.508468	SRR4734674	18.9238	SRR4734674	19.7695	SRR4734674	1.75304
SRR9417420	0.709088	SRR9417420	0.0	SRR9417420	0.979856	SRR9417420	0.0	SRR9417420	0.0	SRR9417420	0.0	SRR9417420	12.2891	SRR9417420	0.0	SRR9417420	26.56	SRR9417420	4.3516	SRR9417420	57.874	SRR9417420	0.128321	SRR9417420	0.0	SRR9417420	0.032173	SRR9417420	0.0	SRR9417420	1.13825	SRR9417420	0.0	SRR9417420	0.043051	SRR9417420	0.0	SRR9417420	0.202536	SRR9417420	0.719471	SRR9417420	0.195852	SRR9417420	0.525544	SRR9417420	2.3839
DRR070511	0.706479	DRR070511	0.487628	DRR070511	1.92092	DRR070511	0.0	DRR070511	0.0	DRR070511	0.0	DRR070511	26.299	DRR070511	0.0	DRR070511	28.0247	DRR070511	5.11439	DRR070511	63.1681	DRR070511	0.0	DRR070511	0.0	DRR070511	0.0	DRR070511	0.059126	DRR070511	6.77677	DRR070511	0.0	DRR070511	0.0	DRR070511	0.0	DRR070511	0.45061	DRR070511	0.34778	DRR070511	0.866661	DRR070511	0.077702	DRR070511	5.08671
SRR10294198	0.703246	SRR10294198	0.146151	SRR10294198	8.3798	SRR10294198	0.0	SRR10294198	0.0	SRR10294198	0.0	SRR10294198	7.17746	SRR10294198	0.077787	SRR10294198	14.5559	SRR10294198	6.37289	SRR10294198	10.2282	SRR10294198	7.20468	SRR10294198	0.0	SRR10294198	3.21829	SRR10294198	0.0	SRR10294198	0.571061	SRR10294198	0.0	SRR10294198	0.0	SRR10294198	0.0	SRR10294198	3.13821	SRR10294198	0.0	SRR10294198	0.0	SRR10294198	0.834471	SRR10294198	1.25595
SRR5044965	0.703048	SRR5044965	0.312483	SRR5044965	0.589265	SRR5044965	0.0	SRR5044965	0.698035	SRR5044965	0.0	SRR5044965	9.15084	SRR5044965	0.0	SRR5044965	11.7103	SRR5044965	3.52797	SRR5044965	49.4411	SRR5044965	4.23961	SRR5044965	0.0	SRR5044965	1.08901	SRR5044965	0.0	SRR5044965	1.54707	SRR5044965	0.207906	SRR5044965	0.0	SRR5044965	0.070391	SRR5044965	0.213312	SRR5044965	0.088511	SRR5044965	0.16937	SRR5044965	0.794954	SRR5044965	5.29934
SRR9936904	0.694288	SRR9936904	0.793763	SRR9936904	1.42387	SRR9936904	0.0	SRR9936904	0.248574	SRR9936904	0.062419	SRR9936904	10.452	SRR9936904	0.0	SRR9936904	11.0796	SRR9936904	6.45347	SRR9936904	58.7041	SRR9936904	2.4669	SRR9936904	0.0	SRR9936904	0.0	SRR9936904	0.0	SRR9936904	0.040178	SRR9936904	0.0	SRR9936904	0.0	SRR9936904	0.143476	SRR9936904	1.11158	SRR9936904	1.15453	SRR9936904	1.04418	SRR9936904	1.85353	SRR9936904	4.54011
SRR4426183	0.693597	SRR4426183	1.59088	SRR4426183	2.70445	SRR4426183	0.0	SRR4426183	0.0	SRR4426183	0.0	SRR4426183	20.518	SRR4426183	0.0	SRR4426183	31.3461	SRR4426183	6.07501	SRR4426183	87.3106	SRR4426183	0.0	SRR4426183	0.0	SRR4426183	0.0	SRR4426183	0.099654	SRR4426183	0.466186	SRR4426183	0.0	SRR4426183	0.0	SRR4426183	0.0	SRR4426183	0.282918	SRR4426183	1.3225	SRR4426183	2.28846	SRR4426183	0.548163	SRR4426183	3.2332
SRR5195553	0.686786	SRR5195553	1.24371	SRR5195553	2.68985	SRR5195553	0.0	SRR5195553	0.0	SRR5195553	0.0	SRR5195553	14.9203	SRR5195553	0.099707	SRR5195553	32.1343	SRR5195553	8.11621	SRR5195553	156.005	SRR5195553	0.102924	SRR5195553	0.0	SRR5195553	0.0	SRR5195553	0.0	SRR5195553	0.20851	SRR5195553	0.0	SRR5195553	0.0	SRR5195553	0.0	SRR5195553	0.618544	SRR5195553	1.52391	SRR5195553	2.92275	SRR5195553	0.849907	SRR5195553	1.70752
SRR2932441	0.685701	SRR2932441	0.888414	SRR2932441	0.67074	SRR2932441	0.0	SRR2932441	0.0	SRR2932441	0.0	SRR2932441	15.3676	SRR2932441	0.0	SRR2932441	16.673	SRR2932441	2.94907	SRR2932441	83.4705	SRR2932441	0.0	SRR2932441	0.0	SRR2932441	0.0	SRR2932441	0.128112	SRR2932441	1.02199	SRR2932441	0.0	SRR2932441	0.0	SRR2932441	0.0	SRR2932441	0.365725	SRR2932441	1.96753	SRR2932441	2.75292	SRR2932441	0.169633	SRR2932441	3.37232
SRR1773558	0.679801	SRR1773558	0.384261	SRR1773558	0.302294	SRR1773558	0.0	SRR1773558	0.0	SRR1773558	0.0	SRR1773558	10.6132	SRR1773558	0.0	SRR1773558	55.5383	SRR1773558	3.66619	SRR1773558	47.0349	SRR1773558	0.03644	SRR1773558	0.0	SRR1773558	0.0	SRR1773558	0.092495	SRR1773558	2.40001	SRR1773558	0.0	SRR1773558	0.0	SRR1773558	0.0	SRR1773558	0.220084	SRR1773558	0.491367	SRR1773558	0.627329	SRR1773558	0.122315	SRR1773558	5.57162
SRR7013737	0.676405	SRR7013737	0.349612	SRR7013737	1.65602	SRR7013737	0.0	SRR7013737	0.0	SRR7013737	0.0	SRR7013737	14.306	SRR7013737	0.0	SRR7013737	15.3686	SRR7013737	5.94442	SRR7013737	51.733	SRR7013737	0.040918	SRR7013737	0.0	SRR7013737	0.0	SRR7013737	0.051411	SRR7013737	0.99456	SRR7013737	0.0	SRR7013737	0.0	SRR7013737	0.0	SRR7013737	0.049042	SRR7013737	0.541604	SRR7013737	0.057758	SRR7013737	0.200895	SRR7013737	2.13269
SRR11609239	0.675178	SRR11609239	0.467781	SRR11609239	0.439607	SRR11609239	0.0	SRR11609239	0.0	SRR11609239	0.0	SRR11609239	13.1219	SRR11609239	0.0	SRR11609239	18.6054	SRR11609239	5.52253	SRR11609239	49.3467	SRR11609239	0.083393	SRR11609239	0.0	SRR11609239	0.0	SRR11609239	0.0	SRR11609239	0.869198	SRR11609239	0.0	SRR11609239	0.0	SRR11609239	0.0	SRR11609239	0.731667	SRR11609239	1.44494	SRR11609239	1.94395	SRR11609239	1.11269	SRR11609239	4.90893
SRR8757103	0.669578	SRR8757103	0.077254	SRR8757103	1.81738	SRR8757103	0.0	SRR8757103	3.96107	SRR8757103	0.0	SRR8757103	7.45207	SRR8757103	0.0	SRR8757103	8.14152	SRR8757103	3.72412	SRR8757103	19.2213	SRR8757103	3.88491	SRR8757103	0.121103	SRR8757103	0.376659	SRR8757103	0.0	SRR8757103	1.00001	SRR8757103	0.265194	SRR8757103	0.0	SRR8757103	0.154864	SRR8757103	1.92979	SRR8757103	0.326515	SRR8757103	0.374402	SRR8757103	0.51507	SRR8757103	3.94876
DRR070526	0.669375	DRR070526	0.615914	DRR070526	2.69394	DRR070526	0.0	DRR070526	0.0	DRR070526	0.0	DRR070526	20.0209	DRR070526	0.0	DRR070526	22.3385	DRR070526	3.8022	DRR070526	18.5049	DRR070526	0.044414	DRR070526	0.0	DRR070526	0.0	DRR070526	0.224365	DRR070526	5.1741	DRR070526	0.0	DRR070526	0.0	DRR070526	0.0	DRR070526	0.374116	DRR070526	0.857237	DRR070526	0.442496	DRR070526	0.220875	DRR070526	5.84726
SRR6438357	0.660415	SRR6438357	0.03599	SRR6438357	0.0	SRR6438357	0.0	SRR6438357	0.0	SRR6438357	0.0	SRR6438357	2.06785	SRR6438357	0.0	SRR6438357	1.85512	SRR6438357	2.97689	SRR6438357	0.0	SRR6438357	0.041393	SRR6438357	0.0	SRR6438357	0.0	SRR6438357	0.0	SRR6438357	0.796745	SRR6438357	0.0	SRR6438357	0.0	SRR6438357	0.0	SRR6438357	0.0	SRR6438357	0.15396	SRR6438357	0.0	SRR6438357	0.0	SRR6438357	1.43022
SRR4426186	0.657752	SRR4426186	1.23466	SRR4426186	8.33399	SRR4426186	0.067268	SRR4426186	0.0	SRR4426186	0.0	SRR4426186	23.9274	SRR4426186	0.0	SRR4426186	28.4683	SRR4426186	6.06809	SRR4426186	68.6792	SRR4426186	0.0	SRR4426186	0.0	SRR4426186	0.0	SRR4426186	0.094349	SRR4426186	1.54337	SRR4426186	0.0	SRR4426186	0.0	SRR4426186	0.0	SRR4426186	0.714125	SRR4426186	1.25318	SRR4426186	0.541996	SRR4426186	0.259898	SRR4426186	3.63525
SRR6179907	0.656694	SRR6179907	0.342263	SRR6179907	5.17501	SRR6179907	0.0	SRR6179907	0.045603	SRR6179907	0.0	SRR6179907	5.81802	SRR6179907	0.0	SRR6179907	37.4332	SRR6179907	8.5686	SRR6179907	41.9022	SRR6179907	0.0	SRR6179907	0.0	SRR6179907	0.0	SRR6179907	0.629771	SRR6179907	2.39532	SRR6179907	0.0	SRR6179907	0.0	SRR6179907	0.0	SRR6179907	0.670578	SRR6179907	0.854216	SRR6179907	1.08416	SRR6179907	0.10813	SRR6179907	4.62901
SRR10294193	0.656031	SRR10294193	0.136667	SRR10294193	4.99076	SRR10294193	0.0	SRR10294193	0.0	SRR10294193	0.117302	SRR10294193	12.3331	SRR10294193	0.070629	SRR10294193	17.3974	SRR10294193	8.91929	SRR10294193	3.36027	SRR10294193	6.83495	SRR10294193	0.0	SRR10294193	13.3759	SRR10294193	0.189664	SRR10294193	1.55804	SRR10294193	0.06427	SRR10294193	0.0	SRR10294193	0.0	SRR10294193	5.29922	SRR10294193	0.228086	SRR10294193	0.108636	SRR10294193	4.01922	SRR10294193	3.8451
SRR5166037	0.653291	SRR5166037	0.339634	SRR5166037	0.637841	SRR5166037	0.0	SRR5166037	1.32655	SRR5166037	0.0	SRR5166037	4.19004	SRR5166037	0.0	SRR5166037	7.62158	SRR5166037	2.05526	SRR5166037	27.0195	SRR5166037	4.0589	SRR5166037	0.0	SRR5166037	0.543082	SRR5166037	0.0	SRR5166037	0.564623	SRR5166037	0.196292	SRR5166037	0.0	SRR5166037	0.044857	SRR5166037	3.89867	SRR5166037	0.114206	SRR5166037	0.054492	SRR5166037	0.129176	SRR5166037	4.30913
SRR11148743	0.650264	SRR11148743	0.0	SRR11148743	5.1634	SRR11148743	0.0	SRR11148743	0.0	SRR11148743	0.065643	SRR11148743	9.95476	SRR11148743	0.0	SRR11148743	30.0098	SRR11148743	10.5648	SRR11148743	94.1214	SRR11148743	0.043158	SRR11148743	0.0	SRR11148743	0.0	SRR11148743	0.108997	SRR11148743	0.262312	SRR11148743	0.0	SRR11148743	0.0	SRR11148743	0.0	SRR11148743	0.675073	SRR11148743	2.56253	SRR11148743	3.13216	SRR11148743	2.64637	SRR11148743	2.97849
SRR11517426	0.647764	SRR11517426	0.144041	SRR11517426	0.045228	SRR11517426	0.0	SRR11517426	0.0	SRR11517426	0.0	SRR11517426	8.37201	SRR11517426	0.051986	SRR11517426	4.43236	SRR11517426	8.21574	SRR11517426	0.023455	SRR11517426	0.0	SRR11517426	0.0	SRR11517426	0.0	SRR11517426	0.377329	SRR11517426	0.190642	SRR11517426	0.0	SRR11517426	0.0	SRR11517426	0.0	SRR11517426	0.0	SRR11517426	0.284889	SRR11517426	0.0	SRR11517426	0.0	SRR11517426	4.72455
SRR6300226	0.647487	SRR6300226	0.251237	SRR6300226	0.634014	SRR6300226	0.0	SRR6300226	0.611775	SRR6300226	0.0	SRR6300226	8.87747	SRR6300226	0.047048	SRR6300226	6.7975	SRR6300226	2.20686	SRR6300226	12.4607	SRR6300226	10.0901	SRR6300226	0.0	SRR6300226	0.047449	SRR6300226	0.0	SRR6300226	0.639486	SRR6300226	0.129524	SRR6300226	0.0	SRR6300226	0.173385	SRR6300226	1.10873	SRR6300226	0.143709	SRR6300226	0.068912	SRR6300226	0.961551	SRR6300226	6.87656
SRR3087773	0.64074	SRR3087773	0.110916	SRR3087773	6.78157	SRR3087773	0.0	SRR3087773	0.0	SRR3087773	0.0	SRR3087773	10.1423	SRR3087773	0.0	SRR3087773	26.2239	SRR3087773	6.68349	SRR3087773	51.4652	SRR3087773	0.122813	SRR3087773	0.0	SRR3087773	0.0	SRR3087773	0.078688	SRR3087773	1.05825	SRR3087773	0.0	SRR3087773	0.0	SRR3087773	0.0	SRR3087773	0.896731	SRR3087773	1.49864	SRR3087773	1.70013	SRR3087773	0.528057	SRR3087773	1.91298
SRR1773574	0.639711	SRR1773574	0.279926	SRR1773574	2.81015	SRR1773574	0.0	SRR1773574	0.0	SRR1773574	0.0	SRR1773574	12.174	SRR1773574	0.0	SRR1773574	41.3202	SRR1773574	5.77871	SRR1773574	22.8805	SRR1773574	0.079759	SRR1773574	0.0	SRR1773574	0.0	SRR1773574	0.050585	SRR1773574	5.41454	SRR1773574	0.0	SRR1773574	0.0	SRR1773574	0.0	SRR1773574	0.337057	SRR1773574	0.656583	SRR1773574	0.628776	SRR1773574	0.066838	SRR1773574	8.60327
SRR6300225	0.633941	SRR6300225	0.834709	SRR6300225	0.338624	SRR6300225	0.0	SRR6300225	0.517169	SRR6300225	0.0	SRR6300225	7.78559	SRR6300225	0.033567	SRR6300225	8.17161	SRR6300225	2.33522	SRR6300225	11.3937	SRR6300225	11.9239	SRR6300225	0.0	SRR6300225	0.033853	SRR6300225	0.087281	SRR6300225	0.772018	SRR6300225	0.030811	SRR6300225	0.0	SRR6300225	0.041209	SRR6300225	1.62264	SRR6300225	0.255959	SRR6300225	0.0	SRR6300225	0.741771	SRR6300225	5.43186
SRR5195561	0.633194	SRR5195561	0.655434	SRR5195561	2.01459	SRR5195561	0.0	SRR5195561	0.0	SRR5195561	0.0	SRR5195561	11.2146	SRR5195561	0.0	SRR5195561	25.9252	SRR5195561	5.87432	SRR5195561	140.855	SRR5195561	0.0	SRR5195561	0.0	SRR5195561	0.0	SRR5195561	0.0	SRR5195561	0.0	SRR5195561	0.0	SRR5195561	0.0	SRR5195561	0.0	SRR5195561	0.682642	SRR5195561	2.80719	SRR5195561	2.55658	SRR5195561	0.313407	SRR5195561	3.74625
SRR10294195	0.627866	SRR10294195	0.490764	SRR10294195	4.13217	SRR10294195	0.0	SRR10294195	0.0	SRR10294195	0.0	SRR10294195	7.16734	SRR10294195	0.083989	SRR10294195	17.3477	SRR10294195	9.64097	SRR10294195	2.41091	SRR10294195	6.76721	SRR10294195	0.0	SRR10294195	10.6538	SRR10294195	0.0	SRR10294195	1.14735	SRR10294195	0.07638	SRR10294195	0.0	SRR10294195	0.211685	SRR10294195	5.56456	SRR10294195	0.272402	SRR10294195	0.0	SRR10294195	1.55083	SRR10294195	3.66722
SRR6300220	0.611695	SRR6300220	0.324049	SRR6300220	1.31747	SRR6300220	0.0	SRR6300220	0.508826	SRR6300220	0.0	SRR6300220	7.52984	SRR6300220	0.022736	SRR6300220	9.85801	SRR6300220	3.07161	SRR6300220	14.1717	SRR6300220	4.92048	SRR6300220	0.0	SRR6300220	0.068791	SRR6300220	0.029594	SRR6300220	0.950925	SRR6300220	0.125175	SRR6300220	0.0	SRR6300220	0.027937	SRR6300220	2.31302	SRR6300220	0.208468	SRR6300220	0.03332	SRR6300220	0.930084	SRR6300220	5.86997
SRR10294189	0.603374	SRR10294189	0.156938	SRR10294189	6.91947	SRR10294189	0.0	SRR10294189	0.0	SRR10294189	0.0	SRR10294189	10.0907	SRR10294189	0.164529	SRR10294189	18.7718	SRR10294189	6.06597	SRR10294189	1.40529	SRR10294189	4.43722	SRR10294189	0.0	SRR10294189	7.30367	SRR10294189	0.10988	SRR10294189	1.55428	SRR10294189	0.074962	SRR10294189	0.11061	SRR10294189	0.0	SRR10294189	3.22964	SRR10294189	0.0	SRR10294189	0.1255	SRR10294189	2.68392	SRR10294189	2.89509
SRR1773563	0.601908	SRR1773563	0.389505	SRR1773563	0.147289	SRR1773563	0.0	SRR1773563	0.0	SRR1773563	0.136624	SRR1773563	15.564	SRR1773563	0.043398	SRR1773563	85.2124	SRR1773563	5.57629	SRR1773563	122.04	SRR1773563	0.044811	SRR1773563	0.0	SRR1773563	0.0	SRR1773563	0.339904	SRR1773563	10.9405	SRR1773563	0.0	SRR1773563	0.056993	SRR1773563	0.0	SRR1773563	0.485691	SRR1773563	0.999857	SRR1773563	0.57496	SRR1773563	0.223425	SRR1773563	4.93118
SRR10294197	0.595604	SRR10294197	0.0	SRR10294197	6.51784	SRR10294197	0.0	SRR10294197	0.0	SRR10294197	0.0	SRR10294197	5.2115	SRR10294197	0.066354	SRR10294197	13.6784	SRR10294197	6.76739	SRR10294197	11.3495	SRR10294197	6.31351	SRR10294197	0.0	SRR10294197	2.99083	SRR10294197	0.0	SRR10294197	0.417355	SRR10294197	0.0	SRR10294197	0.0	SRR10294197	0.082604	SRR10294197	2.33691	SRR10294197	0.418137	SRR10294197	0.0	SRR10294197	2.94529	SRR10294197	1.86912
SRR4015218	0.58848	SRR4015218	0.0	SRR4015218	0.260827	SRR4015218	0.0	SRR4015218	0.0	SRR4015218	0.0	SRR4015218	8.35807	SRR4015218	0.0	SRR4015218	17.9927	SRR4015218	3.12447	SRR4015218	60.9285	SRR4015218	8.818	SRR4015218	0.0	SRR4015218	0.029672	SRR4015218	0.038178	SRR4015218	0.645764	SRR4015218	0.0	SRR4015218	0.15361	SRR4015218	0.0	SRR4015218	0.473367	SRR4015218	1.25211	SRR4015218	0.429119	SRR4015218	0.497869	SRR4015218	3.51532
SRR8505410	0.583645	SRR8505410	1.1463	SRR8505410	4.05218	SRR8505410	0.0	SRR8505410	0.083949	SRR8505410	0.0	SRR8505410	11.0075	SRR8505410	0.035605	SRR8505410	12.1291	SRR8505410	8.36922	SRR8505410	28.8239	SRR8505410	7.57343	SRR8505410	0.0	SRR8505410	0.071865	SRR8505410	0.047429	SRR8505410	0.18679	SRR8505410	0.032468	SRR8505410	0.0	SRR8505410	0.0	SRR8505410	1.52981	SRR8505410	0.510127	SRR8505410	0.649058	SRR8505410	2.69277	SRR8505410	3.89254
SRR10066659	0.581056	SRR10066659	0.872433	SRR10066659	0.6935	SRR10066659	0.0	SRR10066659	0.0	SRR10066659	0.0	SRR10066659	11.7997	SRR10066659	0.0	SRR10066659	19.6289	SRR10066659	5.31942	SRR10066659	106.719	SRR10066659	0.036799	SRR10066659	0.0	SRR10066659	0.0	SRR10066659	0.094627	SRR10066659	3.20874	SRR10066659	0.0	SRR10066659	0.0	SRR10066659	0.0	SRR10066659	0.404081	SRR10066659	0.734275	SRR10066659	2.04878	SRR10066659	0.510676	SRR10066659	2.73235
SRR4015237	0.57143	SRR4015237	0.065655	SRR4015237	0.248779	SRR4015237	0.0	SRR4015237	0.052677	SRR4015237	0.0	SRR4015237	8.62779	SRR4015237	0.037193	SRR4015237	19.7607	SRR4015237	3.26298	SRR4015237	59.2194	SRR4015237	8.29184	SRR4015237	0.0	SRR4015237	0.037507	SRR4015237	0.0	SRR4015237	0.621892	SRR4015237	0.034161	SRR4015237	0.048522	SRR4015237	0.0	SRR4015237	0.552148	SRR4015237	0.677811	SRR4015237	0.162622	SRR4015237	0.565838	SRR4015237	3.31898
DRR070524	0.569806	DRR070524	0.337016	DRR070524	1.83291	DRR070524	0.0	DRR070524	0.0	DRR070524	0.0	DRR070524	20.7551	DRR070524	0.0	DRR070524	22.6993	DRR070524	4.22109	DRR070524	20.8469	DRR070524	0.0	DRR070524	0.0	DRR070524	0.0	DRR070524	0.12286	DRR070524	3.5985	DRR070524	0.0	DRR070524	0.0	DRR070524	0.0	DRR070524	0.409766	DRR070524	0.866309	DRR070524	0.415278	DRR070524	0.0	DRR070524	6.52803
SRR6029217	0.563024	SRR6029217	0.350812	SRR6029217	0.0	SRR6029217	0.0	SRR6029217	2.93399	SRR6029217	0.0	SRR6029217	2.09362	SRR6029217	0.0	SRR6029217	3.1284	SRR6029217	1.55357	SRR6029217	11.3291	SRR6029217	5.8497	SRR6029217	0.0	SRR6029217	0.0	SRR6029217	0.0	SRR6029217	0.460258	SRR6029217	0.0	SRR6029217	0.0	SRR6029217	0.156165	SRR6029217	3.39241	SRR6029217	0.0	SRR6029217	0.0	SRR6029217	0.0	SRR6029217	1.26202
SRR5166057	0.562299	SRR5166057	0.167255	SRR5166057	0.391852	SRR5166057	0.0	SRR5166057	1.30617	SRR5166057	0.0	SRR5166057	6.23064	SRR5166057	0.0	SRR5166057	8.10362	SRR5166057	0.837289	SRR5166057	22.5347	SRR5166057	4.21556	SRR5166057	0.044706	SRR5166057	0.790242	SRR5166057	0.0	SRR5166057	0.593773	SRR5166057	0.277232	SRR5166057	0.0	SRR5166057	0.218471	SRR5166057	4.30639	SRR5166057	0.069937	SRR5166057	0.066656	SRR5166057	0.079389	SRR5166057	2.48021
SRR4015229	0.557205	SRR4015229	0.0	SRR4015229	0.0	SRR4015229	0.0	SRR4015229	0.0	SRR4015229	0.0	SRR4015229	10.5569	SRR4015229	0.0	SRR4015229	16.6899	SRR4015229	3.2293	SRR4015229	58.0057	SRR4015229	9.49422	SRR4015229	0.0	SRR4015229	0.0	SRR4015229	0.0	SRR4015229	2.04122	SRR4015229	0.0	SRR4015229	0.0	SRR4015229	0.0	SRR4015229	0.403043	SRR4015229	0.495329	SRR4015229	0.475247	SRR4015229	0.551716	SRR4015229	5.13198
SRR6029258	0.554638	SRR6029258	0.0	SRR6029258	0.0	SRR6029258	0.0	SRR6029258	5.83313	SRR6029258	0.0	SRR6029258	1.96189	SRR6029258	0.062433	SRR6029258	4.15238	SRR6029258	0.99466	SRR6029258	18.6156	SRR6029258	7.72643	SRR6029258	0.064086	SRR6029258	0.503909	SRR6029258	0.0	SRR6029258	1.37356	SRR6029258	0.285425	SRR6029258	0.0	SRR6029258	0.387371	SRR6029258	3.83501	SRR6029258	0.097622	SRR6029258	0.0	SRR6029258	0.658418	SRR6029258	8.67089
ERR1827515	0.543489	ERR1827515	0.0	ERR1827515	0.0	ERR1827515	0.366916	ERR1827515	7.80602	ERR1827515	0.08265	ERR1827515	0.886363	ERR1827515	0.054183	ERR1827515	0.951923	ERR1827515	2.60646	ERR1827515	0.492923	ERR1827515	1.4856	ERR1827515	0.110997	ERR1827515	1.85728	ERR1827515	0.208966	ERR1827515	0.791653	ERR1827515	1.69616	ERR1827515	2.80195	ERR1827515	1.5169	ERR1827515	3.46106	ERR1827515	0.0	ERR1827515	0.0	ERR1827515	0.0	ERR1827515	6.97421
SRR4015238	0.541847	SRR4015238	0.140103	SRR4015238	0.597052	SRR4015238	0.0	SRR4015238	0.036893	SRR4015238	0.0	SRR4015238	8.13126	SRR4015238	0.0	SRR4015238	18.3715	SRR4015238	2.80439	SRR4015238	57.251	SRR4015238	8.1039	SRR4015238	0.0	SRR4015238	0.039918	SRR4015238	0.051389	SRR4015238	0.827443	SRR4015238	0.0	SRR4015238	0.103384	SRR4015238	0.0	SRR4015238	0.588092	SRR4015238	0.602174	SRR4015238	0.173335	SRR4015238	0.335322	SRR4015238	3.01593
SRR5478922	0.538275	SRR5478922	0.278671	SRR5478922	0.26343	SRR5478922	0.0	SRR5478922	0.0	SRR5478922	0.0	SRR5478922	0.762354	SRR5478922	0.465532	SRR5478922	12.1067	SRR5478922	0.699787	SRR5478922	8.14844	SRR5478922	0.961406	SRR5478922	0.0	SRR5478922	1.09561	SRR5478922	0.0	SRR5478922	0.0	SRR5478922	0.142269	SRR5478922	0.0	SRR5478922	0.0	SRR5478922	0.0	SRR5478922	0.715246	SRR5478922	0.0	SRR5478922	1.06561	SRR5478922	5.33166
SRR360153	0.535901	SRR360153	0.0	SRR360153	0.209934	SRR360153	25.5173	SRR360153	57.8059	SRR360153	0.0	SRR360153	0.861327	SRR360153	0.0	SRR360153	17.8068	SRR360153	16.8804	SRR360153	19.7463	SRR360153	22.1256	SRR360153	0.032042	SRR360153	94.1623	SRR360153	0.0	SRR360153	0.0	SRR360153	10.8739	SRR360153	2.2468	SRR360153	0.805406	SRR360153	9.52554	SRR360153	1.42856	SRR360153	0.137045	SRR360153	0.0	SRR360153	11.4653
SRR1773566	0.533811	SRR1773566	0.236962	SRR1773566	0.037313	SRR1773566	0.0	SRR1773566	0.0	SRR1773566	0.034585	SRR1773566	9.52981	SRR1773566	0.087574	SRR1773566	29.4296	SRR1773566	1.94874	SRR1773566	48.2639	SRR1773566	0.0	SRR1773566	0.0	SRR1773566	0.0	SRR1773566	0.114533	SRR1773566	3.91731	SRR1773566	0.0	SRR1773566	0.0	SRR1773566	0.0	SRR1773566	0.163595	SRR1773566	0.337391	SRR1773566	0.193937	SRR1773566	0.037738	SRR1773566	2.08686
SRR5166025	0.533736	SRR5166025	0.39668	SRR5166025	0.223241	SRR5166025	0.0	SRR5166025	2.21511	SRR5166025	0.0	SRR5166025	4.72834	SRR5166025	0.041539	SRR5166025	6.57054	SRR5166025	1.53241	SRR5166025	23.4658	SRR5166025	3.18546	SRR5166025	0.201986	SRR5166025	0.616087	SRR5166025	0.0	SRR5166025	0.828485	SRR5166025	0.378476	SRR5166025	0.055876	SRR5166025	0.052065	SRR5166025	4.15731	SRR5166025	0.332493	SRR5166025	0.0	SRR5166025	0.075368	SRR5166025	3.09379
SRR6438355	0.523605	SRR6438355	0.256646	SRR6438355	0.0	SRR6438355	0.0	SRR6438355	0.022786	SRR6438355	0.0	SRR6438355	2.53603	SRR6438355	0.0	SRR6438355	0.22963	SRR6438355	1.05001	SRR6438355	0.0	SRR6438355	0.0	SRR6438355	0.0	SRR6438355	0.0	SRR6438355	0.041675	SRR6438355	0.703112	SRR6438355	0.0	SRR6438355	0.0	SRR6438355	0.0	SRR6438355	0.0	SRR6438355	0.024462	SRR6438355	0.0	SRR6438355	0.0	SRR6438355	1.64482
SRR6029234	0.515862	SRR6029234	0.106986	SRR6029234	0.0	SRR6029234	0.0	SRR6029234	7.68491	SRR6029234	0.0	SRR6029234	1.95185	SRR6029234	0.0	SRR6029234	5.70052	SRR6029234	1.26503	SRR6029234	19.1571	SRR6029234	3.40383	SRR6029234	0.0	SRR6029234	0.0	SRR6029234	0.0	SRR6029234	1.59149	SRR6029234	0.213932	SRR6029234	0.0	SRR6029234	0.0	SRR6029234	1.82791	SRR6029234	0.181921	SRR6029234	0.08704	SRR6029234	0.102081	SRR6029234	4.12524
SRR7815020	0.51394	SRR7815020	0.750277	SRR7815020	0.0	SRR7815020	0.0	SRR7815020	1.55516	SRR7815020	0.045821	SRR7815020	5.65672	SRR7815020	0.0	SRR7815020	6.52703	SRR7815020	1.7582	SRR7815020	15.4878	SRR7815020	3.31636	SRR7815020	0.084335	SRR7815020	0.220768	SRR7815020	0.0	SRR7815020	0.603429	SRR7815020	0.273275	SRR7815020	0.0	SRR7815020	0.241567	SRR7815020	4.11747	SRR7815020	0.089038	SRR7815020	0.0	SRR7815020	0.101539	SRR7815020	2.95396
SRR11517424	0.512035	SRR11517424	0.0	SRR11517424	0.181984	SRR11517424	0.0	SRR11517424	0.037914	SRR11517424	0.0	SRR11517424	9.4306	SRR11517424	0.104349	SRR11517424	4.40427	SRR11517424	6.8532	SRR11517424	0.0	SRR11517424	0.0	SRR11517424	0.0	SRR11517424	0.0	SRR11517424	0.379072	SRR11517424	0.246038	SRR11517424	0.0	SRR11517424	0.0	SRR11517424	0.0	SRR11517424	0.0	SRR11517424	0.122752	SRR11517424	0.0	SRR11517424	0.0	SRR11517424	5.06074
SRR6300219	0.5028	SRR6300219	0.471542	SRR6300219	1.70682	SRR6300219	0.0	SRR6300219	0.471874	SRR6300219	0.0	SRR6300219	7.30337	SRR6300219	0.01891	SRR6300219	9.78575	SRR6300219	3.14592	SRR6300219	12.7034	SRR6300219	4.89277	SRR6300219	0.01939	SRR6300219	0.076286	SRR6300219	0.024611	SRR6300219	1.28519	SRR6300219	0.069408	SRR6300219	0.0	SRR6300219	0.069702	SRR6300219	1.43099	SRR6300219	0.144465	SRR6300219	0.0	SRR6300219	0.7734	SRR6300219	6.05226
SRR3363531	0.501969	SRR3363531	0.162341	SRR3363531	6.51198	SRR3363531	0.017578	SRR3363531	0.067792	SRR3363531	0.0	SRR3363531	8.89622	SRR3363531	0.0	SRR3363531	16.8157	SRR3363531	4.22149	SRR3363531	29.7451	SRR3363531	0.213777	SRR3363531	0.0	SRR3363531	0.0	SRR3363531	0.047398	SRR3363531	0.171256	SRR3363531	0.016695	SRR3363531	0.023841	SRR3363531	0.0	SRR3363531	0.203278	SRR3363531	1.05778	SRR3363531	0.560521	SRR3363531	0.310588	SRR3363531	3.046
SRR7013741	0.501353	SRR7013741	0.259266	SRR7013741	0.818415	SRR7013741	0.0	SRR7013741	0.0	SRR7013741	0.0	SRR7013741	13.756	SRR7013741	0.04883	SRR7013741	10.0842	SRR7013741	3.25205	SRR7013741	46.5658	SRR7013741	0.050391	SRR7013741	0.0	SRR7013741	0.0	SRR7013741	0.063395	SRR7013741	0.918658	SRR7013741	0.0	SRR7013741	0.0	SRR7013741	0.0	SRR7013741	0.120914	SRR7013741	0.594303	SRR7013741	0.49895	SRR7013741	0.0	SRR7013741	1.02636
SRR7814457	0.496807	SRR7814457	0.370063	SRR7814457	0.138346	SRR7814457	0.0	SRR7814457	0.239412	SRR7814457	0.0	SRR7814457	4.36472	SRR7814457	0.0	SRR7814457	9.95569	SRR7814457	2.20129	SRR7814457	19.6147	SRR7814457	3.84174	SRR7814457	0.038788	SRR7814457	0.494988	SRR7814457	0.050901	SRR7814457	0.198244	SRR7814457	0.102823	SRR7814457	0.0	SRR7814457	0.047627	SRR7814457	2.50421	SRR7814457	0.0	SRR7814457	0.0	SRR7814457	0.210325	SRR7814457	2.58051
SRR2932453	0.495924	SRR2932453	0.617349	SRR2932453	1.7455	SRR2932453	0.0	SRR2932453	0.0	SRR2932453	0.0	SRR2932453	16.1485	SRR2932453	0.0	SRR2932453	14.9861	SRR2932453	3.97747	SRR2932453	56.961	SRR2932453	0.11562	SRR2932453	0.0	SRR2932453	0.0	SRR2932453	0.073697	SRR2932453	1.93345	SRR2932453	0.0	SRR2932453	0.0	SRR2932453	0.0	SRR2932453	0.700711	SRR2932453	1.31001	SRR2932453	1.33658	SRR2932453	0.294373	SRR2932453	2.38815
SRR7814510	0.494685	SRR7814510	0.516065	SRR7814510	0.619762	SRR7814510	0.0	SRR7814510	0.358447	SRR7814510	0.0	SRR7814510	6.27229	SRR7814510	0.0	SRR7814510	10.4814	SRR7814510	2.46855	SRR7814510	20.9538	SRR7814510	3.31992	SRR7814510	0.0	SRR7814510	0.113288	SRR7814510	0.0	SRR7814510	0.7866	SRR7814510	0.135907	SRR7814510	0.0	SRR7814510	0.04729	SRR7814510	3.15611	SRR7814510	0.244519	SRR7814510	0.0	SRR7814510	0.139603	SRR7814510	4.15282
SRR3139515	0.493672	SRR3139515	0.128029	SRR3139515	0.844661	SRR3139515	0.0	SRR3139515	0.705545	SRR3139515	0.0	SRR3139515	2.871	SRR3139515	0.0	SRR3139515	2.03529	SRR3139515	2.6203	SRR3139515	5.50681	SRR3139515	0.431668	SRR3139515	0.0	SRR3139515	0.059052	SRR3139515	0.0	SRR3139515	0.145828	SRR3139515	0.0	SRR3139515	0.0	SRR3139515	0.086321	SRR3139515	0.610398	SRR3139515	0.217352	SRR3139515	0.207903	SRR3139515	0.732593	SRR3139515	1.57881
SRR11517427	0.489334	SRR11517427	0.0	SRR11517427	0.637788	SRR11517427	0.0	SRR11517427	0.0	SRR11517427	0.0	SRR11517427	7.78151	SRR11517427	0.183379	SRR11517427	4.48846	SRR11517427	9.83403	SRR11517427	0.0	SRR11517427	0.0	SRR11517427	0.0	SRR11517427	0.0	SRR11517427	0.362913	SRR11517427	0.096066	SRR11517427	0.0	SRR11517427	0.0	SRR11517427	0.0	SRR11517427	0.0	SRR11517427	0.573993	SRR11517427	0.0	SRR11517427	0.0	SRR11517427	5.39043
SRR1954920	0.488726	SRR1954920	0.252895	SRR1954920	0.717753	SRR1954920	0.0	SRR1954920	8.21363	SRR1954920	0.0	SRR1954920	4.32671	SRR1954920	0.0	SRR1954920	10.1017	SRR1954920	3.22747	SRR1954920	32.7736	SRR1954920	3.13635	SRR1954920	0.145326	SRR1954920	4.16756	SRR1954920	0.0	SRR1954920	1.0374	SRR1954920	0.520087	SRR1954920	0.0	SRR1954920	0.0	SRR1954920	1.40732	SRR1954920	0.216812	SRR1954920	0.83157	SRR1954920	0.967659	SRR1954920	8.40617
SRR6649857	0.483356	SRR6649857	0.083398	SRR6649857	0.315438	SRR6649857	0.089916	SRR6649857	0.0	SRR6649857	0.0	SRR6649857	4.28595	SRR6649857	0.0	SRR6649857	9.60782	SRR6649857	4.14522	SRR6649857	8.29733	SRR6649857	10.1725	SRR6649857	0.0	SRR6649857	0.04695	SRR6649857	0.0	SRR6649857	1.46064	SRR6649857	0.0	SRR6649857	0.0	SRR6649857	0.0	SRR6649857	11.0495	SRR6649857	0.357027	SRR6649857	0.136892	SRR6649857	2.07337	SRR6649857	4.05608
SRR4734675	0.478415	SRR4734675	0.098973	SRR4734675	0.0	SRR4734675	0.053951	SRR4734675	0.0	SRR4734675	0.174187	SRR4734675	3.42992	SRR4734675	0.279177	SRR4734675	1.39571	SRR4734675	2.95787	SRR4734675	3.25717	SRR4734675	2.60394	SRR4734675	0.0	SRR4734675	0.150157	SRR4734675	0.0	SRR4734675	4.45513	SRR4734675	0.119609	SRR4734675	0.0	SRR4734675	0.137011	SRR4734675	0.622474	SRR4734675	0.538553	SRR4734675	24.474	SRR4734675	27.6951	SRR4734675	1.34561
SRR6300224	0.475613	SRR6300224	0.574036	SRR6300224	0.232885	SRR6300224	0.0	SRR6300224	0.975393	SRR6300224	0.0	SRR6300224	8.35204	SRR6300224	0.0	SRR6300224	8.213	SRR6300224	1.90123	SRR6300224	11.1538	SRR6300224	9.01261	SRR6300224	0.0	SRR6300224	0.046578	SRR6300224	0.0	SRR6300224	0.86908	SRR6300224	0.084789	SRR6300224	0.0	SRR6300224	0.056694	SRR6300224	1.1448	SRR6300224	0.070418	SRR6300224	0.0	SRR6300224	0.549382	SRR6300224	6.50062
ERR3445471	0.475099	ERR3445471	0.494315	ERR3445471	3.60246	ERR3445471	0.0	ERR3445471	0.0	ERR3445471	0.032767	ERR3445471	7.50683	ERR3445471	0.0	ERR3445471	20.6709	ERR3445471	5.34848	ERR3445471	69.1361	ERR3445471	0.094535	ERR3445471	0.0	ERR3445471	0.0	ERR3445471	0.0	ERR3445471	0.522787	ERR3445471	0.0	ERR3445471	0.053582	ERR3445471	0.0	ERR3445471	0.731762	ERR3445471	1.08387	ERR3445471	0.304009	ERR3445471	0.866995	ERR3445471	3.45222
SRR7815018	0.472512	SRR7815018	0.431192	SRR7815018	0.057564	SRR7815018	0.0	SRR7815018	1.15021	SRR7815018	0.052638	SRR7815018	5.07469	SRR7815018	0.0	SRR7815018	8.38639	SRR7815018	1.78429	SRR7815018	17.8241	SRR7815018	2.8785	SRR7815018	0.096759	SRR7815018	0.158301	SRR7815018	0.0	SRR7815018	0.395632	SRR7815018	0.199475	SRR7815018	0.042632	SRR7815018	0.039612	SRR7815018	4.64624	SRR7815018	0.255687	SRR7815018	0.0	SRR7815018	0.350062	SRR7815018	2.44695
SRR8206434	0.471668	SRR8206434	0.139614	SRR8206434	0.79116	SRR8206434	0.0	SRR8206434	0.518115	SRR8206434	0.0	SRR8206434	1.55442	SRR8206434	0.0	SRR8206434	2.14387	SRR8206434	3.04323	SRR8206434	1.49272	SRR8206434	0.660003	SRR8206434	0.0	SRR8206434	0.0	SRR8206434	0.0	SRR8206434	0.080774	SRR8206434	0.0	SRR8206434	0.0	SRR8206434	0.0	SRR8206434	0.577224	SRR8206434	0.0	SRR8206434	0.0	SRR8206434	0.066686	SRR8206434	0.716062
SRR7815040	0.469665	SRR7815040	0.571629	SRR7815040	0.381379	SRR7815040	0.0	SRR7815040	1.02409	SRR7815040	0.0	SRR7815040	4.14381	SRR7815040	0.0	SRR7815040	7.56859	SRR7815040	1.67781	SRR7815040	15.7956	SRR7815040	6.19682	SRR7815040	0.170444	SRR7815040	0.460074	SRR7815040	0.0	SRR7815040	0.392048	SRR7815040	0.225788	SRR7815040	0.0	SRR7815040	0.052378	SRR7815040	1.95971	SRR7815040	0.203129	SRR7815040	0.0	SRR7815040	0.463898	SRR7815040	10.108
SRR6821567	0.469264	SRR6821567	0.081038	SRR6821567	2.06603	SRR6821567	0.0	SRR6821567	1.49329	SRR6821567	0.0	SRR6821567	5.93013	SRR6821567	0.044716	SRR6821567	8.16587	SRR6821567	2.88796	SRR6821567	17.2993	SRR6821567	4.82022	SRR6821567	0.0	SRR6821567	0.270633	SRR6821567	0.0	SRR6821567	1.07642	SRR6821567	0.040957	SRR6821567	0.0	SRR6821567	0.055218	SRR6821567	0.780741	SRR6821567	0.0	SRR6821567	0.0	SRR6821567	0.309601	SRR6821567	6.40535
SRR5388473	0.46586	SRR5388473	2.8997	SRR5388473	1.36638	SRR5388473	0.0	SRR5388473	0.0	SRR5388473	0.0	SRR5388473	30.9482	SRR5388473	0.0	SRR5388473	20.879	SRR5388473	12.5403	SRR5388473	6.87538	SRR5388473	0.0	SRR5388473	0.0	SRR5388473	0.0	SRR5388473	0.0	SRR5388473	4.9519	SRR5388473	0.0	SRR5388473	0.0	SRR5388473	0.0	SRR5388473	0.329046	SRR5388473	1.64065	SRR5388473	0.0	SRR5388473	0.0	SRR5388473	5.60742
SRR5166044	0.463557	SRR5166044	0.193099	SRR5166044	0.0	SRR5166044	0.0	SRR5166044	3.38394	SRR5166044	0.0	SRR5166044	4.51492	SRR5166044	0.0	SRR5166044	10.2002	SRR5166044	1.11331	SRR5166044	48.7136	SRR5166044	2.31419	SRR5166044	0.102839	SRR5166044	5.07864	SRR5166044	0.0	SRR5166044	0.472855	SRR5166044	2.04886	SRR5166044	0.0	SRR5166044	0.565927	SRR5166044	4.00468	SRR5166044	0.564457	SRR5166044	0.0	SRR5166044	0.366475	SRR5166044	3.19674
SRR4015220	0.463539	SRR4015220	0.0	SRR4015220	0.129707	SRR4015220	0.0	SRR4015220	0.054847	SRR4015220	0.0	SRR4015220	8.04931	SRR4015220	0.0	SRR4015220	18.7983	SRR4015220	4.27411	SRR4015220	61.3258	SRR4015220	8.84219	SRR4015220	0.0	SRR4015220	0.0	SRR4015220	0.050191	SRR4015220	0.726874	SRR4015220	0.035465	SRR4015220	0.050488	SRR4015220	0.0	SRR4015220	0.574293	SRR4015220	0.823845	SRR4015220	0.395178	SRR4015220	0.524524	SRR4015220	2.99651
SRR5166026	0.458553	SRR5166026	0.079528	SRR5166026	0.0	SRR5166026	0.0	SRR5166026	2.10075	SRR5166026	0.0	SRR5166026	4.89759	SRR5166026	0.041593	SRR5166026	8.75867	SRR5166026	1.59671	SRR5166026	41.8488	SRR5166026	2.70965	SRR5166026	0.384683	SRR5166026	3.54991	SRR5166026	0.0	SRR5166026	0.698616	SRR5166026	1.36412	SRR5166026	0.055972	SRR5166026	0.417186	SRR5166026	4.11134	SRR5166026	0.33317	SRR5166026	0.063536	SRR5166026	0.302166	SRR5166026	2.53567
SRR10078898	0.458026	SRR10078898	0.136132	SRR10078898	0.191601	SRR10078898	0.0	SRR10078898	1.47047	SRR10078898	0.0	SRR10078898	4.27918	SRR10078898	0.0	SRR10078898	8.4331	SRR10078898	2.10761	SRR10078898	24.837	SRR10078898	6.11702	SRR10078898	0.0	SRR10078898	0.324657	SRR10078898	0.0	SRR10078898	0.262594	SRR10078898	0.390902	SRR10078898	0.0	SRR10078898	0.17905	SRR10078898	1.90015	SRR10078898	0.228434	SRR10078898	0.217887	SRR10078898	0.517451	SRR10078898	8.79898
SRR633726	0.457656	SRR633726	1.89939	SRR633726	3.57919	SRR633726	2.23402	SRR633726	1.14115	SRR633726	0.0	SRR633726	0.379594	SRR633726	0.257524	SRR633726	2.45541	SRR633726	0.746057	SRR633726	1.04593	SRR633726	1.97104	SRR633726	0.264345	SRR633726	5.07303	SRR633726	1.5283	SRR633726	0.269799	SRR633726	0.11773	SRR633726	124.915	SRR633726	1.59795	SRR633726	0.161427	SRR633726	0.201369	SRR633726	0.0	SRR633726	2.2637	SRR633726	0.859838
SRR7013739	0.453684	SRR7013739	0.469125	SRR7013739	1.70361	SRR7013739	0.0	SRR7013739	0.0	SRR7013739	0.137775	SRR7013739	16.0273	SRR7013739	0.0	SRR7013739	16.422	SRR7013739	5.767	SRR7013739	44.4854	SRR7013739	0.0	SRR7013739	0.0	SRR7013739	0.0	SRR7013739	0.287294	SRR7013739	1.06496	SRR7013739	0.0	SRR7013739	0.0	SRR7013739	0.0	SRR7013739	0.054809	SRR7013739	0.605464	SRR7013739	0.258256	SRR7013739	0.149749	SRR7013739	0.988335
SRR7814512	0.44448	SRR7814512	0.231822	SRR7814512	0.649713	SRR7814512	0.0	SRR7814512	0.398874	SRR7814512	0.0	SRR7814512	3.54143	SRR7814512	0.0	SRR7814512	9.69586	SRR7814512	2.70662	SRR7814512	21.7648	SRR7814512	3.12675	SRR7814512	0.0	SRR7814512	0.158514	SRR7814512	0.0	SRR7814512	0.330169	SRR7814512	0.07132	SRR7814512	0.0	SRR7814512	0.099221	SRR7814512	3.26079	SRR7814512	0.128201	SRR7814512	0.0	SRR7814512	0.146346	SRR7814512	4.14095
SRR9417419	0.44159	SRR9417419	0.394545	SRR9417419	1.59902	SRR9417419	0.0	SRR9417419	0.0	SRR9417419	0.0	SRR9417419	15.9258	SRR9417419	0.0	SRR9417419	22.0309	SRR9417419	4.12263	SRR9417419	56.3718	SRR9417419	0.104696	SRR9417419	0.0	SRR9417419	0.0	SRR9417419	0.0	SRR9417419	2.01797	SRR9417419	0.0	SRR9417419	0.0	SRR9417419	0.0	SRR9417419	0.128843	SRR9417419	0.273536	SRR9417419	0.156227	SRR9417419	0.311621	SRR9417419	3.12823
SRR8505414	0.439629	SRR8505414	0.285761	SRR8505414	7.51051	SRR8505414	0.028998	SRR8505414	0.0	SRR8505414	0.0	SRR8505414	3.45588	SRR8505414	0.0	SRR8505414	10.1251	SRR8505414	7.83732	SRR8505414	3.59235	SRR8505414	29.9718	SRR8505414	0.0	SRR8505414	0.0	SRR8505414	0.0	SRR8505414	0.600092	SRR8505414	0.082314	SRR8505414	0.0	SRR8505414	0.150652	SRR8505414	6.66127	SRR8505414	0.479982	SRR8505414	0.183171	SRR8505414	2.17306	SRR8505414	3.86318
SRR3584164	0.439281	SRR3584164	0.303594	SRR3584164	0.0	SRR3584164	0.0	SRR3584164	3.21896	SRR3584164	0.0	SRR3584164	4.74129	SRR3584164	0.0	SRR3584164	5.76143	SRR3584164	3.7294	SRR3584164	18.9399	SRR3584164	3.36541	SRR3584164	0.0	SRR3584164	0.419786	SRR3584164	0.0	SRR3584164	1.30708	SRR3584164	0.07618	SRR3584164	0.0	SRR3584164	0.0	SRR3584164	3.22389	SRR3584164	0.12921	SRR3584164	0.494705	SRR3584164	0.0	SRR3584164	8.96425
SRR7631572	0.439018	SRR7631572	0.289292	SRR7631572	0.742189	SRR7631572	0.0	SRR7631572	3.12248	SRR7631572	0.072453	SRR7631572	3.63965	SRR7631572	0.114956	SRR7631572	10.4431	SRR7631572	4.27682	SRR7631572	16.3509	SRR7631572	4.3178	SRR7631572	0.047162	SRR7631572	0.278275	SRR7631572	0.030028	SRR7631572	1.22665	SRR7631572	0.442606	SRR7631572	0.0	SRR7631572	0.028324	SRR7631572	0.915262	SRR7631572	0.353465	SRR7631572	0.270979	SRR7631572	1.22464	SRR7631572	9.48295
SRR6821571	0.436404	SRR6821571	0.271079	SRR6821571	0.512623	SRR6821571	0.0	SRR6821571	1.80771	SRR6821571	0.039634	SRR6821571	11.4833	SRR6821571	0.025205	SRR6821571	6.22871	SRR6821571	3.22962	SRR6821571	18.8405	SRR6821571	3.37109	SRR6821571	0.122801	SRR6821571	0.692845	SRR6821571	0.032884	SRR6821571	1.39726	SRR6821571	0.069337	SRR6821571	0.0	SRR6821571	0.031025	SRR6821571	1.4098	SRR6821571	0.348089	SRR6821571	0.259504	SRR6821571	0.345591	SRR6821571	7.22236
SRR1954930	0.43323	SRR1954930	0.0	SRR1954930	1.27275	SRR1954930	0.0	SRR1954930	12.0645	SRR1954930	0.0	SRR1954930	4.33861	SRR1954930	0.0	SRR1954930	7.61546	SRR1954930	4.8946	SRR1954930	38.9698	SRR1954930	2.15663	SRR1954930	0.0	SRR1954930	7.5844	SRR1954930	0.0	SRR1954930	0.659253	SRR1954930	0.578786	SRR1954930	0.0	SRR1954930	0.464548	SRR1954930	1.09441	SRR1954930	0.961962	SRR1954930	0.922699	SRR1954930	1.28679	SRR1954930	7.79976
SRR3584160	0.427076	SRR3584160	0.0	SRR3584160	0.278442	SRR3584160	0.0	SRR3584160	6.36607	SRR3584160	0.0	SRR3584160	1.66467	SRR3584160	0.0	SRR3584160	5.55689	SRR3584160	4.6561	SRR3584160	14.2556	SRR3584160	3.18011	SRR3584160	0.331302	SRR3584160	1.46558	SRR3584160	0.0	SRR3584160	0.676136	SRR3584160	0.295422	SRR3584160	0.213544	SRR3584160	0.099927	SRR3584160	2.42245	SRR3584160	0.627667	SRR3584160	0.240261	SRR3584160	0.56342	SRR3584160	14.5046
SRR5647096	0.427036	SRR5647096	0.0	SRR5647096	0.278416	SRR5647096	0.0	SRR5647096	6.36795	SRR5647096	0.0	SRR5647096	1.6644	SRR5647096	0.0	SRR5647096	5.5559	SRR5647096	4.65554	SRR5647096	14.254	SRR5647096	3.1796	SRR5647096	0.33125	SRR5647096	1.46534	SRR5647096	0.0	SRR5647096	0.67603	SRR5647096	0.295372	SRR5647096	0.213516	SRR5647096	0.099913	SRR5647096	2.42212	SRR5647096	0.627598	SRR5647096	0.240233	SRR5647096	0.563367	SRR5647096	14.5027
SRR5044966	0.425263	SRR5044966	0.0	SRR5044966	0.582187	SRR5044966	0.0	SRR5044966	0.278214	SRR5044966	0.0	SRR5044966	1.60691	SRR5044966	0.0	SRR5044966	16.9595	SRR5044966	2.15406	SRR5044966	48.1319	SRR5044966	3.20152	SRR5044966	0.0	SRR5044966	0.145644	SRR5044966	0.0	SRR5044966	0.151197	SRR5044966	0.088052	SRR5044966	0.0	SRR5044966	0.059619	SRR5044966	0.481778	SRR5044966	0.074959	SRR5044966	0.07172	SRR5044966	1.0098	SRR5044966	7.56586
SRR10148622	0.425196	SRR10148622	0.0	SRR10148622	0.0	SRR10148622	0.0	SRR10148622	4.09445	SRR10148622	0.0	SRR10148622	2.02929	SRR10148622	0.0	SRR10148622	2.87344	SRR10148622	4.08786	SRR10148622	20.6404	SRR10148622	4.10763	SRR10148622	0.0	SRR10148622	2.31972	SRR10148622	0.0	SRR10148622	0.0	SRR10148622	0.83688	SRR10148622	0.0	SRR10148622	0.0	SRR10148622	1.75129	SRR10148622	0.740007	SRR10148622	0.0	SRR10148622	0.0	SRR10148622	3.4348
SRR5166040	0.422337	SRR5166040	0.263817	SRR5166040	0.247221	SRR5166040	0.0	SRR5166040	1.5149	SRR5166040	0.150691	SRR5166040	6.01092	SRR5166040	0.0	SRR5166040	7.30688	SRR5166040	1.48972	SRR5166040	23.6004	SRR5166040	3.5892	SRR5166040	0.093985	SRR5166040	0.138443	SRR5166040	0.0	SRR5166040	0.384093	SRR5166040	0.457912	SRR5166040	0.0	SRR5166040	0.229669	SRR5166040	3.94674	SRR5166040	0.073533	SRR5166040	0.0	SRR5166040	0.333915	SRR5166040	2.66953
SRR5515909	0.420596	SRR5515909	0.174749	SRR5515909	0.32872	SRR5515909	0.0	SRR5515909	2.66513	SRR5515909	0.0	SRR5515909	2.98247	SRR5515909	0.0	SRR5515909	7.00775	SRR5515909	4.02363	SRR5515909	13.7719	SRR5515909	2.94489	SRR5515909	0.143992	SRR5515909	0.424458	SRR5515909	0.0	SRR5515909	0.784072	SRR5515909	0.085351	SRR5515909	0.0	SRR5515909	0.232922	SRR5515909	1.64745	SRR5515909	0.147535	SRR5515909	0.070467	SRR5515909	0.582326	SRR5515909	1.12973
SRR9417418	0.417503	SRR9417418	0.0	SRR9417418	1.29006	SRR9417418	0.0	SRR9417418	0.25988	SRR9417418	0.0	SRR9417418	11.3812	SRR9417418	0.0	SRR9417418	22.3027	SRR9417418	3.74254	SRR9417418	47.571	SRR9417418	0.07823	SRR9417418	0.0	SRR9417418	0.0	SRR9417418	0.0	SRR9417418	1.07106	SRR9417418	0.034413	SRR9417418	0.0	SRR9417418	0.0	SRR9417418	0.239579	SRR9417418	0.545666	SRR9417418	0.0	SRR9417418	0.412649	SRR9417418	1.94696
SRR5344037	0.416161	SRR5344037	0.0	SRR5344037	0.060384	SRR5344037	0.0	SRR5344037	2.14499	SRR5344037	0.0	SRR5344037	2.39063	SRR5344037	0.0	SRR5344037	11.9246	SRR5344037	4.2008	SRR5344037	29.3159	SRR5344037	1.47234	SRR5344037	0.0	SRR5344037	0.553575	SRR5344037	0.0	SRR5344037	0.244556	SRR5344037	0.0	SRR5344037	0.0	SRR5344037	0.0	SRR5344037	0.267481	SRR5344037	0.438394	SRR5344037	0.0	SRR5344037	0.22892	SRR5344037	0.674113
SRR11609225	0.414416	SRR11609225	0.0	SRR11609225	0.134908	SRR11609225	0.0	SRR11609225	0.0	SRR11609225	0.18568	SRR11609225	8.04594	SRR11609225	0.0	SRR11609225	18.7662	SRR11609225	4.13211	SRR11609225	60.9068	SRR11609225	0.039443	SRR11609225	0.0	SRR11609225	0.0	SRR11609225	0.050676	SRR11609225	0.03999	SRR11609225	0.0	SRR11609225	0.051006	SRR11609225	0.0	SRR11609225	0.625257	SRR11609225	1.20919	SRR11609225	2.48201	SRR11609225	1.09272	SRR11609225	3.18312
SRR3139516	0.414095	SRR3139516	0.286312	SRR3139516	0.674858	SRR3139516	0.0	SRR3139516	1.69447	SRR3139516	0.0	SRR3139516	2.75963	SRR3139516	0.0	SRR3139516	4.90183	SRR3139516	2.93126	SRR3139516	8.64356	SRR3139516	0.958224	SRR3139516	0.0	SRR3139516	0.078743	SRR3139516	0.0	SRR3139516	0.245245	SRR3139516	0.071404	SRR3139516	0.0	SRR3139516	0.0	SRR3139516	0.586181	SRR3139516	0.121631	SRR3139516	0.11637	SRR3139516	0.409695	SRR3139516	1.8724
SRR7774030	0.412693	SRR7774030	0.428955	SRR7774030	0.806034	SRR7774030	0.0	SRR7774030	0.19075	SRR7774030	0.0	SRR7774030	5.10465	SRR7774030	0.0	SRR7774030	6.24448	SRR7774030	4.04929	SRR7774030	4.44465	SRR7774030	3.74787	SRR7774030	0.0	SRR7774030	0.065603	SRR7774030	0.0	SRR7774030	1.15926	SRR7774030	0.0	SRR7774030	0.0	SRR7774030	0.040592	SRR7774030	0.615311	SRR7774030	0.051589	SRR7774030	0.049248	SRR7774030	1.16586	SRR7774030	10.5979
SRR3347441	0.412495	SRR3347441	0.481282	SRR3347441	0.957963	SRR3347441	0.0	SRR3347441	0.042157	SRR3347441	0.0	SRR3347441	4.98298	SRR3347441	0.0	SRR3347441	10.4324	SRR3347441	2.44274	SRR3347441	27.9786	SRR3347441	0.0	SRR3347441	0.0	SRR3347441	0.0	SRR3347441	0.038377	SRR3347441	0.946737	SRR3347441	0.0	SRR3347441	0.0	SRR3347441	0.0	SRR3347441	0.0	SRR3347441	0.318057	SRR3347441	0.26083	SRR3347441	0.051014	SRR3347441	1.08807
SRR10294188	0.40421	SRR10294188	0.56102	SRR10294188	6.70451	SRR10294188	0.0	SRR10294188	0.0	SRR10294188	0.0	SRR10294188	11.6819	SRR10294188	0.073044	SRR10294188	16.4159	SRR10294188	5.83669	SRR10294188	1.44375	SRR10294188	3.90635	SRR10294188	0.0	SRR10294188	3.63891	SRR10294188	0.0	SRR10294188	1.45725	SRR10294188	0.0	SRR10294188	0.0	SRR10294188	0.0	SRR10294188	3.42918	SRR10294188	0.117346	SRR10294188	0.0	SRR10294188	3.32912	SRR10294188	3.07267
SRR4015231	0.403728	SRR4015231	0.0	SRR4015231	0.494264	SRR4015231	0.0	SRR4015231	0.083621	SRR4015231	0.0	SRR4015231	8.91863	SRR4015231	0.0	SRR4015231	18.7074	SRR4015231	3.00761	SRR4015231	56.7044	SRR4015231	9.12735	SRR4015231	0.0	SRR4015231	0.059423	SRR4015231	0.0	SRR4015231	0.86227	SRR4015231	0.054099	SRR4015231	0.0	SRR4015231	0.0	SRR4015231	0.437873	SRR4015231	0.448549	SRR4015231	0.258205	SRR4015231	0.499682	SRR4015231	3.33
SRR3707601	0.396297	SRR3707601	0.0	SRR3707601	0.620899	SRR3707601	0.0	SRR3707601	1.98965	SRR3707601	0.0	SRR3707601	1.73095	SRR3707601	0.0	SRR3707601	3.94866	SRR3707601	8.76318	SRR3707601	12.3908	SRR3707601	1.87488	SRR3707601	0.089867	SRR3707601	0.278961	SRR3707601	0.0	SRR3707601	0.481987	SRR3707601	0.169232	SRR3707601	0.060327	SRR3707601	0.283102	SRR3707601	1.7722	SRR3707601	0.070377	SRR3707601	0.472493	SRR3707601	0.235412	SRR3707601	6.73634
SRR6300222	0.395914	SRR6300222	0.245756	SRR6300222	0.852969	SRR6300222	0.0	SRR6300222	0.82826	SRR6300222	0.0	SRR6300222	7.97719	SRR6300222	0.0	SRR6300222	9.78135	SRR6300222	1.63696	SRR6300222	15.6699	SRR6300222	8.3581	SRR6300222	0.0	SRR6300222	0.0	SRR6300222	0.059959	SRR6300222	0.916046	SRR6300222	0.042331	SRR6300222	0.0	SRR6300222	0.113236	SRR6300222	1.20044	SRR6300222	0.070335	SRR6300222	0.067466	SRR6300222	0.783973	SRR6300222	6.37086
ERR3445472	0.391427	ERR3445472	0.407156	ERR3445472	4.51547	ERR3445472	0.0	ERR3445472	0.0	ERR3445472	0.0	ERR3445472	8.05566	ERR3445472	0.019452	ERR3445472	23.5712	ERR3445472	6.30265	ERR3445472	74.1459	ERR3445472	0.161059	ERR3445472	0.0	ERR3445472	0.0	ERR3445472	0.051914	ERR3445472	1.04116	ERR3445472	0.0	ERR3445472	0.104516	ERR3445472	0.0	ERR3445472	0.886177	ERR3445472	1.21149	ERR3445472	0.088894	ERR3445472	0.633178	ERR3445472	2.81444
SRR6821576	0.390683	SRR6821576	0.472012	SRR6821576	0.254909	SRR6821576	0.0	SRR6821576	0.998631	SRR6821576	0.0	SRR6821576	5.70719	SRR6821576	0.0	SRR6821576	6.33787	SRR6821576	3.05399	SRR6821576	10.2895	SRR6821576	4.02753	SRR6821576	0.0	SRR6821576	0.340197	SRR6821576	0.0	SRR6821576	1.01939	SRR6821576	0.0	SRR6821576	0.049262	SRR6821576	0.046181	SRR6821576	1.72551	SRR6821576	0.403573	SRR6821576	0.055245	SRR6821576	0.257798	SRR6821576	6.14573
SRR7774029	0.390289	SRR7774029	0.631115	SRR7774029	0.846912	SRR7774029	0.0	SRR7774029	0.044261	SRR7774029	0.0	SRR7774029	6.47145	SRR7774029	0.023876	SRR7774029	4.40296	SRR7774029	5.88572	SRR7774029	3.65348	SRR7774029	3.25284	SRR7774029	0.0	SRR7774029	0.0	SRR7774029	0.063537	SRR7774029	2.07889	SRR7774029	0.021778	SRR7774029	0.0	SRR7774029	0.0	SRR7774029	0.512462	SRR7774029	0.379323	SRR7774029	0.036206	SRR7774029	1.11478	SRR7774029	8.59386
SRR3664426	0.38943	SRR3664426	0.118715	SRR3664426	0.0	SRR3664426	0.012596	SRR3664426	0.0	SRR3664426	0.020742	SRR3664426	7.95872	SRR3664426	0.0	SRR3664426	0.699573	SRR3664426	1.03308	SRR3664426	0.058984	SRR3664426	0.0	SRR3664426	0.0	SRR3664426	0.0	SRR3664426	0.085617	SRR3664426	0.040985	SRR3664426	0.0	SRR3664426	0.0	SRR3664426	0.0	SRR3664426	0.0	SRR3664426	0.343855	SRR3664426	0.0	SRR3664426	0.0	SRR3664426	1.45623
SRR6029235	0.388055	SRR6029235	0.230153	SRR6029235	0.054183	SRR6029235	0.0	SRR6029235	6.388	SRR6029235	0.0	SRR6029235	2.31865	SRR6029235	0.0	SRR6029235	4.95062	SRR6029235	1.57883	SRR6029235	21.4632	SRR6029235	2.46382	SRR6029235	0.127592	SRR6029235	0.156744	SRR6029235	0.0	SRR6029235	0.813988	SRR6029235	0.170377	SRR6029235	0.0	SRR6029235	0.308851	SRR6029235	1.95016	SRR6029235	0.194924	SRR6029235	0.046587	SRR6029235	0.0	SRR6029235	3.11755
SRR9417421	0.387004	SRR9417421	0.0	SRR9417421	2.64349	SRR9417421	0.0	SRR9417421	0.0	SRR9417421	0.0	SRR9417421	11.0603	SRR9417421	0.0	SRR9417421	27.6415	SRR9417421	4.41299	SRR9417421	63.9669	SRR9417421	0.043542	SRR9417421	0.0	SRR9417421	0.0	SRR9417421	0.0	SRR9417421	1.7663	SRR9417421	0.0	SRR9417421	0.0	SRR9417421	0.0	SRR9417421	0.266634	SRR9417421	0.404733	SRR9417421	0.192933	SRR9417421	0.612019	SRR9417421	2.62279
DRR106424	0.385418	DRR106424	0.0	DRR106424	11.3176	DRR106424	0.0	DRR106424	0.0	DRR106424	0.0	DRR106424	2.18459	DRR106424	0.0	DRR106424	16.9727	DRR106424	10.4757	DRR106424	76.5931	DRR106424	0.0	DRR106424	0.0	DRR106424	0.0	DRR106424	0.0	DRR106424	0.232573	DRR106424	0.0	DRR106424	0.0	DRR106424	0.0	DRR106424	0.552933	DRR106424	1.36588	DRR106424	0.327269	DRR106424	0.0	DRR106424	2.93746
SRR6281754	0.379129	SRR6281754	0.0	SRR6281754	0.444714	SRR6281754	0.0	SRR6281754	0.0	SRR6281754	0.0	SRR6281754	5.60428	SRR6281754	0.0	SRR6281754	30.7993	SRR6281754	5.69543	SRR6281754	87.6708	SRR6281754	0.088051	SRR6281754	0.0	SRR6281754	0.0	SRR6281754	0.168622	SRR6281754	2.76657	SRR6281754	0.0	SRR6281754	0.056563	SRR6281754	0.0	SRR6281754	0.58766	SRR6281754	1.00039	SRR6281754	1.658	SRR6281754	0.225023	SRR6281754	4.09847
SRR10538402	0.378085	SRR10538402	0.0	SRR10538402	0.526773	SRR10538402	0.0	SRR10538402	1.30853	SRR10538402	0.0	SRR10538402	0.541564	SRR10538402	0.0	SRR10538402	6.35041	SRR10538402	1.9001	SRR10538402	8.78907	SRR10538402	1.42567	SRR10538402	0.0	SRR10538402	0.762557	SRR10538402	0.0	SRR10538402	0.0	SRR10538402	0.105752	SRR10538402	0.0	SRR10538402	0.0	SRR10538402	1.14568	SRR10538402	0.046938	SRR10538402	0.0	SRR10538402	0.0	SRR10538402	3.67875
SRR5618246	0.376973	SRR5618246	0.065005	SRR5618246	0.184573	SRR5618246	0.0	SRR5618246	8.69906	SRR5618246	0.0	SRR5618246	0.97001	SRR5618246	0.036556	SRR5618246	5.72883	SRR5618246	1.86959	SRR5618246	15.06	SRR5618246	1.48409	SRR5618246	0.037481	SRR5618246	6.64429	SRR5618246	0.047547	SRR5618246	1.07013	SRR5618246	0.201299	SRR5618246	0.04783	SRR5618246	0.134679	SRR5618246	1.13317	SRR5618246	0.055793	SRR5618246	0.0	SRR5618246	0.31102	SRR5618246	4.85971
SRR10298425	0.37525	SRR10298425	0.0	SRR10298425	34.8104	SRR10298425	0.0	SRR10298425	0.0	SRR10298425	0.0	SRR10298425	2.19121	SRR10298425	0.0	SRR10298425	33.9784	SRR10298425	11.6914	SRR10298425	10.3474	SRR10298425	11.0362	SRR10298425	0.0	SRR10298425	110.073	SRR10298425	0.0	SRR10298425	0.284363	SRR10298425	0.0	SRR10298425	0.0	SRR10298425	0.0	SRR10298425	3.03821	SRR10298425	0.0	SRR10298425	0.0	SRR10298425	0.557229	SRR10298425	3.44151
SRR5166024	0.371132	SRR5166024	0.463415	SRR5166024	0.144878	SRR5166024	0.0	SRR5166024	2.03552	SRR5166024	0.0	SRR5166024	4.79905	SRR5166024	0.0	SRR5166024	6.85628	SRR5166024	1.78977	SRR5166024	24.4776	SRR5166024	3.61933	SRR5166024	0.51099	SRR5166024	0.305807	SRR5166024	0.0	SRR5166024	0.424295	SRR5166024	0.184124	SRR5166024	0.0	SRR5166024	0.050668	SRR5166024	3.94335	SRR5166024	0.064727	SRR5166024	0.0	SRR5166024	0.073369	SRR5166024	3.61313
SRR5344667	0.368121	SRR5344667	0.0	SRR5344667	0.0	SRR5344667	0.0	SRR5344667	2.29755	SRR5344667	0.0	SRR5344667	1.59616	SRR5344667	0.0	SRR5344667	3.51397	SRR5344667	2.67884	SRR5344667	14.2763	SRR5344667	2.10285	SRR5344667	0.0	SRR5344667	1.0256	SRR5344667	0.0	SRR5344667	0.213199	SRR5344667	0.0	SRR5344667	0.0	SRR5344667	0.0	SRR5344667	1.28199	SRR5344667	0.0	SRR5344667	0.0	SRR5344667	0.363995	SRR5344667	5.19996
SRR3664427	0.366172	SRR3664427	0.134018	SRR3664427	0.021064	SRR3664427	0.0	SRR3664427	0.119605	SRR3664427	0.0	SRR3664427	6.85827	SRR3664427	0.0	SRR3664427	0.530816	SRR3664427	0.616484	SRR3664427	0.165285	SRR3664427	0.084631	SRR3664427	0.0	SRR3664427	0.0	SRR3664427	0.080226	SRR3664427	0.242728	SRR3664427	0.0	SRR3664427	0.0	SRR3664427	0.0	SRR3664427	0.0	SRR3664427	0.550662	SRR3664427	0.0	SRR3664427	0.0	SRR3664427	0.844825
SRR5166058	0.364947	SRR5166058	0.304022	SRR5166058	0.2848	SRR5166058	0.0	SRR5166058	1.5146	SRR5166058	0.0	SRR5166058	5.33631	SRR5166058	0.0	SRR5166058	7.49466	SRR5166058	1.87052	SRR5166058	24.2392	SRR5166058	3.86191	SRR5166058	0.153279	SRR5166058	0.517193	SRR5166058	0.0	SRR5166058	1.24187	SRR5166058	0.143513	SRR5166058	0.0	SRR5166058	0.099067	SRR5166058	4.30627	SRR5166058	0.126997	SRR5166058	0.0	SRR5166058	0.072131	SRR5166058	3.05367
DRR106427	0.364209	DRR106427	0.0	DRR106427	1.78249	DRR106427	0.0	DRR106427	0.300282	DRR106427	0.0	DRR106427	1.87963	DRR106427	0.0	DRR106427	22.2768	DRR106427	5.64646	DRR106427	128.462	DRR106427	0.433966	DRR106427	0.0	DRR106427	0.0	DRR106427	0.0	DRR106427	0.439631	DRR106427	0.0	DRR106427	0.0	DRR106427	0.0	DRR106427	0.0	DRR106427	0.645392	DRR106427	0.309281	DRR106427	0.360515	DRR106427	2.77612
SRR5166055	0.363212	SRR5166055	0.0	SRR5166055	0.0	SRR5166055	0.0	SRR5166055	2.69616	SRR5166055	0.0	SRR5166055	5.26699	SRR5166055	0.149082	SRR5166055	10.1727	SRR5166055	1.0971	SRR5166055	45.4384	SRR5166055	3.61626	SRR5166055	0.153174	SRR5166055	7.43144	SRR5166055	0.0	SRR5166055	0.260752	SRR5166055	1.54018	SRR5166055	0.0	SRR5166055	0.186599	SRR5166055	4.33758	SRR5166055	0.475761	SRR5166055	0.0	SRR5166055	0.089765	SRR5166055	2.21641
SRR7013740	0.355273	SRR7013740	0.306124	SRR7013740	1.97216	SRR7013740	0.033551	SRR7013740	0.0	SRR7013740	0.0	SRR7013740	13.001	SRR7013740	0.0	SRR7013740	17.7772	SRR7013740	5.79358	SRR7013740	52.5643	SRR7013740	0.0	SRR7013740	0.0	SRR7013740	0.0	SRR7013740	0.090018	SRR7013740	0.834364	SRR7013740	0.0	SRR7013740	0.0	SRR7013740	0.0	SRR7013740	0.085869	SRR7013740	0.474196	SRR7013740	0.101137	SRR7013740	0.175902	SRR7013740	1.32065
SRR5344035	0.352937	SRR5344035	0.0	SRR5344035	1.23899	SRR5344035	0.0	SRR5344035	7.46234	SRR5344035	0.0	SRR5344035	4.51365	SRR5344035	0.0	SRR5344035	4.87723	SRR5344035	2.34968	SRR5344035	47.7931	SRR5344035	1.64861	SRR5344035	0.0	SRR5344035	3.69481	SRR5344035	0.013485	SRR5344035	0.236248	SRR5344035	0.497289	SRR5344035	0.0	SRR5344035	0.076192	SRR5344035	3.51459	SRR5344035	0.119679	SRR5344035	0.81692	SRR5344035	0.465604	SRR5344035	2.90845
SRR6029255	0.352326	SRR6029255	0.0	SRR6029255	0.0	SRR6029255	0.0	SRR6029255	3.64843	SRR6029255	0.0	SRR6029255	1.7037	SRR6029255	0.0	SRR6029255	3.76989	SRR6029255	1.34552	SRR6029255	15.2387	SRR6029255	10.6907	SRR6029255	0.205375	SRR6029255	0.134601	SRR6029255	0.0	SRR6029255	0.977938	SRR6029255	0.244247	SRR6029255	0.0	SRR6029255	0.082549	SRR6029255	1.50082	SRR6029255	0.310852	SRR6029255	0.099175	SRR6029255	0.348622	SRR6029255	5.85648
SRR6029243	0.351932	SRR6029243	0.121679	SRR6029243	0.0	SRR6029243	0.0	SRR6029243	6.1157	SRR6029243	0.106018	SRR6029243	2.27718	SRR6029243	0.0	SRR6029243	5.74691	SRR6029243	2.10681	SRR6029243	15.8299	SRR6029243	2.53289	SRR6029243	0.0	SRR6029243	0.0	SRR6029243	0.0	SRR6029243	1.24905	SRR6029243	0.121195	SRR6029243	0.0	SRR6029243	0.0	SRR6029243	1.41029	SRR6029243	0.103336	SRR6029243	0.0	SRR6029243	0.11606	SRR6029243	5.56551
SRR7287375	0.346765	SRR7287375	0.0	SRR7287375	3.73461	SRR7287375	0.0	SRR7287375	0.0	SRR7287375	0.0	SRR7287375	0.197628	SRR7287375	0.201108	SRR7287375	10.6936	SRR7287375	12.3085	SRR7287375	4.55529	SRR7287375	0.0	SRR7287375	0.0	SRR7287375	0.0	SRR7287375	0.0	SRR7287375	0.0	SRR7287375	0.0	SRR7287375	0.0	SRR7287375	0.0	SRR7287375	0.0	SRR7287375	0.0	SRR7287375	0.0	SRR7287375	0.0	SRR7287375	3.44604
SRR6029244	0.346432	SRR6029244	0.089821	SRR6029244	0.169379	SRR6029244	0.0	SRR6029244	4.76437	SRR6029244	0.0	SRR6029244	1.97272	SRR6029244	0.0	SRR6029244	5.64219	SRR6029244	3.04224	SRR6029244	21.2603	SRR6029244	3.39089	SRR6029244	0.0	SRR6029244	0.148274	SRR6029244	0.0	SRR6029244	0.718339	SRR6029244	0.35856	SRR6029244	0.0	SRR6029244	0.121399	SRR6029244	1.22629	SRR6029244	0.076325	SRR6029244	0.0	SRR6029244	0.171377	SRR6029244	8.5519
ERR3333409	0.344141	ERR3333409	0.35637	ERR3333409	0.625525	ERR3333409	0.027337	ERR3333409	0.0	ERR3333409	0.0	ERR3333409	10.4306	ERR3333409	0.0	ERR3333409	23.3048	ERR3333409	4.36991	ERR3333409	68.7435	ERR3333409	0.0	ERR3333409	0.0	ERR3333409	0.0	ERR3333409	0.0	ERR3333409	2.36933	ERR3333409	0.0	ERR3333409	0.0	ERR3333409	0.0	ERR3333409	0.66924	ERR3333409	0.391824	ERR3333409	0.166876	ERR3333409	0.827255	ERR3333409	2.09618
SRR7815045	0.342211	SRR7815045	0.222962	SRR7815045	0.083402	SRR7815045	0.0	SRR7815045	1.23743	SRR7815045	0.038166	SRR7815045	4.16382	SRR7815045	0.022824	SRR7815045	7.28948	SRR7815045	2.18108	SRR7815045	15.8132	SRR7815045	3.18849	SRR7815045	0.091401	SRR7815045	0.239146	SRR7815045	0.030754	SRR7815045	0.407796	SRR7815045	0.166	SRR7815045	0.030965	SRR7815045	0.143935	SRR7815045	3.72557	SRR7815045	0.111263	SRR7815045	0.070602	SRR7815045	0.16904	SRR7815045	3.61683
SRR6163675	0.341502	SRR6163675	0.0	SRR6163675	0.666936	SRR6163675	0.090577	SRR6163675	0.0	SRR6163675	0.0	SRR6163675	1.10704	SRR6163675	0.0	SRR6163675	14.5396	SRR6163675	3.17124	SRR6163675	1.09982	SRR6163675	5.80185	SRR6163675	0.0	SRR6163675	0.0	SRR6163675	0.0	SRR6163675	0.29581	SRR6163675	0.0	SRR6163675	0.0	SRR6163675	0.0	SRR6163675	0.474716	SRR6163675	0.2987	SRR6163675	0.0	SRR6163675	0.337649	SRR6163675	9.25061
SRR1575179	0.341492	SRR1575179	0.0	SRR1575179	0.0	SRR1575179	0.0	SRR1575179	2.17428	SRR1575179	0.0	SRR1575179	0.0	SRR1575179	0.0	SRR1575179	8.04265	SRR1575179	2.24264	SRR1575179	13.7876	SRR1575179	3.14568	SRR1575179	0.0	SRR1575179	0.394264	SRR1575179	0.0	SRR1575179	0.204531	SRR1575179	0.0	SRR1575179	0.0	SRR1575179	0.723769	SRR1575179	0.487307	SRR1575179	0.0	SRR1575179	0.0	SRR1575179	0.0	SRR1575179	4.66382
SRR8505413	0.341377	SRR8505413	0.0	SRR8505413	0.832856	SRR8505413	0.029819	SRR8505413	0.0	SRR8505413	0.0	SRR8505413	1.94422	SRR8505413	0.030959	SRR8505413	8.44842	SRR8505413	5.21156	SRR8505413	5.22792	SRR8505413	23.1962	SRR8505413	0.0	SRR8505413	0.0	SRR8505413	0.041389	SRR8505413	0.130002	SRR8505413	0.338447	SRR8505413	0.0	SRR8505413	0.0	SRR8505413	7.14088	SRR8505413	0.347229	SRR8505413	0.047297	SRR8505413	2.30574	SRR8505413	3.7331
SRR3347444	0.340401	SRR3347444	0.417253	SRR3347444	0.847234	SRR3347444	0.0	SRR3347444	0.0	SRR3347444	0.0	SRR3347444	5.20335	SRR3347444	0.0	SRR3347444	8.89572	SRR3347444	1.6424	SRR3347444	20.957	SRR3347444	0.018072	SRR3347444	0.0	SRR3347444	0.0	SRR3347444	0.0	SRR3347444	0.805846	SRR3347444	0.0	SRR3347444	0.0	SRR3347444	0.0	SRR3347444	0.043784	SRR3347444	0.272633	SRR3347444	0.026082	SRR3347444	0.153081	SRR3347444	0.79258
SRR10538410	0.340399	SRR10538410	0.0	SRR10538410	1.52669	SRR10538410	0.0	SRR10538410	5.70772	SRR10538410	0.06078	SRR10538410	0.571641	SRR10538410	0.327816	SRR10538410	31.2801	SRR10538410	4.50712	SRR10538410	17.8267	SRR10538410	11.1755	SRR10538410	0.0	SRR10538410	0.358021	SRR10538410	0.0	SRR10538410	0.229654	SRR10538410	0.132495	SRR10538410	0.0	SRR10538410	0.0	SRR10538410	0.881783	SRR10538410	0.118143	SRR10538410	0.0	SRR10538410	0.807154	SRR10538410	17.2962
SRR8505409	0.335678	SRR8505409	0.0	SRR8505409	6.68442	SRR8505409	0.0	SRR8505409	0.0	SRR8505409	0.0	SRR8505409	4.93586	SRR8505409	0.0	SRR8505409	10.5606	SRR8505409	8.86556	SRR8505409	4.25939	SRR8505409	28.5278	SRR8505409	0.0	SRR8505409	0.037052	SRR8505409	0.0	SRR8505409	0.693524	SRR8505409	0.0	SRR8505409	0.0	SRR8505409	0.0	SRR8505409	7.71129	SRR8505409	0.175839	SRR8505409	0.0	SRR8505409	2.19012	SRR8505409	3.72266
SRR11615292	0.334866	SRR11615292	0.173394	SRR11615292	0.245798	SRR11615292	0.0	SRR11615292	13.2358	SRR11615292	0.0	SRR11615292	2.50831	SRR11615292	0.0	SRR11615292	6.7891	SRR11615292	2.27297	SRR11615292	27.4278	SRR11615292	1.7929	SRR11615292	0.32852	SRR11615292	2.02421	SRR11615292	0.0	SRR11615292	1.66305	SRR11615292	1.01549	SRR11615292	0.0	SRR11615292	0.237454	SRR11615292	1.3788	SRR11615292	0.0	SRR11615292	0.071021	SRR11615292	0.41431	SRR11615292	7.26318
SRR6821566	0.332324	SRR6821566	0.387467	SRR6821566	0.325096	SRR6821566	0.0	SRR6821566	0.960261	SRR6821566	0.0	SRR6821566	4.58786	SRR6821566	0.0	SRR6821566	2.94796	SRR6821566	1.94083	SRR6821566	9.43531	SRR6821566	1.13576	SRR6821566	0.04861	SRR6821566	0.167271	SRR6821566	0.03107	SRR6821566	1.06628	SRR6821566	0.021691	SRR6821566	0.0	SRR6821566	0.029276	SRR6821566	0.739213	SRR6821566	0.110067	SRR6821566	0.175639	SRR6821566	0.123323	SRR6821566	1.82439
SRR5618253	0.332283	SRR5618253	0.171836	SRR5618253	0.379694	SRR5618253	0.0	SRR5618253	7.45873	SRR5618253	0.050423	SRR5618253	2.13098	SRR5618253	0.0	SRR5618253	5.70744	SRR5618253	1.65086	SRR5618253	13.8346	SRR5618253	1.13922	SRR5618253	0.0	SRR5618253	2.20368	SRR5618253	0.042014	SRR5618253	1.31908	SRR5618253	0.207993	SRR5618253	0.0	SRR5618253	0.198431	SRR5618253	1.60267	SRR5618253	0.049235	SRR5618253	0.0	SRR5618253	0.274177	SRR5618253	5.78177
SRR3347452	0.330203	SRR3347452	0.0	SRR3347452	1.61466	SRR3347452	0.0	SRR3347452	0.0	SRR3347452	0.0	SRR3347452	4.53703	SRR3347452	0.0	SRR3347452	12.2112	SRR3347452	2.1603	SRR3347452	28.7795	SRR3347452	0.0	SRR3347452	0.0	SRR3347452	0.0	SRR3347452	0.082059	SRR3347452	0.522941	SRR3347452	0.0	SRR3347452	0.0	SRR3347452	0.0	SRR3347452	0.078059	SRR3347452	0.58241	SRR3347452	0.0	SRR3347452	0.435624	SRR3347452	0.913957
SRR10294191	0.330152	SRR10294191	0.343708	SRR10294191	6.60316	SRR10294191	0.0	SRR10294191	0.0	SRR10294191	0.0	SRR10294191	8.59501	SRR10294191	0.17878	SRR10294191	26.5857	SRR10294191	9.13286	SRR10294191	1.1242	SRR10294191	5.21264	SRR10294191	0.0	SRR10294191	7.16852	SRR10294191	0.0	SRR10294191	1.31414	SRR10294191	0.081393	SRR10294191	0.0	SRR10294191	0.0	SRR10294191	4.65194	SRR10294191	0.0	SRR10294191	0.0	SRR10294191	2.12089	SRR10294191	4.97568
SRR2993033	0.328923	SRR2993033	0.0	SRR2993033	0.321828	SRR2993033	0.0	SRR2993033	0.090093	SRR2993033	0.0	SRR2993033	1.47951	SRR2993033	0.0	SRR2993033	10.5556	SRR2993033	3.15026	SRR2993033	2.55414	SRR2993033	6.98574	SRR2993033	0.0	SRR2993033	0.063298	SRR2993033	0.164359	SRR2993033	0.0	SRR2993033	0.114967	SRR2993033	0.0	SRR2993033	0.077464	SRR2993033	1.8776	SRR2993033	0.387728	SRR2993033	0.0	SRR2993033	2.60419	SRR2993033	6.98818
SRR3664433	0.324889	SRR3664433	0.264724	SRR3664433	5.87752	SRR3664433	0.0	SRR3664433	0.012207	SRR3664433	0.041967	SRR3664433	8.8716	SRR3664433	0.0	SRR3664433	17.9165	SRR3664433	5.99348	SRR3664433	53.1123	SRR3664433	0.040725	SRR3664433	0.0	SRR3664433	0.0	SRR3664433	0.017282	SRR3664433	0.687857	SRR3664433	0.0	SRR3664433	0.0	SRR3664433	0.0	SRR3664433	0.032873	SRR3664433	0.940925	SRR3664433	1.48746	SRR3664433	0.160723	SRR3664433	2.01236
SRR6902952	0.324364	SRR6902952	0.0	SRR6902952	0.0	SRR6902952	0.0	SRR6902952	8.23811	SRR6902952	0.0	SRR6902952	3.51931	SRR6902952	0.0	SRR6902952	8.23764	SRR6902952	1.85597	SRR6902952	27.5422	SRR6902952	4.44847	SRR6902952	0.188581	SRR6902952	4.55885	SRR6902952	0.0	SRR6902952	0.384872	SRR6902952	1.17697	SRR6902952	0.0	SRR6902952	0.341349	SRR6902952	2.29866	SRR6902952	0.142985	SRR6902952	0.0	SRR6902952	0.641865	SRR6902952	5.01636
SRR1773568	0.324341	SRR1773568	0.251924	SRR1773568	0.634846	SRR1773568	0.0	SRR1773568	0.0	SRR1773568	0.0	SRR1773568	18.7947	SRR1773568	0.046636	SRR1773568	38.8405	SRR1773568	16.1418	SRR1773568	91.6934	SRR1773568	0.0	SRR1773568	0.095671	SRR1773568	0.0	SRR1773568	0.121901	SRR1773568	7.3677	SRR1773568	0.0	SRR1773568	0.0	SRR1773568	0.0	SRR1773568	0.232191	SRR1773568	1.00494	SRR1773568	0.550227	SRR1773568	0.0	SRR1773568	4.75054
SRR5166047	0.322653	SRR5166047	0.268549	SRR5166047	0.062982	SRR5166047	0.0	SRR5166047	2.89238	SRR5166047	0.0	SRR5166047	4.11011	SRR5166047	0.035197	SRR5166047	9.69756	SRR5166047	2.17992	SRR5166047	44.6372	SRR5166047	2.86918	SRR5166047	0.036167	SRR5166047	4.05888	SRR5166047	0.04701	SRR5166047	0.44333	SRR5166047	1.41121	SRR5166047	0.047322	SRR5166047	0.132299	SRR5166047	4.76926	SRR5166047	0.450383	SRR5166047	0.053691	SRR5166047	0.255151	SRR5166047	2.38193
SRR5166061	0.322343	SRR5166061	0.251634	SRR5166061	0.314524	SRR5166061	0.0	SRR5166061	2.27914	SRR5166061	0.0	SRR5166061	5.02068	SRR5166061	0.0	SRR5166061	7.14883	SRR5166061	2.06965	SRR5166061	20.3426	SRR5166061	3.89797	SRR5166061	0.0	SRR5166061	0.750414	SRR5166061	0.0	SRR5166061	0.459191	SRR5166061	0.079663	SRR5166061	0.058922	SRR5166061	0.05488	SRR5166061	4.32687	SRR5166061	0.421235	SRR5166061	0.0	SRR5166061	0.0	SRR5166061	3.32189
SRR6029262	0.322339	SRR6029262	0.167188	SRR6029262	0.0	SRR6029262	0.0	SRR6029262	5.23463	SRR6029262	0.0	SRR6029262	2.00886	SRR6029262	0.0	SRR6029262	5.84256	SRR6029262	2.10406	SRR6029262	21.0537	SRR6029262	2.1415	SRR6029262	0.0	SRR6029262	0.045861	SRR6029262	0.0	SRR6029262	0.619017	SRR6029262	0.083148	SRR6029262	0.0	SRR6029262	0.05637	SRR6029262	2.04996	SRR6029262	0.070963	SRR6029262	0.067879	SRR6029262	0.159448	SRR6029262	1.15227
SRR10574529	0.320359	SRR10574529	0.0	SRR10574529	1.09682	SRR10574529	0.0	SRR10574529	4.04745	SRR10574529	0.0	SRR10574529	2.82404	SRR10574529	0.0	SRR10574529	9.18195	SRR10574529	2.42813	SRR10574529	12.7221	SRR10574529	2.06597	SRR10574529	0.187292	SRR10574529	4.77098	SRR10574529	0.059873	SRR10574529	0.477727	SRR10574529	0.584957	SRR10574529	0.0	SRR10574529	0.169237	SRR10574529	0.854655	SRR10574529	0.141441	SRR10574529	0.0	SRR10574529	0.554775	SRR10574529	5.33432
SRR6029239	0.319769	SRR6029239	0.082832	SRR6029239	0.0	SRR6029239	0.0	SRR6029239	2.38939	SRR6029239	0.0	SRR6029239	1.21241	SRR6029239	0.04571	SRR6029239	4.77974	SRR6029239	1.11521	SRR6029239	13.8061	SRR6029239	9.54228	SRR6029239	0.0	SRR6029239	0.046109	SRR6029239	0.0	SRR6029239	0.430575	SRR6029239	0.29308	SRR6029239	0.0	SRR6029239	0.112888	SRR6029239	2.45125	SRR6029239	0.070658	SRR6029239	0.0	SRR6029239	0.158229	SRR6029239	4.72879
SRR4407752	0.318708	SRR4407752	0.0	SRR4407752	0.0	SRR4407752	0.0	SRR4407752	5.35947	SRR4407752	0.0	SRR4407752	1.24693	SRR4407752	0.0	SRR4407752	5.94059	SRR4407752	2.60999	SRR4407752	13.6064	SRR4407752	3.93478	SRR4407752	0.0	SRR4407752	0.914715	SRR4407752	0.0	SRR4407752	0.759458	SRR4407752	0.498057	SRR4407752	0.0	SRR4407752	0.0	SRR4407752	0.679582	SRR4407752	0.0	SRR4407752	0.0	SRR4407752	0.31537	SRR4407752	9.15931
SRR7631568	0.316354	SRR7631568	0.14561	SRR7631568	0.34401	SRR7631568	0.0	SRR7631568	4.02167	SRR7631568	0.0	SRR7631568	2.77677	SRR7631568	0.04044	SRR7631568	6.26361	SRR7631568	3.38947	SRR7631568	19.712	SRR7631568	5.48384	SRR7631568	0.02074	SRR7631568	0.238702	SRR7631568	0.052849	SRR7631568	0.867345	SRR7631568	0.389194	SRR7631568	0.0	SRR7631568	0.224288	SRR7631568	1.05699	SRR7631568	0.373423	SRR7631568	0.238537	SRR7631568	1.28728	SRR7631568	10.6187
SRR6018369	0.316166	SRR6018369	0.218954	SRR6018369	0.0	SRR6018369	0.0	SRR6018369	0.858128	SRR6018369	0.0	SRR6018369	1.37817	SRR6018369	0.0	SRR6018369	21.9625	SRR6018369	1.45183	SRR6018369	42.1578	SRR6018369	0.901458	SRR6018369	0.0	SRR6018369	0.0	SRR6018369	0.0	SRR6018369	0.30667	SRR6018369	0.0	SRR6018369	0.0	SRR6018369	0.0	SRR6018369	0.147323	SRR6018369	0.277176	SRR6018369	0.0	SRR6018369	0.208442	SRR6018369	1.49311
SRR3363534	0.314665	SRR3363534	0.0	SRR3363534	9.10154	SRR3363534	0.040801	SRR3363534	0.0	SRR3363534	0.044032	SRR3363534	4.62952	SRR3363534	0.014077	SRR3363534	15.7402	SRR3363534	7.38349	SRR3363534	13.8389	SRR3363534	0.101713	SRR3363534	0.0	SRR3363534	0.0	SRR3363534	0.128192	SRR3363534	0.014718	SRR3363534	0.0	SRR3363534	0.0	SRR3363534	0.0	SRR3363534	0.157116	SRR3363534	3.03037	SRR3363534	0.577158	SRR3363534	0.095856	SRR3363534	4.04006
SRR6026628	0.314232	SRR6026628	0.046425	SRR6026628	0.04397	SRR6026628	0.0	SRR6026628	6.58291	SRR6026628	0.0	SRR6026628	1.92145	SRR6026628	0.026259	SRR6026628	4.99345	SRR6026628	1.77175	SRR6026628	26.428	SRR6026628	3.77722	SRR6026628	0.080755	SRR6026628	0.291292	SRR6026628	0.0	SRR6026628	0.19211	SRR6026628	0.313489	SRR6026628	0.0	SRR6026628	0.032193	SRR6026628	2.27508	SRR6026628	0.279443	SRR6026628	0.727826	SRR6026628	0.133349	SRR6026628	0.724109
SRR5344028	0.313784	SRR5344028	0.009571	SRR5344028	1.28148	SRR5344028	0.0	SRR5344028	5.19552	SRR5344028	0.0	SRR5344028	2.19073	SRR5344028	0.005221	SRR5344028	11.1085	SRR5344028	2.62728	SRR5344028	28.8373	SRR5344028	2.04992	SRR5344028	0.005358	SRR5344028	0.659556	SRR5344028	0.048093	SRR5344028	0.224193	SRR5344028	0.133744	SRR5344028	0.034567	SRR5344028	0.0	SRR5344028	2.50257	SRR5344028	0.211469	SRR5344028	0.03891	SRR5344028	0.292191	SRR5344028	2.83839
SRR8666083	0.313767	SRR8666083	0.0	SRR8666083	0.153393	SRR8666083	0.0	SRR8666083	7.96148	SRR8666083	0.0	SRR8666083	3.56617	SRR8666083	0.0	SRR8666083	6.80594	SRR8666083	1.0244	SRR8666083	28.7399	SRR8666083	3.29707	SRR8666083	0.363614	SRR8666083	4.39276	SRR8666083	0.0	SRR8666083	0.463853	SRR8666083	0.810088	SRR8666083	0.0	SRR8666083	0.109802	SRR8666083	3.32753	SRR8666083	0.276363	SRR8666083	0.0	SRR8666083	0.31042	SRR8666083	7.44152
SRR1773557	0.313464	SRR1773557	0.584573	SRR1773557	0.613414	SRR1773557	0.0	SRR1773557	0.0	SRR1773557	0.0	SRR1773557	15.7516	SRR1773557	0.0	SRR1773557	63.4596	SRR1773557	5.71335	SRR1773557	66.8385	SRR1773557	0.185357	SRR1773557	0.0	SRR1773557	0.0	SRR1773557	0.046997	SRR1773557	5.52144	SRR1773557	0.0	SRR1773557	0.0	SRR1773557	0.0	SRR1773557	0.178965	SRR1773557	0.665154	SRR1773557	0.743246	SRR1773557	0.124091	SRR1773557	5.66156
SRR7013735	0.311124	SRR7013735	0.804298	SRR7013735	2.05718	SRR7013735	0.0	SRR7013735	0.0	SRR7013735	0.0	SRR7013735	20.7825	SRR7013735	0.0	SRR7013735	20.0034	SRR7013735	6.89883	SRR7013735	65.5931	SRR7013735	0.047019	SRR7013735	0.0	SRR7013735	0.0	SRR7013735	0.059098	SRR7013735	2.57144	SRR7013735	0.0	SRR7013735	0.0	SRR7013735	0.0	SRR7013735	0.0	SRR7013735	0.691975	SRR7013735	0.132818	SRR7013735	0.0	SRR7013735	2.33203
SRR8666094	0.310009	SRR8666094	0.160713	SRR8666094	0.0	SRR8666094	0.0	SRR8666094	6.66521	SRR8666094	0.0	SRR8666094	4.92361	SRR8666094	0.0	SRR8666094	6.26526	SRR8666094	1.01427	SRR8666094	29.8302	SRR8666094	4.44299	SRR8666094	0.263951	SRR8666094	4.56641	SRR8666094	0.0	SRR8666094	1.013	SRR8666094	0.804846	SRR8666094	0.0	SRR8666094	0.326584	SRR8666094	1.64938	SRR8666094	0.546854	SRR8666094	0.261676	SRR8666094	0.0	SRR8666094	3.39405
SRR7815148	0.308033	SRR7815148	0.128543	SRR7815148	0.06003	SRR7815148	0.0	SRR7815148	0.868571	SRR7815148	0.0	SRR7815148	3.83574	SRR7815148	0.032596	SRR7815148	8.98267	SRR7815148	2.54285	SRR7815148	20.1939	SRR7815148	2.23597	SRR7815148	0.0	SRR7815148	0.258923	SRR7815148	0.0	SRR7815148	0.274198	SRR7815148	0.029608	SRR7815148	0.0	SRR7815148	0.123645	SRR7815148	2.25057	SRR7815148	0.266426	SRR7815148	0.05068	SRR7815148	0.0	SRR7815148	3.57483
SRR6356155	0.306198	SRR6356155	0.05293	SRR6356155	0.349301	SRR6356155	0.0	SRR6356155	4.91913	SRR6356155	0.0	SRR6356155	1.6711	SRR6356155	0.0	SRR6356155	7.0956	SRR6356155	5.33399	SRR6356155	11.5198	SRR6356155	2.23427	SRR6356155	0.0	SRR6356155	0.264908	SRR6356155	0.0	SRR6356155	0.120827	SRR6356155	0.211054	SRR6356155	0.0	SRR6356155	0.071486	SRR6356155	0.974853	SRR6356155	0.134886	SRR6356155	0.215074	SRR6356155	0.0	SRR6356155	4.15214
SRR8206447	0.305381	SRR8206447	0.189913	SRR8206447	0.298723	SRR8206447	0.0	SRR8206447	0.108551	SRR8206447	0.0	SRR8206447	1.64036	SRR8206447	0.0	SRR8206447	7.9578	SRR8206447	3.95313	SRR8206447	10.0214	SRR8206447	1.13044	SRR8206447	0.0	SRR8206447	0.140383	SRR8206447	0.0	SRR8206447	0.655588	SRR8206447	0.0	SRR8206447	0.091867	SRR8206447	0.0	SRR8206447	0.086884	SRR8206447	0.107854	SRR8206447	0.103255	SRR8206447	0.060438	SRR8206447	0.554629
SRR7815022	0.304076	SRR7815022	0.238057	SRR7815022	0.222147	SRR7815022	0.0	SRR7815022	0.989657	SRR7815022	0.0	SRR7815022	5.99671	SRR7815022	0.039973	SRR7815022	6.53946	SRR7815022	1.6248	SRR7815022	15.9993	SRR7815022	3.38813	SRR7815022	0.041124	SRR7815022	0.161439	SRR7815022	0.0	SRR7815022	0.798904	SRR7815022	0.072573	SRR7815022	0.0	SRR7815022	0.050636	SRR7815022	3.78949	SRR7815022	0.131268	SRR7815022	0.0	SRR7815022	0.300292	SRR7815022	2.80197
SRR7774032	0.303975	SRR7774032	0.157862	SRR7774032	0.89093	SRR7774032	0.040731	SRR7774032	1.24244	SRR7774032	0.0	SRR7774032	2.07376	SRR7774032	0.0	SRR7774032	9.33864	SRR7774032	5.11479	SRR7774032	21.9499	SRR7774032	2.69917	SRR7774032	0.043384	SRR7774032	0.085259	SRR7774032	0.0	SRR7774032	0.664406	SRR7774032	0.11573	SRR7774032	0.0	SRR7774032	0.105251	SRR7774032	0.478564	SRR7774032	0.133304	SRR7774032	0.0	SRR7774032	0.601239	SRR7774032	14.5765
SRR5166023	0.301463	SRR5166023	0.471071	SRR5166023	0.0	SRR5166023	0.0	SRR5166023	2.06891	SRR5166023	0.067358	SRR5166023	5.52437	SRR5166023	0.0	SRR5166023	6.37254	SRR5166023	1.92763	SRR5166023	26.3023	SRR5166023	3.46616	SRR5166023	0.374856	SRR5166023	0.572543	SRR5166023	0.0	SRR5166023	1.19173	SRR5166023	0.331753	SRR5166023	0.054798	SRR5166023	0.203939	SRR5166023	3.60805	SRR5166023	0.130964	SRR5166023	0.124739	SRR5166023	0.372352	SRR5166023	2.2069
SRR6821574	0.300722	SRR6821574	0.0	SRR6821574	0.5886	SRR6821574	0.0	SRR6821574	0.247554	SRR6821574	0.0	SRR6821574	1.52853	SRR6821574	0.0	SRR6821574	1.86239	SRR6821574	3.46249	SRR6821574	4.69327	SRR6821574	1.07113	SRR6821574	0.0	SRR6821574	0.348722	SRR6821574	0.225976	SRR6821574	0.361729	SRR6821574	0.0	SRR6821574	0.0	SRR6821574	0.0	SRR6821574	0.0	SRR6821574	0.266177	SRR6821574	0.0	SRR6821574	0.297646	SRR6821574	1.60118
SRR5478943	0.300281	SRR5478943	0.155349	SRR5478943	0.294037	SRR5478943	0.0	SRR5478943	5.14592	SRR5478943	0.0	SRR5478943	1.58727	SRR5478943	0.0	SRR5478943	7.29665	SRR5478943	2.48143	SRR5478943	17.3874	SRR5478943	2.23935	SRR5478943	0.0	SRR5478943	0.264144	SRR5478943	0.0	SRR5478943	0.228196	SRR5478943	0.64095	SRR5478943	0.0	SRR5478943	0.0	SRR5478943	1.02859	SRR5478943	0.199958	SRR5478943	0.12785	SRR5478943	0.371613	SRR5478943	6.37929
SRR7814511	0.30002	SRR7814511	0.312959	SRR7814511	0.877093	SRR7814511	0.0	SRR7814511	0.570903	SRR7814511	0.04454	SRR7814511	3.5332	SRR7814511	0.026492	SRR7814511	9.76089	SRR7814511	2.38283	SRR7814511	20.3925	SRR7814511	2.8329	SRR7814511	0.0	SRR7814511	0.267454	SRR7814511	0.107387	SRR7814511	0.445666	SRR7814511	0.120333	SRR7814511	0.036045	SRR7814511	0.133934	SRR7814511	2.81025	SRR7814511	0.216328	SRR7814511	0.0	SRR7814511	0.197563	SRR7814511	3.26674
SRR5166056	0.299638	SRR5166056	0.156053	SRR5166056	0.073061	SRR5166056	0.0	SRR5166056	2.06092	SRR5166056	0.0	SRR5166056	6.01326	SRR5166056	0.0	SRR5166056	10.9233	SRR5166056	1.19822	SRR5166056	48.9864	SRR5166056	2.8017	SRR5166056	0.124368	SRR5166056	5.82766	SRR5166056	0.0	SRR5166056	0.465974	SRR5166056	1.21098	SRR5166056	0.054512	SRR5166056	0.405815	SRR5166056	4.51279	SRR5166056	0.065112	SRR5166056	0.062025	SRR5166056	0.222067	SRR5166056	2.19536
DRR070508	0.299618	DRR070508	0.0	DRR070508	0.953201	DRR070508	0.0	DRR070508	0.0	DRR070508	0.0	DRR070508	10.3637	DRR070508	0.043273	DRR070508	29.184	DRR070508	4.63356	DRR070508	26.5918	DRR070508	0.0	DRR070508	0.0	DRR070508	0.0	DRR070508	0.056451	DRR070508	2.44411	DRR070508	0.0	DRR070508	0.0	DRR070508	0.0	DRR070508	0.484041	DRR070508	1.46056	DRR070508	0.381818	DRR070508	0.074147	DRR070508	4.68507
SRR8505415	0.297935	SRR8505415	0.077497	SRR8505415	1.38119	SRR8505415	0.0	SRR8505415	0.075199	SRR8505415	0.0	SRR8505415	4.18328	SRR8505415	0.0	SRR8505415	12.682	SRR8505415	5.98924	SRR8505415	23.6758	SRR8505415	6.45359	SRR8505415	0.0	SRR8505415	0.0	SRR8505415	0.0	SRR8505415	0.085235	SRR8505415	0.036994	SRR8505415	0.0	SRR8505415	0.101759	SRR8505415	1.85133	SRR8505415	1.03952	SRR8505415	0.495667	SRR8505415	2.356	SRR8505415	4.23243
SRR6281749	0.297792	SRR6281749	0.185411	SRR6281749	3.14381	SRR6281749	0.0	SRR6281749	0.0	SRR6281749	0.0	SRR6281749	6.76877	SRR6281749	0.033462	SRR6281749	31.6749	SRR6281749	6.0111	SRR6281749	82.6231	SRR6281749	0.034591	SRR6281749	0.0	SRR6281749	0.0	SRR6281749	0.353259	SRR6281749	2.38408	SRR6281749	0.0	SRR6281749	0.044437	SRR6281749	0.0	SRR6281749	0.293802	SRR6281749	0.890615	SRR6281749	1.25236	SRR6281749	0.0	SRR6281749	4.91915
SRR5344034	0.297636	SRR5344034	0.029897	SRR5344034	0.919602	SRR5344034	0.0	SRR5344034	7.04919	SRR5344034	0.0	SRR5344034	3.42728	SRR5344034	0.0	SRR5344034	5.38516	SRR5344034	2.20258	SRR5344034	39.3098	SRR5344034	1.49546	SRR5344034	0.0	SRR5344034	2.26303	SRR5344034	0.0	SRR5344034	0.219773	SRR5344034	0.093366	SRR5344034	0.0	SRR5344034	0.36088	SRR5344034	3.11931	SRR5344034	0.337525	SRR5344034	0.435581	SRR5344034	0.294404	SRR5344034	2.31716
SRR3087771	0.297626	SRR3087771	0.678646	SRR3087771	1.28102	SRR3087771	0.0	SRR3087771	0.0	SRR3087771	0.0	SRR3087771	5.8956	SRR3087771	0.0	SRR3087771	10.3482	SRR3087771	3.12158	SRR3087771	74.1037	SRR3087771	0.0	SRR3087771	0.0	SRR3087771	0.0	SRR3087771	0.0	SRR3087771	0.532591	SRR3087771	0.0	SRR3087771	0.0	SRR3087771	0.0	SRR3087771	0.084694	SRR3087771	0.998672	SRR3087771	2.71737	SRR3087771	1.17807	SRR3087771	2.52294
SRR10574524	0.293672	SRR10574524	0.304485	SRR10574524	0.359015	SRR10574524	0.0	SRR10574524	7.71662	SRR10574524	0.0	SRR10574524	2.78236	SRR10574524	0.0	SRR10574524	8.34741	SRR10574524	1.74154	SRR10574524	16.4047	SRR10574524	1.79408	SRR10574524	0.342002	SRR10574524	7.37916	SRR10574524	0.054752	SRR10574524	0.610712	SRR10574524	0.343126	SRR10574524	0.055092	SRR10574524	0.0	SRR10574524	0.937526	SRR10574524	0.323779	SRR10574524	0.061973	SRR10574524	1.01702	SRR10574524	8.31552
SRR10376702	0.293254	SRR10376702	0.050837	SRR10376702	0.66794	SRR10376702	0.0	SRR10376702	2.08331	SRR10376702	0.0	SRR10376702	2.20398	SRR10376702	0.0	SRR10376702	9.41467	SRR10376702	6.61487	SRR10376702	12.9845	SRR10376702	1.43347	SRR10376702	0.210657	SRR10376702	0.90052	SRR10376702	0.0	SRR10376702	0.841752	SRR10376702	0.097482	SRR10376702	0.0	SRR10376702	0.0	SRR10376702	1.9281	SRR10376702	0.08535	SRR10376702	0.366387	SRR10376702	0.773063	SRR10376702	3.57807
SRR3707600	0.289547	SRR3707600	0.0	SRR3707600	0.755841	SRR3707600	0.0	SRR3707600	2.1708	SRR3707600	0.0	SRR3707600	3.13369	SRR3707600	0.0	SRR3707600	3.90528	SRR3707600	3.50042	SRR3707600	17.3403	SRR3707600	1.70172	SRR3707600	0.114408	SRR3707600	0.393811	SRR3707600	0.072754	SRR3707600	0.408389	SRR3707600	0.204612	SRR3707600	0.0	SRR3707600	0.137293	SRR3707600	0.485223	SRR3707600	0.684421	SRR3707600	1.14811	SRR3707600	0.477704	SRR3707600	3.97632
SRR1773565	0.288345	SRR1773565	0.223904	SRR1773565	0.0	SRR1773565	0.0	SRR1773565	0.0	SRR1773565	0.065456	SRR1773565	9.07366	SRR1773565	0.249583	SRR1773565	53.3762	SRR1773565	5.22549	SRR1773565	74.7913	SRR1773565	0.085902	SRR1773565	0.0	SRR1773565	0.0	SRR1773565	0.217163	SRR1773565	3.52445	SRR1773565	0.0	SRR1773565	0.109237	SRR1773565	0.0	SRR1773565	0.568913	SRR1773565	0.319359	SRR1773565	0.612172	SRR1773565	0.0	SRR1773565	5.00046
SRR5478929	0.288166	SRR5478929	0.0	SRR5478929	0.0	SRR5478929	0.0	SRR5478929	1.15587	SRR5478929	0.0	SRR5478929	1.22014	SRR5478929	0.0	SRR5478929	8.35218	SRR5478929	1.78441	SRR5478929	15.2326	SRR5478929	2.14534	SRR5478929	0.0	SRR5478929	0.334042	SRR5478929	0.0	SRR5478929	0.519763	SRR5478929	0.379385	SRR5478929	0.0	SRR5478929	0.0	SRR5478929	0.824673	SRR5478929	0.637597	SRR5478929	0.122175	SRR5478929	0.285216	SRR5478929	5.25947
SRR5344020	0.286037	SRR5344020	0.012357	SRR5344020	0.0	SRR5344020	0.0	SRR5344020	5.32432	SRR5344020	0.0	SRR5344020	2.88302	SRR5344020	0.0	SRR5344020	5.56466	SRR5344020	1.82604	SRR5344020	30.6369	SRR5344020	1.90067	SRR5344020	0.006938	SRR5344020	1.26798	SRR5344020	0.0	SRR5344020	0.15575	SRR5344020	0.439283	SRR5344020	0.0	SRR5344020	0.175752	SRR5344020	3.29688	SRR5344020	0.210225	SRR5344020	0.181069	SRR5344020	0.495285	SRR5344020	4.04903
SRR3347448	0.283216	SRR3347448	0.097906	SRR3347448	0.415416	SRR3347448	0.0	SRR3347448	0.0	SRR3347448	0.0	SRR3347448	4.09137	SRR3347448	0.0	SRR3347448	8.14196	SRR3347448	0.848355	SRR3347448	19.5965	SRR3347448	0.0	SRR3347448	0.0	SRR3347448	0.0	SRR3347448	0.03514	SRR3347448	0.447485	SRR3347448	0.0	SRR3347448	0.0	SRR3347448	0.0	SRR3347448	0.06684	SRR3347448	0.124799	SRR3347448	0.039802	SRR3347448	0.093403	SRR3347448	0.996294
SRR3664376	0.281852	SRR3664376	1.46151	SRR3664376	0.0	SRR3664376	0.0	SRR3664376	0.0	SRR3664376	0.0	SRR3664376	10.611	SRR3664376	0.518281	SRR3664376	15.8475	SRR3664376	6.2913	SRR3664376	16.519	SRR3664376	0.0	SRR3664376	0.0	SRR3664376	0.0	SRR3664376	0.472134	SRR3664376	0.626309	SRR3664376	0.036474	SRR3664376	0.0	SRR3664376	0.0	SRR3664376	0.0	SRR3664376	0.062101	SRR3664376	0.059418	SRR3664376	1.74289	SRR3664376	2.231
SRR5195556	0.279529	SRR5195556	0.096387	SRR5195556	0.273754	SRR5195556	0.0	SRR5195556	0.0	SRR5195556	0.084796	SRR5195556	2.26881	SRR5195556	0.0	SRR5195556	16.943	SRR5195556	4.0084	SRR5195556	93.6815	SRR5195556	0.0	SRR5195556	0.0	SRR5195556	0.0	SRR5195556	0.0	SRR5195556	0.0	SRR5195556	0.0	SRR5195556	0.071018	SRR5195556	0.066673	SRR5195556	0.403887	SRR5195556	2.31808	SRR5195556	3.41503	SRR5195556	0.0	SRR5195556	3.07195
SRR5478914	0.279484	SRR5478914	0.072338	SRR5478914	0.068394	SRR5478914	0.0	SRR5478914	0.86784	SRR5478914	0.0	SRR5478914	1.23574	SRR5478914	0.121023	SRR5478914	7.46823	SRR5478914	2.18069	SRR5478914	17.117	SRR5478914	2.34147	SRR5478914	0.0	SRR5478914	0.162752	SRR5478914	0.0	SRR5478914	0.168785	SRR5478914	0.110972	SRR5478914	0.0	SRR5478914	0.049662	SRR5478914	1.5546	SRR5478914	0.433427	SRR5478914	0.356085	SRR5478914	0.345818	SRR5478914	2.61061
SRR8505412	0.278557	SRR8505412	0.115861	SRR8505412	8.70272	SRR8505412	0.0	SRR8505412	0.089948	SRR8505412	0.0	SRR8505412	3.90075	SRR8505412	0.0	SRR8505412	10.4556	SRR8505412	7.86852	SRR8505412	3.81444	SRR8505412	32.0952	SRR8505412	0.0	SRR8505412	0.030854	SRR8505412	0.0	SRR8505412	0.417031	SRR8505412	0.027878	SRR8505412	0.0	SRR8505412	0.038235	SRR8505412	7.18732	SRR8505412	0.438185	SRR8505412	0.185833	SRR8505412	3.02932	SRR8505412	4.2924
SRR6029257	0.277534	SRR6029257	0.095957	SRR6029257	0.0	SRR6029257	0.0	SRR6029257	4.84972	SRR6029257	0.0	SRR6029257	1.17997	SRR6029257	0.104479	SRR6029257	8.06545	SRR6029257	1.88791	SRR6029257	16.7913	SRR6029257	5.23509	SRR6029257	0.0	SRR6029257	0.443288	SRR6029257	0.0	SRR6029257	0.711327	SRR6029257	0.143346	SRR6029257	0.0	SRR6029257	0.064759	SRR6029257	2.15875	SRR6029257	0.162977	SRR6029257	0.155908	SRR6029257	0.274575	SRR6029257	15.9527
SRR7815042	0.276533	SRR7815042	0.329593	SRR7815042	0.038502	SRR7815042	0.0	SRR7815042	1.49261	SRR7815042	0.0	SRR7815042	2.7573	SRR7815042	0.0	SRR7815042	7.31339	SRR7815042	2.57559	SRR7815042	16.2715	SRR7815042	3.43283	SRR7815042	0.12947	SRR7815042	0.211818	SRR7815042	0.0	SRR7815042	0.308803	SRR7815042	0.076263	SRR7815042	0.028519	SRR7815042	0.132497	SRR7815042	3.24221	SRR7815042	0.068412	SRR7815042	0.0	SRR7815042	0.078047	SRR7815042	3.01536
SRR6029214	0.276303	SRR6029214	0.286535	SRR6029214	0.0	SRR6029214	0.0	SRR6029214	3.40218	SRR6029214	0.0	SRR6029214	3.14899	SRR6029214	0.0	SRR6029214	7.31844	SRR6029214	1.80621	SRR6029214	20.7768	SRR6029214	1.80962	SRR6029214	0.0	SRR6029214	0.157786	SRR6029214	0.0	SRR6029214	1.80179	SRR6029214	0.214646	SRR6029214	0.0	SRR6029214	0.09687	SRR6029214	0.5871	SRR6029214	0.0	SRR6029214	0.0	SRR6029214	0.273374	SRR6029214	3.54191
SRR5028668	0.27391	SRR5028668	0.0	SRR5028668	1.20338	SRR5028668	0.0	SRR5028668	0.0	SRR5028668	0.0	SRR5028668	1.54855	SRR5028668	0.0	SRR5028668	8.56692	SRR5028668	13.9143	SRR5028668	39.7432	SRR5028668	0.0	SRR5028668	0.0	SRR5028668	0.0	SRR5028668	0.100117	SRR5028668	0.0	SRR5028668	0.0	SRR5028668	0.0	SRR5028668	0.093974	SRR5028668	1.13967	SRR5028668	2.6329	SRR5028668	0.913563	SRR5028668	11.7796	SRR5028668	3.44909
SRR5166022	0.273414	SRR5166022	0.284514	SRR5166022	0.0	SRR5166022	0.0	SRR5166022	2.53087	SRR5166022	0.061263	SRR5166022	4.41665	SRR5166022	0.0	SRR5166022	8.79418	SRR5166022	1.20834	SRR5166022	44.6779	SRR5166022	2.63294	SRR5166022	0.305815	SRR5166022	3.85251	SRR5166022	0.0	SRR5166022	0.429555	SRR5166022	1.38944	SRR5166022	0.0	SRR5166022	0.233196	SRR5166022	3.48845	SRR5166022	0.238382	SRR5166022	0.0	SRR5166022	0.405376	SRR5166022	3.27572
SRR3664416	0.273283	SRR3664416	0.0	SRR3664416	0.427368	SRR3664416	0.0	SRR3664416	0.0	SRR3664416	0.0	SRR3664416	5.02394	SRR3664416	0.0	SRR3664416	39.6789	SRR3664416	12.1599	SRR3664416	8.15349	SRR3664416	0.161467	SRR3664416	0.031453	SRR3664416	0.0	SRR3664416	0.080937	SRR3664416	0.160528	SRR3664416	0.0	SRR3664416	0.0	SRR3664416	0.0	SRR3664416	0.0	SRR3664416	2.69065	SRR3664416	0.275602	SRR3664416	0.0	SRR3664416	0.983659
SRR5681060	0.272747	SRR5681060	0.61543	SRR5681060	0.14572	SRR5681060	0.742535	SRR5681060	0.638501	SRR5681060	0.654839	SRR5681060	1.04061	SRR5681060	0.029006	SRR5681060	0.987113	SRR5681060	5.56144	SRR5681060	0.078929	SRR5681060	0.723556	SRR5681060	0.128695	SRR5681060	3.75143	SRR5681060	10.2579	SRR5681060	0.136419	SRR5681060	0.213095	SRR5681060	0.889839	SRR5681060	1.19131	SRR5681060	4.18258	SRR5681060	4.18942	SRR5681060	2.7717	SRR5681060	0.883861	SRR5681060	3.27572
SRR9141164	0.272165	SRR9141164	0.094228	SRR9141164	0.0	SRR9141164	0.0	SRR9141164	1.16021	SRR9141164	0.0	SRR9141164	1.73295	SRR9141164	0.0	SRR9141164	3.05847	SRR9141164	1.5449	SRR9141164	10.1617	SRR9141164	1.87773	SRR9141164	0.0	SRR9141164	0.101782	SRR9141164	0.0	SRR9141164	0.793163	SRR9141164	0.092105	SRR9141164	0.0	SRR9141164	0.062824	SRR9141164	0.507829	SRR9141164	0.159138	SRR9141164	0.0	SRR9141164	0.08972	SRR9141164	1.21878
SRR6029264	0.271212	SRR6029264	0.421869	SRR6029264	0.0	SRR6029264	0.0	SRR6029264	4.44426	SRR6029264	0.0	SRR6029264	2.30038	SRR6029264	0.0	SRR6029264	4.73525	SRR6029264	1.32994	SRR6029264	14.6999	SRR6029264	1.74274	SRR6029264	0.157621	SRR6029264	0.19368	SRR6029264	0.0	SRR6029264	0.482534	SRR6029264	0.38645	SRR6029264	0.0	SRR6029264	0.047556	SRR6029264	2.25775	SRR6029264	0.179313	SRR6029264	0.0	SRR6029264	0.067085	SRR6029264	1.22735
SRR7468979	0.270639	SRR7468979	0.420184	SRR7468979	1.92095	SRR7468979	0.0	SRR7468979	0.0	SRR7468979	0.0	SRR7468979	7.66236	SRR7468979	0.0	SRR7468979	18.3101	SRR7468979	8.93088	SRR7468979	146.961	SRR7468979	0.364075	SRR7468979	0.0	SRR7468979	0.0	SRR7468979	0.0	SRR7468979	1.22934	SRR7468979	0.0	SRR7468979	0.0	SRR7468979	0.0	SRR7468979	0.291963	SRR7468979	1.92025	SRR7468979	0.230128	SRR7468979	0.736776	SRR7468979	1.91217
SRR8206664	0.270636	SRR8206664	0.420179	SRR8206664	1.92092	SRR8206664	0.0	SRR8206664	0.0	SRR8206664	0.0	SRR8206664	7.66217	SRR8206664	0.0	SRR8206664	18.3096	SRR8206664	8.93072	SRR8206664	146.957	SRR8206664	0.364066	SRR8206664	0.0	SRR8206664	0.0	SRR8206664	0.0	SRR8206664	1.22931	SRR8206664	0.0	SRR8206664	0.0	SRR8206664	0.0	SRR8206664	0.291956	SRR8206664	1.92022	SRR8206664	0.230124	SRR8206664	0.736766	SRR8206664	1.91213
SRR944362	0.268741	SRR944362	0.0	SRR944362	0.0	SRR944362	2.81282	SRR944362	4.71358	SRR944362	0.0	SRR944362	0.0	SRR944362	0.0	SRR944362	1.67306	SRR944362	0.5395	SRR944362	2.36216	SRR944362	0.808301	SRR944362	0.450208	SRR944362	8.98539	SRR944362	0.0	SRR944362	0.0	SRR944362	0.465538	SRR944362	0.0	SRR944362	0.0	SRR944362	0.185147	SRR944362	0.0	SRR944362	0.0	SRR944362	0.398432	SRR944362	0.395921
SRR10466888	0.264874	SRR10466888	0.164907	SRR10466888	0.0	SRR10466888	0.0	SRR10466888	0.623231	SRR10466888	0.0	SRR10466888	2.3396	SRR10466888	0.0	SRR10466888	8.37138	SRR10466888	2.2876	SRR10466888	4.51746	SRR10466888	2.28118	SRR10466888	0.0	SRR10466888	0.030047	SRR10466888	0.0	SRR10466888	0.686466	SRR10466888	0.0	SRR10466888	0.0	SRR10466888	0.0	SRR10466888	0.149393	SRR10466888	0.046606	SRR10466888	0.0	SRR10466888	0.0	SRR10466888	1.83037
SRR10078904	0.264733	SRR10078904	0.068812	SRR10078904	0.258479	SRR10078904	0.0	SRR10078904	2.47318	SRR10078904	0.0	SRR10078904	3.99718	SRR10078904	0.0	SRR10078904	9.42898	SRR10078904	1.22819	SRR10078904	25.2829	SRR10078904	3.54132	SRR10078904	0.0	SRR10078904	0.036697	SRR10078904	0.0	SRR10078904	1.06825	SRR10078904	0.298454	SRR10078904	0.0	SRR10078904	0.136379	SRR10078904	1.74579	SRR10078904	0.0	SRR10078904	0.883439	SRR10078904	0.3926	SRR10078904	6.13305
SRR2296834	0.264292	SRR2296834	0.136799	SRR2296834	0.258719	SRR2296834	0.0	SRR2296834	0.0	SRR2296834	0.120034	SRR2296834	5.75439	SRR2296834	0.038189	SRR2296834	18.9096	SRR2296834	3.68237	SRR2296834	26.8685	SRR2296834	0.078858	SRR2296834	0.0	SRR2296834	0.0	SRR2296834	0.099617	SRR2296834	2.87585	SRR2296834	0.0	SRR2296834	0.0	SRR2296834	0.0	SRR2296834	0.332193	SRR2296834	0.878538	SRR2296834	0.617571	SRR2296834	0.0	SRR2296834	4.68831
SRR6438358	0.263988	SRR6438358	0.22771	SRR6438358	0.0	SRR6438358	0.0	SRR6438358	0.165983	SRR6438358	0.0	SRR6438358	1.96175	SRR6438358	0.0	SRR6438358	0.66141	SRR6438358	1.08864	SRR6438358	0.253722	SRR6438358	0.0	SRR6438358	0.0	SRR6438358	0.0	SRR6438358	0.0	SRR6438358	0.239684	SRR6438358	0.023356	SRR6438358	0.0	SRR6438358	0.0	SRR6438358	0.0	SRR6438358	0.039015	SRR6438358	0.0	SRR6438358	0.0	SRR6438358	0.436734
SRR5515906	0.263858	SRR5515906	0.182663	SRR5515906	0.859392	SRR5515906	0.0	SRR5515906	2.98717	SRR5515906	0.0	SRR5515906	1.63635	SRR5515906	0.0	SRR5515906	6.65226	SRR5515906	3.28437	SRR5515906	14.1711	SRR5515906	4.00245	SRR5515906	0.151008	SRR5515906	0.197853	SRR5515906	0.0	SRR5515906	0.308326	SRR5515906	0.0	SRR5515906	0.0	SRR5515906	0.061015	SRR5515906	1.6645	SRR5515906	0.308782	SRR5515906	0.0	SRR5515906	0.782886	SRR5515906	2.03793
SRR3657709	0.262652	SRR3657709	0.217337	SRR3657709	1.28622	SRR3657709	0.0	SRR3657709	0.0	SRR3657709	0.095641	SRR3657709	8.7122	SRR3657709	0.0	SRR3657709	22.616	SRR3657709	4.95717	SRR3657709	73.8888	SRR3657709	0.182332	SRR3657709	0.0	SRR3657709	0.030932	SRR3657709	0.039835	SRR3657709	0.801496	SRR3657709	0.0	SRR3657709	0.0	SRR3657709	0.0	SRR3657709	0.531805	SRR3657709	0.560301	SRR3657709	0.403174	SRR3657709	0.468111	SRR3657709	3.06344
SRR1802164	0.262154	SRR1802164	0.0	SRR1802164	0.769872	SRR1802164	0.0	SRR1802164	0.894978	SRR1802164	0.0	SRR1802164	2.04329	SRR1802164	0.0	SRR1802164	6.70964	SRR1802164	2.73705	SRR1802164	22.9044	SRR1802164	12.2068	SRR1802164	0.0	SRR1802164	1.73178	SRR1802164	0.0	SRR1802164	0.633843	SRR1802164	0.092624	SRR1802164	0.066267	SRR1802164	0.062151	SRR1802164	0.878616	SRR1802164	0.619664	SRR1802164	0.296994	SRR1802164	0.605511	SRR1802164	7.13347
SRR9622065	0.260557	SRR9622065	0.0	SRR9622065	0.458401	SRR9622065	0.0	SRR9622065	2.72206	SRR9622065	0.0	SRR9622065	1.5632	SRR9622065	0.0	SRR9622065	7.69063	SRR9622065	6.63661	SRR9622065	16.2048	SRR9622065	5.74981	SRR9622065	0.029989	SRR9622065	0.250517	SRR9622065	0.019292	SRR9622065	0.244885	SRR9622065	0.28032	SRR9622065	0.0	SRR9622065	0.018147	SRR9622065	2.18171	SRR9622065	0.09162	SRR9622065	0.0	SRR9622065	0.953615	SRR9622065	5.23636
SRR5344027	0.258528	SRR5344027	0.096588	SRR5344027	0.505397	SRR5344027	0.0	SRR5344027	7.95758	SRR5344027	0.027998	SRR5344027	3.42824	SRR5344027	0.023214	SRR5344027	9.893	SRR5344027	1.73551	SRR5344027	36.7102	SRR5344027	2.34197	SRR5344027	0.152535	SRR5344027	0.516106	SRR5344027	0.0	SRR5344027	0.547293	SRR5344027	0.366019	SRR5344027	0.0	SRR5344027	0.25949	SRR5344027	2.82542	SRR5344027	0.100029	SRR5344027	0.426024	SRR5344027	0.46032	SRR5344027	3.28235
SRR10574525	0.25675	SRR10574525	0.177498	SRR10574525	0.66954	SRR10574525	0.0	SRR10574525	7.57161	SRR10574525	0.077393	SRR10574525	2.57061	SRR10574525	0.048469	SRR10574525	8.54423	SRR10574525	2.72796	SRR10574525	16.0508	SRR10574525	2.38948	SRR10574525	0.330386	SRR10574525	7.14318	SRR10574525	0.0	SRR10574525	0.96443	SRR10574525	0.532179	SRR10574525	0.06415	SRR10574525	0.06003	SRR10574525	0.667011	SRR10574525	0.226339	SRR10574525	0.144385	SRR10574525	0.169354	SRR10574525	7.55268
SRR6026657	0.254989	SRR6026657	0.0	SRR6026657	0.149788	SRR6026657	0.028551	SRR6026657	10.2781	SRR6026657	0.0	SRR6026657	1.27801	SRR6026657	0.0	SRR6026657	5.81797	SRR6026657	1.8141	SRR6026657	29.5453	SRR6026657	3.06107	SRR6026657	0.060619	SRR6026657	1.28606	SRR6026657	0.0	SRR6026657	0.123638	SRR6026657	0.325378	SRR6026657	0.0	SRR6026657	0.181715	SRR6026657	1.35777	SRR6026657	0.407158	SRR6026657	0.21688	SRR6026657	0.403888	SRR6026657	2.9228
SRR6111275	0.254382	SRR6111275	0.0	SRR6111275	0.165892	SRR6111275	0.04663	SRR6111275	5.75676	SRR6111275	0.0	SRR6111275	0.996587	SRR6111275	0.0	SRR6111275	4.5281	SRR6111275	0.83374	SRR6111275	6.51921	SRR6111275	1.11791	SRR6111275	0.0	SRR6111275	9.52196	SRR6111275	0.0	SRR6111275	0.354035	SRR6111275	0.973158	SRR6111275	0.0	SRR6111275	0.597238	SRR6111275	2.41287	SRR6111275	0.449241	SRR6111275	0.0	SRR6111275	1.25863	SRR6111275	3.20879
SRR6029242	0.253317	SRR6029242	0.0	SRR6029242	0.495185	SRR6029242	0.0	SRR6029242	1.68357	SRR6029242	0.0	SRR6029242	1.39455	SRR6029242	0.0	SRR6029242	3.80993	SRR6029242	1.85541	SRR6029242	12.5368	SRR6029242	7.8453	SRR6029242	0.145804	SRR6029242	0.429884	SRR6029242	0.0	SRR6029242	0.446479	SRR6029242	0.649017	SRR6029242	0.0	SRR6029242	0.352903	SRR6029242	2.85223	SRR6029242	0.222696	SRR6029242	0.0	SRR6029242	0.250573	SRR6029242	6.07928
SRR8505407	0.252211	SRR8505407	0.0	SRR8505407	0.738959	SRR8505407	0.0	SRR8505407	0.0	SRR8505407	0.0	SRR8505407	2.56352	SRR8505407	0.0	SRR8505407	7.68283	SRR8505407	4.58874	SRR8505407	7.05014	SRR8505407	21.1783	SRR8505407	0.0	SRR8505407	0.0	SRR8505407	0.0	SRR8505407	0.182616	SRR8505407	0.158867	SRR8505407	0.0	SRR8505407	0.260786	SRR8505407	8.87218	SRR8505407	0.772805	SRR8505407	0.0	SRR8505407	3.24202	SRR8505407	2.67226
SRR4407728	0.251335	SRR4407728	0.0	SRR4407728	0.0	SRR4407728	0.0	SRR4407728	7.34397	SRR4407728	0.0	SRR4407728	2.55933	SRR4407728	0.047381	SRR4407728	9.56558	SRR4407728	2.53199	SRR4407728	28.1154	SRR4407728	5.25746	SRR4407728	0.19451	SRR4407728	1.51283	SRR4407728	0.0	SRR4407728	0.694733	SRR4407728	0.476801	SRR4407728	0.0	SRR4407728	0.058708	SRR4407728	1.71978	SRR4407728	0.295309	SRR4407728	0.0	SRR4407728	0.663108	SRR4407728	14.4594
SRR3139509	0.250812	SRR3139509	0.130047	SRR3139509	0.122634	SRR3139509	0.0	SRR3139509	0.307758	SRR3139509	0.0	SRR3139509	2.16195	SRR3139509	0.0	SRR3139509	5.02113	SRR3139509	2.04973	SRR3139509	6.41395	SRR3139509	0.587048	SRR3139509	0.0	SRR3139509	0.071636	SRR3139509	0.186812	SRR3139509	0.148729	SRR3139509	0.0	SRR3139509	0.0	SRR3139509	0.0	SRR3139509	0.0	SRR3139509	0.331639	SRR3139509	0.105777	SRR3139509	0.372233	SRR3139509	1.22953
SRR5344023	0.249196	SRR5344023	0.08986	SRR5344023	0.392084	SRR5344023	0.0	SRR5344023	9.39508	SRR5344023	0.0	SRR5344023	2.99405	SRR5344023	0.0	SRR5344023	6.92439	SRR5344023	2.08859	SRR5344023	51.4612	SRR5344023	1.20785	SRR5344023	0.170512	SRR5344023	3.17006	SRR5344023	0.0	SRR5344023	0.631499	SRR5344023	0.805498	SRR5344023	0.0	SRR5344023	0.19038	SRR5344023	2.61521	SRR5344023	0.152945	SRR5344023	0.274474	SRR5344023	0.214414	SRR5344023	2.65224
SRR5344031	0.248617	SRR5344031	0.236519	SRR5344031	0.921405	SRR5344031	0.0	SRR5344031	6.00382	SRR5344031	0.0	SRR5344031	6.96299	SRR5344031	0.0	SRR5344031	8.59694	SRR5344031	3.20976	SRR5344031	55.5472	SRR5344031	1.53991	SRR5344031	0.011933	SRR5344031	2.75356	SRR5344031	0.0	SRR5344031	0.207065	SRR5344031	0.217807	SRR5344031	0.0	SRR5344031	0.043316	SRR5344031	2.31931	SRR5344031	0.455433	SRR5344031	0.984078	SRR5344031	0.51235	SRR5344031	3.31866
SRR7217464	0.2456	SRR7217464	0.127685	SRR7217464	0.119895	SRR7217464	0.0	SRR7217464	0.049578	SRR7217464	0.0	SRR7217464	3.8713	SRR7217464	0.0	SRR7217464	6.00256	SRR7217464	3.1697	SRR7217464	35.1432	SRR7217464	2.60936	SRR7217464	0.0	SRR7217464	1.08874	SRR7217464	0.0	SRR7217464	0.742832	SRR7217464	0.215201	SRR7217464	0.0	SRR7217464	0.084311	SRR7217464	4.38809	SRR7217464	1.50267	SRR7217464	0.614548	SRR7217464	4.55275	SRR7217464	2.41158
SRR7160922	0.24439	SRR7160922	0.169081	SRR7160922	0.238883	SRR7160922	0.0	SRR7160922	2.89556	SRR7160922	0.0	SRR7160922	1.70638	SRR7160922	0.0	SRR7160922	8.40795	SRR7160922	2.71964	SRR7160922	23.7136	SRR7160922	2.89879	SRR7160922	0.183103	SRR7160922	0.092278	SRR7160922	0.0	SRR7160922	0.431254	SRR7160922	0.167206	SRR7160922	0.0	SRR7160922	0.0	SRR7160922	1.2049	SRR7160922	0.214923	SRR7160922	0.0	SRR7160922	0.402917	SRR7160922	4.21852
SRR902025	0.244246	SRR902025	0.126435	SRR902025	0.657473	SRR902025	0.0	SRR902025	2.24194	SRR902025	0.0	SRR902025	2.59777	SRR902025	0.0	SRR902025	9.33911	SRR902025	7.22966	SRR902025	26.6065	SRR902025	1.53878	SRR902025	0.542287	SRR902025	0.355541	SRR902025	0.0	SRR902025	0.184361	SRR902025	0.129292	SRR902025	0.0	SRR902025	0.130192	SRR902025	1.27085	SRR902025	0.865754	SRR902025	0.466765	SRR902025	0.543987	SRR902025	2.74689
SRR1954937	0.244073	SRR1954937	0.0	SRR1954937	0.716952	SRR1954937	0.0	SRR1954937	8.82718	SRR1954937	0.0	SRR1954937	3.31044	SRR1954937	0.0	SRR1954937	9.27499	SRR1954937	2.62073	SRR1954937	32.0454	SRR1954937	2.29932	SRR1954937	0.0	SRR1954937	4.00301	SRR1954937	0.0	SRR1954937	0.741096	SRR1954937	0.390212	SRR1954937	0.0	SRR1954937	0.0	SRR1954937	0.175871	SRR1954937	0.216636	SRR1954937	1.24649	SRR1954937	0.483271	SRR1954937	9.70989
SRR6111274	0.243663	SRR6111274	0.084185	SRR6111274	0.0	SRR6111274	0.0	SRR6111274	5.85586	SRR6111274	0.0	SRR6111274	2.27202	SRR6111274	0.0	SRR6111274	2.9325	SRR6111274	1.19774	SRR6111274	6.3299	SRR6111274	2.51818	SRR6111274	0.0	SRR6111274	4.48039	SRR6111274	0.0	SRR6111274	0.193717	SRR6111274	0.88943	SRR6111274	0.0	SRR6111274	0.057193	SRR6111274	2.25288	SRR6111274	0.0	SRR6111274	0.0	SRR6111274	0.321489	SRR6111274	4.548
SRR1954940	0.243006	SRR1954940	0.251491	SRR1954940	0.0	SRR1954940	0.0	SRR1954940	10.7274	SRR1954940	0.0	SRR1954940	4.15496	SRR1954940	0.0	SRR1954940	7.29567	SRR1954940	3.10167	SRR1954940	31.6843	SRR1954940	3.20083	SRR1954940	0.0	SRR1954940	2.985	SRR1954940	0.0	SRR1954940	0.884266	SRR1954940	0.775799	SRR1954940	0.0	SRR1954940	0.173255	SRR1954940	1.04963	SRR1954940	0.215608	SRR1954940	1.44717	SRR1954940	1.44343	SRR1954940	8.91679
SRR3347443	0.242016	SRR3347443	0.270308	SRR3347443	0.72816	SRR3347443	0.0	SRR3347443	0.0	SRR3347443	0.0	SRR3347443	4.8388	SRR3347443	0.010528	SRR3347443	10.3197	SRR3347443	1.64224	SRR3347443	27.7193	SRR3347443	0.02176	SRR3347443	0.0	SRR3347443	0.0	SRR3347443	0.013856	SRR3347443	0.771827	SRR3347443	0.0	SRR3347443	0.0	SRR3347443	0.0	SRR3347443	0.052708	SRR3347443	0.295289	SRR3347443	0.109868	SRR3347443	0.073675	SRR3347443	0.673445
SRR9273854	0.241024	SRR9273854	0.100046	SRR9273854	0.612558	SRR9273854	0.0	SRR9273854	0.449618	SRR9273854	0.0	SRR9273854	1.27617	SRR9273854	0.0	SRR9273854	4.25153	SRR9273854	2.5912	SRR9273854	5.56592	SRR9273854	1.05824	SRR9273854	0.027794	SRR9273854	0.068696	SRR9273854	0.035734	SRR9273854	0.368799	SRR9273854	0.0	SRR9273854	0.0	SRR9273854	0.0	SRR9273854	0.169822	SRR9273854	0.042399	SRR9273854	0.0	SRR9273854	0.0	SRR9273854	1.55613
SRR3584166	0.240666	SRR3584166	0.374157	SRR3584166	0.70627	SRR3584166	0.0	SRR3584166	4.58468	SRR3584166	0.0	SRR3584166	2.55955	SRR3584166	0.0	SRR3584166	6.35808	SRR3584166	4.53422	SRR3584166	17.4935	SRR3584166	6.4007	SRR3584166	0.070357	SRR3584166	0.415031	SRR3584166	0.0	SRR3584166	1.22032	SRR3584166	0.125568	SRR3584166	0.0	SRR3584166	0.0	SRR3584166	2.73959	SRR3584166	0.637554	SRR3584166	0.406925	SRR3584166	0.0	SRR3584166	7.83296
DRR084335	0.239209	DRR084335	0.124095	DRR084335	0.116924	DRR084335	0.0	DRR084335	0.939104	DRR084335	0.0	DRR084335	4.56083	DRR084335	0.0	DRR084335	5.14776	DRR084335	8.18942	DRR084335	7.3288	DRR084335	2.72052	DRR084335	0.0	DRR084335	0.0	DRR084335	0.0	DRR084335	1.26933	DRR084335	0.061544	DRR084335	0.0	DRR084335	0.08353	DRR084335	1.18136	DRR084335	0.421024	DRR084335	0.0	DRR084335	0.236639	DRR084335	3.68554
SRR7814508	0.238602	SRR7814508	0.24872	SRR7814508	0.290762	SRR7814508	0.0	SRR7814508	0.443067	SRR7814508	0.0	SRR7814508	5.30961	SRR7814508	0.0	SRR7814508	10.5298	SRR7814508	1.80626	SRR7814508	25.7766	SRR7814508	2.69907	SRR7814508	0.0	SRR7814508	0.128584	SRR7814508	0.0	SRR7814508	0.769729	SRR7814508	0.173708	SRR7814508	0.043193	SRR7814508	0.0	SRR7814508	2.31429	SRR7814508	0.258625	SRR7814508	0.0	SRR7814508	0.176794	SRR7814508	3.34887
SRR7774031	0.238316	SRR7774031	0.123795	SRR7774031	0.814781	SRR7774031	0.0	SRR7774031	1.475	SRR7774031	0.0	SRR7774031	2.13978	SRR7774031	0.0	SRR7774031	7.42901	SRR7774031	4.87507	SRR7774031	15.3019	SRR7774031	2.24	SRR7774031	0.0	SRR7774031	0.0	SRR7774031	0.0	SRR7774031	0.484855	SRR7774031	0.060295	SRR7774031	0.0	SRR7774031	0.041176	SRR7774031	0.249643	SRR7774031	0.0	SRR7774031	0.0	SRR7774031	0.82484	SRR7774031	14.3392
SRR6356150	0.237211	SRR6356150	0.0	SRR6356150	0.099541	SRR6356150	0.0	SRR6356150	3.33306	SRR6356150	0.0	SRR6356150	1.62439	SRR6356150	0.0	SRR6356150	6.15299	SRR6356150	0.699689	SRR6356150	16.3235	SRR6356150	1.18668	SRR6356150	0.0	SRR6356150	0.067017	SRR6356150	0.0	SRR6356150	0.349784	SRR6356150	0.469445	SRR6356150	0.0	SRR6356150	0.0	SRR6356150	0.366228	SRR6356150	0.09023	SRR6356150	0.0	SRR6356150	0.469683	SRR6356150	4.32915
SRR5860538	0.234474	SRR5860538	0.0	SRR5860538	0.382376	SRR5860538	0.0	SRR5860538	0.550621	SRR5860538	0.0	SRR5860538	0.351857	SRR5860538	0.0	SRR5860538	2.68149	SRR5860538	1.86135	SRR5860538	22.099	SRR5860538	6.37291	SRR5860538	0.363605	SRR5860538	1.26446	SRR5860538	0.0	SRR5860538	0.0	SRR5860538	0.369138	SRR5860538	0.0	SRR5860538	0.055252	SRR5860538	3.5712	SRR5860538	0.414683	SRR5860538	0.330995	SRR5860538	0.232055	SRR5860538	3.79724
SRR6438353	0.233347	SRR6438353	0.0	SRR6438353	0.0	SRR6438353	0.0	SRR6438353	0.0	SRR6438353	0.03026	SRR6438353	2.93688	SRR6438353	0.0	SRR6438353	1.85442	SRR6438353	2.63458	SRR6438353	0.0	SRR6438353	0.0	SRR6438353	0.0	SRR6438353	0.0	SRR6438353	0.025085	SRR6438353	0.522463	SRR6438353	0.0	SRR6438353	0.0	SRR6438353	0.0	SRR6438353	0.0	SRR6438353	0.059051	SRR6438353	0.0	SRR6438353	0.0	SRR6438353	0.507814
SRR6029228	0.2328	SRR6029228	0.0	SRR6029228	0.0	SRR6029228	0.0	SRR6029228	3.983	SRR6029228	0.0	SRR6029228	0.908755	SRR6029228	0.0	SRR6029228	4.11812	SRR6029228	2.4761	SRR6029228	26.0267	SRR6029228	2.32712	SRR6029228	0.0	SRR6029228	0.066669	SRR6029228	0.0	SRR6029228	0.138398	SRR6029228	0.060485	SRR6029228	0.0	SRR6029228	0.0	SRR6029228	1.90004	SRR6029228	0.205367	SRR6029228	0.0	SRR6029228	0.0	SRR6029228	2.37388
SRR5195552	0.228895	SRR5195552	0.0	SRR5195552	1.34475	SRR5195552	0.0	SRR5195552	0.0	SRR5195552	0.0	SRR5195552	4.86163	SRR5195552	0.132971	SRR5195552	21.7514	SRR5195552	7.16153	SRR5195552	110.283	SRR5195552	0.205888	SRR5195552	0.0	SRR5195552	0.0	SRR5195552	0.086532	SRR5195552	0.069516	SRR5195552	0.0	SRR5195552	0.0	SRR5195552	0.0	SRR5195552	0.98976	SRR5195552	3.14924	SRR5195552	2.92269	SRR5195552	0.22661	SRR5195552	4.72878
ERR1827505	0.22872	ERR1827505	0.0	ERR1827505	0.0	ERR1827505	0.09069	ERR1827505	16.4496	ERR1827505	0.0	ERR1827505	0.2748	ERR1827505	0.104333	ERR1827505	0.819454	ERR1827505	1.97935	ERR1827505	1.22755	ERR1827505	0.706392	ERR1827505	0.162817	ERR1827505	3.59978	ERR1827505	0.094234	ERR1827505	0.0	ERR1827505	1.3147	ERR1827505	0.081236	ERR1827505	0.573078	ERR1827505	2.67365	ERR1827505	0.031406	ERR1827505	0.030172	ERR1827505	0.121987	ERR1827505	4.521
SRR5166059	0.228491	SRR5166059	0.079266	SRR5166059	0.0	SRR5166059	0.039862	SRR5166059	1.81256	SRR5166059	0.0	SRR5166059	4.79211	SRR5166059	0.041388	SRR5166059	10.7612	SRR5166059	1.34556	SRR5166059	44.3626	SRR5166059	2.67017	SRR5166059	0.170138	SRR5166059	6.4385	SRR5166059	0.0	SRR5166059	0.477978	SRR5166059	1.4703	SRR5166059	0.055732	SRR5166059	0.311492	SRR5166059	4.0406	SRR5166059	0.26551	SRR5166059	0.126567	SRR5166059	0.301118	SRR5166059	2.63701
SRR7631566	0.227874	SRR7631566	0.052403	SRR7631566	0.793299	SRR7631566	0.0	SRR7631566	1.23117	SRR7631566	0.0	SRR7631566	2.8979	SRR7631566	0.0	SRR7631566	5.12916	SRR7631566	3.61902	SRR7631566	15.5493	SRR7631566	3.93872	SRR7631566	0.132743	SRR7631566	0.192677	SRR7631566	0.019134	SRR7631566	0.645395	SRR7631566	0.013483	SRR7631566	0.0	SRR7631566	0.090306	SRR7631566	1.36773	SRR7631566	0.314569	SRR7631566	0.280102	SRR7631566	0.325859	SRR7631566	3.33055
SRR4734672	0.22783	SRR4734672	0.052393	SRR4734672	0.793152	SRR4734672	0.0	SRR4734672	1.23104	SRR4734672	0.0	SRR4734672	2.89815	SRR4734672	0.0	SRR4734672	5.12903	SRR4734672	3.62542	SRR4734672	15.5487	SRR4734672	3.9385	SRR4734672	0.132736	SRR4734672	0.192665	SRR4734672	0.019131	SRR4734672	0.64535	SRR4734672	0.013483	SRR4734672	0.0	SRR4734672	0.090297	SRR4734672	1.36759	SRR4734672	0.31452	SRR4734672	0.280061	SRR4734672	0.325798	SRR4734672	3.33015
SRR7126561	0.227703	SRR7126561	0.04713	SRR7126561	0.178353	SRR7126561	0.0	SRR7126561	2.5982	SRR7126561	0.0	SRR7126561	2.38814	SRR7126561	0.0	SRR7126561	7.01716	SRR7126561	4.02261	SRR7126561	21.2685	SRR7126561	2.86968	SRR7126561	0.054173	SRR7126561	0.202158	SRR7126561	0.0	SRR7126561	0.469574	SRR7126561	0.072703	SRR7126561	0.0	SRR7126561	0.064942	SRR7126561	1.4754	SRR7126561	0.323257	SRR7126561	0.116236	SRR7126561	1.21728	SRR7126561	2.29783
SRR9622067	0.223191	SRR9622067	0.028966	SRR9622067	0.109051	SRR9622067	0.0	SRR9622067	3.06922	SRR9622067	0.0	SRR9622067	1.04018	SRR9622067	0.03116	SRR9622067	4.46253	SRR9622067	5.62138	SRR9622067	6.46985	SRR9622067	4.26456	SRR9622067	0.015997	SRR9622067	0.0786	SRR9622067	0.123665	SRR9622067	0.277613	SRR9622067	0.185032	SRR9622067	0.0	SRR9622067	0.058141	SRR9622067	2.60424	SRR9622067	0.171498	SRR9622067	0.0	SRR9622067	0.800223	SRR9622067	5.86614
SRR5618250	0.220366	SRR5618250	0.075977	SRR5618250	0.071943	SRR5618250	0.0	SRR5618250	7.74463	SRR5618250	0.0	SRR5618250	2.445	SRR5618250	0.0	SRR5618250	6.36541	SRR5618250	0.972891	SRR5618250	14.7	SRR5618250	1.03539	SRR5618250	0.0	SRR5618250	1.94642	SRR5618250	0.0	SRR5618250	1.25527	SRR5618250	0.118138	SRR5618250	0.0	SRR5618250	0.157838	SRR5618250	1.96537	SRR5618250	0.195874	SRR5618250	0.125284	SRR5618250	0.145462	SRR5618250	5.29835
SRR10382228	0.21987	SRR10382228	0.0	SRR10382228	0.321871	SRR10382228	0.0	SRR10382228	0.176943	SRR10382228	0.0	SRR10382228	4.46668	SRR10382228	0.0	SRR10382228	16.6695	SRR10382228	3.88868	SRR10382228	55.9805	SRR10382228	2.53065	SRR10382228	0.174741	SRR10382228	0.060449	SRR10382228	0.0	SRR10382228	1.19455	SRR10382228	0.054571	SRR10382228	0.0	SRR10382228	0.0	SRR10382228	0.607004	SRR10382228	1.15055	SRR10382228	0.274292	SRR10382228	0.108666	SRR10382228	3.00086
SRR5363205	0.219343	SRR5363205	0.032489	SRR5363205	0.06129	SRR5363205	0.0	SRR5363205	1.07496	SRR5363205	0.0	SRR5363205	0.646003	SRR5363205	0.017776	SRR5363205	8.74917	SRR5363205	7.04446	SRR5363205	13.3494	SRR5363205	6.34105	SRR5363205	0.0	SRR5363205	0.089665	SRR5363205	0.0	SRR5363205	0.48397	SRR5363205	0.0	SRR5363205	0.0	SRR5363205	0.066014	SRR5363205	0.666796	SRR5363205	0.0	SRR5363205	0.264481	SRR5363205	0.0	SRR5363205	5.53585
SRR10382230	0.219154	SRR10382230	0.0	SRR10382230	0.320824	SRR10382230	0.0	SRR10382230	0.17637	SRR10382230	0.0	SRR10382230	4.45232	SRR10382230	0.0	SRR10382230	16.6161	SRR10382230	3.87608	SRR10382230	55.8007	SRR10382230	2.52279	SRR10382230	0.174179	SRR10382230	0.060255	SRR10382230	0.0	SRR10382230	1.19071	SRR10382230	0.054396	SRR10382230	0.0	SRR10382230	0.0	SRR10382230	0.605044	SRR10382230	1.14681	SRR10382230	0.273403	SRR10382230	0.108313	SRR10382230	2.99116
SRR1773575	0.217957	SRR1773575	0.075246	SRR1773575	0.711005	SRR1773575	0.0	SRR1773575	0.0	SRR1773575	0.065913	SRR1773575	3.20025	SRR1773575	0.0	SRR1773575	30.6441	SRR1773575	5.5866	SRR1773575	29.4956	SRR1773575	0.215625	SRR1773575	0.042833	SRR1773575	0.0	SRR1773575	0.054591	SRR1773575	0.43691	SRR1773575	0.0	SRR1773575	0.0	SRR1773575	0.0	SRR1773575	0.207951	SRR1773575	0.707351	SRR1773575	1.04738	SRR1773575	0.071909	SRR1773575	4.69696
SRR5166039	0.217057	SRR5166039	0.30144	SRR5166039	0.49398	SRR5166039	0.0	SRR5166039	0.835883	SRR5166039	0.0	SRR5166039	3.97566	SRR5166039	0.0	SRR5166039	10.0023	SRR5166039	2.4887	SRR5166039	27.9265	SRR5166039	3.22826	SRR5166039	0.0	SRR5166039	1.44044	SRR5166039	0.0	SRR5166039	0.368388	SRR5166039	0.283686	SRR5166039	0.0	SRR5166039	0.14703	SRR5166039	2.67548	SRR5166039	0.188691	SRR5166039	0.0	SRR5166039	0.214489	SRR5166039	3.39353
SRR4299121	0.214535	SRR4299121	0.111023	SRR4299121	0.052509	SRR4299121	0.0	SRR4299121	3.03324	SRR4299121	0.0	SRR4299121	1.16232	SRR4299121	0.0	SRR4299121	4.92718	SRR4299121	2.47852	SRR4299121	13.7781	SRR4299121	1.08797	SRR4299121	0.095586	SRR4299121	0.977517	SRR4299121	0.0	SRR4299121	0.0	SRR4299121	1.14007	SRR4299121	0.040729	SRR4299121	0.152838	SRR4299121	4.24397	SRR4299121	0.0	SRR4299121	0.045611	SRR4299121	0.424759	SRR4299121	3.56478
SRR6821575	0.214209	SRR6821575	0.221933	SRR6821575	1.39726	SRR6821575	0.0	SRR6821575	1.23831	SRR6821575	0.06472	SRR6821575	5.13909	SRR6821575	0.0	SRR6821575	7.75306	SRR6821575	1.75854	SRR6821575	11.207	SRR6821575	4.34929	SRR6821575	0.0	SRR6821575	0.329799	SRR6821575	0.053521	SRR6821575	0.342175	SRR6821575	0.0	SRR6821575	0.0	SRR6821575	0.0	SRR6821575	1.12092	SRR6821575	0.189382	SRR6821575	0.0	SRR6821575	0.28266	SRR6821575	5.5264
SRR11148744	0.213945	SRR11148744	0.147587	SRR11148744	6.28467	SRR11148744	0.0	SRR11148744	0.0	SRR11148744	0.0	SRR11148744	10.0433	SRR11148744	0.041438	SRR11148744	26.5889	SRR11148744	7.70229	SRR11148744	62.4281	SRR11148744	0.042773	SRR11148744	0.0	SRR11148744	0.0	SRR11148744	0.107854	SRR11148744	0.043326	SRR11148744	0.0	SRR11148744	0.0	SRR11148744	0.0	SRR11148744	0.822444	SRR11148744	1.77257	SRR11148744	1.51779	SRR11148744	2.11811	SRR11148744	2.72868
SRR2993032	0.2138	SRR2993032	0.221544	SRR2993032	2.0917	SRR2993032	0.0	SRR2993032	0.631044	SRR2993032	0.096857	SRR2993032	1.19992	SRR2993032	0.061074	SRR2993032	7.14508	SRR2993032	4.2969	SRR2993032	12.2468	SRR2993032	6.73632	SRR2993032	0.0	SRR2993032	0.123215	SRR2993032	0.0	SRR2993032	0.383551	SRR2993032	0.0	SRR2993032	0.0	SRR2993032	0.0	SRR2993032	0.609496	SRR2993032	0.377853	SRR2993032	0.0	SRR2993032	0.528954	SRR2993032	3.32229
SRR3087780	0.212496	SRR3087780	0.0	SRR3087780	0.622864	SRR3087780	0.0	SRR3087780	0.17261	SRR3087780	0.0	SRR3087780	2.32344	SRR3087780	0.0	SRR3087780	9.40061	SRR3087780	3.10387	SRR3087780	18.7021	SRR3087780	0.0	SRR3087780	0.0	SRR3087780	0.0	SRR3087780	0.0	SRR3087780	0.496198	SRR3087780	0.0	SRR3087780	0.0	SRR3087780	0.0	SRR3087780	0.0	SRR3087780	0.0	SRR3087780	0.0	SRR3087780	0.420318	SRR3087780	0.793737
SRR6029241	0.212019	SRR6029241	0.219957	SRR6029241	0.0	SRR6029241	0.0	SRR6029241	6.37413	SRR6029241	0.0	SRR6029241	1.13409	SRR6029241	0.15929	SRR6029241	11.5334	SRR6029241	2.70898	SRR6029241	16.3713	SRR6029241	3.34811	SRR6029241	0.040875	SRR6029241	0.641126	SRR6029241	0.0	SRR6029241	1.12636	SRR6029241	0.655488	SRR6029241	0.0	SRR6029241	0.246995	SRR6029241	2.69473	SRR6029241	0.186648	SRR6029241	0.0	SRR6029241	0.279665	SRR6029241	10.8964
SRR10574519	0.210805	SRR10574519	0.0	SRR10574519	1.03125	SRR10574519	0.0	SRR10574519	5.31078	SRR10574519	0.127159	SRR10574519	3.11861	SRR10574519	0.080369	SRR10574519	11.9399	SRR10574519	2.71029	SRR10574519	15.5137	SRR10574519	3.22819	SRR10574519	0.160887	SRR10574519	4.50852	SRR10574519	0.052644	SRR10574519	0.967332	SRR10574519	0.625733	SRR10574519	0.0	SRR10574519	0.049619	SRR10574519	1.55348	SRR10574519	0.248439	SRR10574519	0.0	SRR10574519	0.76495	SRR10574519	4.63652
SRR5242381	0.210749	SRR5242381	0.0	SRR5242381	0.343559	SRR5242381	0.0	SRR5242381	1.81829	SRR5242381	0.0	SRR5242381	0.196181	SRR5242381	0.0	SRR5242381	14.7905	SRR5242381	4.86504	SRR5242381	28.1264	SRR5242381	2.7275	SRR5242381	0.0	SRR5242381	4.81587	SRR5242381	0.052454	SRR5242381	0.0	SRR5242381	0.548487	SRR5242381	0.105558	SRR5242381	0.049412	SRR5242381	2.34568	SRR5242381	0.185991	SRR5242381	0.890164	SRR5242381	0.347564	SRR5242381	5.15149
ERR1827513	0.210467	ERR1827513	0.0	ERR1827513	0.412598	ERR1827513	0.483199	ERR1827513	32.1344	ERR1827513	0.0	ERR1827513	0.887958	ERR1827513	0.0	ERR1827513	0.811326	ERR1827513	3.3326	ERR1827513	0.0	ERR1827513	0.154407	ERR1827513	0.0	ERR1827513	28.5912	ERR1827513	0.644483	ERR1827513	0.0	ERR1827513	6.31995	ERR1827513	2.10657	ERR1827513	1.3719	ERR1827513	4.92339	ERR1827513	0.0	ERR1827513	0.0	ERR1827513	0.0	ERR1827513	2.93361
SRR5313801	0.210413	SRR5313801	0.0	SRR5313801	0.308587	SRR5313801	0.229053	SRR5313801	0.198678	SRR5313801	0.0	SRR5313801	1.2824	SRR5313801	0.0	SRR5313801	3.56526	SRR5313801	2.74713	SRR5313801	10.0028	SRR5313801	3.61658	SRR5313801	0.0	SRR5313801	6.05072	SRR5313801	0.0	SRR5313801	0.4974	SRR5313801	0.0	SRR5313801	0.0	SRR5313801	0.0	SRR5313801	0.446099	SRR5313801	0.555893	SRR5313801	0.0	SRR5313801	0.0	SRR5313801	4.11749
SRR10294190	0.21004	SRR10294190	0.21973	SRR10294190	2.24766	SRR10294190	0.0	SRR10294190	0.166794	SRR10294190	0.0	SRR10294190	2.85495	SRR10294190	0.0	SRR10294190	6.24385	SRR10294190	2.79753	SRR10294190	0.481645	SRR10294190	1.52087	SRR10294190	0.0	SRR10294190	4.32935	SRR10294190	0.0	SRR10294190	0.454579	SRR10294190	0.097712	SRR10294190	0.0	SRR10294190	0.0	SRR10294190	1.6707	SRR10294190	0.0	SRR10294190	0.0	SRR10294190	0.207297	SRR10294190	1.34757
SRR2731061	0.209518	SRR2731061	0.093017	SRR2731061	0.761492	SRR2731061	0.0	SRR2731061	1.41813	SRR2731061	0.02714	SRR2731061	1.99111	SRR2731061	0.0	SRR2731061	15.2192	SRR2731061	5.60354	SRR2731061	14.0046	SRR2731061	2.00499	SRR2731061	0.0	SRR2731061	0.242353	SRR2731061	0.0	SRR2731061	0.772234	SRR2731061	0.015724	SRR2731061	0.0	SRR2731061	0.021173	SRR2731061	0.470429	SRR2731061	0.079424	SRR2731061	0.152162	SRR2731061	0.236985	SRR2731061	7.36588
SRR3347445	0.207909	SRR3347445	0.184733	SRR3347445	0.522926	SRR3347445	0.0	SRR3347445	0.0	SRR3347445	0.0	SRR3347445	3.48453	SRR3347445	0.0	SRR3347445	9.72021	SRR3347445	1.94549	SRR3347445	21.9206	SRR3347445	0.0	SRR3347445	0.0	SRR3347445	0.0	SRR3347445	0.044361	SRR3347445	0.548281	SRR3347445	0.0	SRR3347445	0.0	SRR3347445	0.0	SRR3347445	0.126626	SRR3347445	0.314566	SRR3347445	0.025093	SRR3347445	0.146949	SRR3347445	0.538966
SRR7631570	0.207891	SRR7631570	0.0861	SRR7631570	0.569757	SRR7631570	0.0	SRR7631570	4.32472	SRR7631570	0.0	SRR7631570	2.37959	SRR7631570	0.071935	SRR7631570	10.5928	SRR7631570	5.44922	SRR7631570	17.0828	SRR7631570	3.15746	SRR7631570	0.0	SRR7631570	0.580443	SRR7631570	0.125213	SRR7631570	0.601994	SRR7631570	0.285797	SRR7631570	0.0	SRR7631570	0.088589	SRR7631570	0.894575	SRR7631570	0.368343	SRR7631570	0.141207	SRR7631570	0.740808	SRR7631570	15.0815
SRR360154	0.207415	SRR360154	0.0	SRR360154	0.338554	SRR360154	23.4154	SRR360154	54.8623	SRR360154	0.0	SRR360154	0.913902	SRR360154	0.0	SRR360154	17.7946	SRR360154	15.86	SRR360154	21.7984	SRR360154	23.7231	SRR360154	0.0	SRR360154	91.8931	SRR360154	0.0	SRR360154	0.0	SRR360154	12.3267	SRR360154	2.21359	SRR360154	0.940152	SRR360154	9.64185	SRR360154	1.2287	SRR360154	0.058936	SRR360154	0.0	SRR360154	12.2473
SRR3151787	0.206847	SRR3151787	0.131716	SRR3151787	0.179168	SRR3151787	0.092208	SRR3151787	0.105472	SRR3151787	0.038584	SRR3151787	0.131953	SRR3151787	0.069331	SRR3151787	0.115201	SRR3151787	0.142393	SRR3151787	0.10619	SRR3151787	0.074884	SRR3151787	0.079586	SRR3151787	0.065596	SRR3151787	0.140361	SRR3151787	0.082157	SRR3151787	0.110273	SRR3151787	0.112958	SRR3151787	0.075718	SRR3151787	0.07454	SRR3151787	0.131823	SRR3151787	0.076755	SRR3151787	0.128646	SRR3151787	0.121753
SRR3139506	0.206569	SRR3139506	0.107132	SRR3139506	0.100988	SRR3139506	0.0	SRR3139506	1.22275	SRR3139506	0.0	SRR3139506	1.83286	SRR3139506	0.0	SRR3139506	2.50805	SRR3139506	2.69793	SRR3139506	4.46416	SRR3139506	0.945746	SRR3139506	0.0	SRR3139506	0.049377	SRR3139506	0.0	SRR3139506	0.061089	SRR3139506	0.053346	SRR3139506	0.0	SRR3139506	0.1446	SRR3139506	0.876412	SRR3139506	0.272934	SRR3139506	0.174063	SRR3139506	0.102184	SRR3139506	1.32217
SRR7013738	0.206269	SRR7013738	0.533618	SRR7013738	0.605902	SRR7013738	0.0	SRR7013738	0.0	SRR7013738	0.0	SRR7013738	10.3677	SRR7013738	0.0	SRR7013738	9.88376	SRR7013738	3.23695	SRR7013738	21.9943	SRR7013738	0.185483	SRR7013738	0.0	SRR7013738	0.0	SRR7013738	0.0	SRR7013738	0.751526	SRR7013738	0.0	SRR7013738	0.0	SRR7013738	0.0	SRR7013738	0.0	SRR7013738	0.823853	SRR7013738	0.702269	SRR7013738	0.0	SRR7013738	0.631204
SRR3223422	0.205507	SRR3223422	0.0	SRR3223422	0.501425	SRR3223422	0.0	SRR3223422	1.1087	SRR3223422	0.0	SRR3223422	2.3636	SRR3223422	0.0	SRR3223422	6.75592	SRR3223422	3.22248	SRR3223422	16.1451	SRR3223422	2.36771	SRR3223422	0.172682	SRR3223422	0.0	SRR3223422	0.0	SRR3223422	0.293991	SRR3223422	0.459367	SRR3223422	0.0	SRR3223422	0.070195	SRR3223422	0.922333	SRR3223422	0.806681	SRR3223422	0.256432	SRR3223422	0.406277	SRR3223422	5.30832
SRR6955642	0.20531	SRR6955642	0.023649	SRR6955642	0.0	SRR6955642	0.0	SRR6955642	5.94891	SRR6955642	0.0	SRR6955642	2.05047	SRR6955642	0.0	SRR6955642	7.3735	SRR6955642	2.29677	SRR6955642	14.2834	SRR6955642	3.91069	SRR6955642	0.376167	SRR6955642	0.765892	SRR6955642	0.0	SRR6955642	0.352973	SRR6955642	0.593429	SRR6955642	0.0	SRR6955642	0.016041	SRR6955642	0.874917	SRR6955642	0.201301	SRR6955642	0.0	SRR6955642	0.519172	SRR6955642	5.37944
SRR10078899	0.205188	SRR10078899	0.213468	SRR10078899	0.0	SRR10078899	0.0	SRR10078899	2.33104	SRR10078899	0.0	SRR10078899	2.49042	SRR10078899	0.074643	SRR10078899	9.98163	SRR10078899	2.36595	SRR10078899	24.5507	SRR10078899	6.8977	SRR10078899	0.0	SRR10078899	0.226001	SRR10078899	0.0	SRR10078899	0.665941	SRR10078899	0.238072	SRR10078899	0.0	SRR10078899	0.0	SRR10078899	1.55946	SRR10078899	0.358064	SRR10078899	0.682998	SRR10078899	0.270437	SRR10078899	8.58579
SRR3664425	0.20502	SRR3664425	0.023616	SRR3664425	0.02228	SRR3664425	0.0	SRR3664425	0.0	SRR3664425	0.0	SRR3664425	9.10863	SRR3664425	0.0	SRR3664425	0.510294	SRR3664425	0.689833	SRR3664425	0.140365	SRR3664425	0.0	SRR3664425	0.0	SRR3664425	0.0	SRR3664425	0.017002	SRR3664425	0.108423	SRR3664425	0.0	SRR3664425	0.0	SRR3664425	0.0	SRR3664425	0.0	SRR3664425	0.542699	SRR3664425	0.0	SRR3664425	0.0	SRR3664425	0.877937
SRR9141166	0.204895	SRR9141166	0.106331	SRR9141166	0.100131	SRR9141166	0.0	SRR9141166	0.675822	SRR9141166	0.0	SRR9141166	1.91706	SRR9141166	0.0	SRR9141166	3.27816	SRR9141166	2.50096	SRR9141166	7.96878	SRR9141166	2.78643	SRR9141166	0.0	SRR9141166	0.173811	SRR9141166	0.0	SRR9141166	1.14331	SRR9141166	0.104961	SRR9141166	0.0	SRR9141166	0.142697	SRR9141166	0.144164	SRR9141166	0.0	SRR9141166	0.0	SRR9141166	0.0	SRR9141166	3.76419
SRR9417422	0.204884	SRR9417422	0.255648	SRR9417422	1.64028	SRR9417422	0.043345	SRR9417422	0.0	SRR9417422	0.0	SRR9417422	12.3619	SRR9417422	0.0	SRR9417422	24.8728	SRR9417422	5.08943	SRR9417422	63.3853	SRR9417422	0.158445	SRR9417422	0.0	SRR9417422	0.0	SRR9417422	0.0	SRR9417422	1.41599	SRR9417422	0.0	SRR9417422	0.030161	SRR9417422	0.0	SRR9417422	0.255832	SRR9417422	0.501376	SRR9417422	0.0	SRR9417422	0.567162	SRR9417422	1.85202
SRR6281756	0.204062	SRR6281756	0.565125	SRR6281756	0.996893	SRR6281756	0.0	SRR6281756	0.0	SRR6281756	0.061278	SRR6281756	10.1126	SRR6281756	0.0	SRR6281756	29.9432	SRR6281756	5.29849	SRR6281756	100.663	SRR6281756	0.0	SRR6281756	0.077774	SRR6281756	0.031972	SRR6281756	0.351126	SRR6281756	4.32737	SRR6281756	0.034585	SRR6281756	0.0	SRR6281756	0.0	SRR6281756	0.666983	SRR6281756	1.13397	SRR6281756	2.28092	SRR6281756	0.134544	SRR6281756	4.87769
SRR11615293	0.203205	SRR11615293	0.052603	SRR11615293	0.397781	SRR11615293	0.028271	SRR11615293	10.9638	SRR11615293	0.0	SRR11615293	2.73262	SRR11615293	0.0	SRR11615293	8.05787	SRR11615293	1.84025	SRR11615293	29.7585	SRR11615293	1.97057	SRR11615293	0.210183	SRR11615293	1.93703	SRR11615293	0.0	SRR11615293	2.63379	SRR11615293	0.885672	SRR11615293	0.038462	SRR11615293	0.036061	SRR11615293	1.27454	SRR11615293	0.359968	SRR11615293	0.086242	SRR11615293	0.100569	SRR11615293	5.72696
SRR6163679	0.202908	SRR6163679	0.0	SRR6163679	0.594403	SRR6163679	0.0	SRR6163679	0.0	SRR6163679	0.0	SRR6163679	0.986655	SRR6163679	0.0	SRR6163679	13.1028	SRR6163679	6.06236	SRR6163679	1.20644	SRR6163679	11.9362	SRR6163679	0.0	SRR6163679	0.0	SRR6163679	0.0	SRR6163679	0.703047	SRR6163679	0.0	SRR6163679	0.0	SRR6163679	0.139555	SRR6163679	1.12825	SRR6163679	0.532431	SRR6163679	0.0	SRR6163679	1.40433	SRR6163679	12.1975
SRR3347450	0.201881	SRR3347450	0.139619	SRR3347450	0.460547	SRR3347450	0.0	SRR3347450	0.0	SRR3347450	0.0	SRR3347450	5.6639	SRR3347450	0.0	SRR3347450	11.5456	SRR3347450	2.2508	SRR3347450	33.933	SRR3347450	0.0	SRR3347450	0.0	SRR3347450	0.0	SRR3347450	0.049998	SRR3347450	0.874443	SRR3347450	0.0	SRR3347450	0.0	SRR3347450	0.0	SRR3347450	0.047538	SRR3347450	0.651771	SRR3347450	0.0	SRR3347450	0.066574	SRR3347450	1.26578
SRR3139514	0.201851	SRR3139514	0.104674	SRR3139514	0.098687	SRR3139514	0.0	SRR3139514	0.660056	SRR3139514	0.0	SRR3139514	0.672455	SRR3139514	0.0	SRR3139514	3.68941	SRR3139514	1.2364	SRR3139514	7.22637	SRR3139514	0.589694	SRR3139514	0.058561	SRR3139514	0.115128	SRR3139514	0.300417	SRR3139514	0.179284	SRR3139514	0.0	SRR3139514	0.075574	SRR3139514	0.070707	SRR3139514	0.0	SRR3139514	0.0	SRR3139514	0.170162	SRR3139514	0.099853	SRR3139514	0.38025
SRR5618245	0.200757	SRR5618245	0.138467	SRR5618245	0.196595	SRR5618245	0.0	SRR5618245	11.4448	SRR5618245	0.0	SRR5618245	1.56987	SRR5618245	0.03896	SRR5618245	5.20475	SRR5618245	2.21312	SRR5618245	15.2007	SRR5618245	1.84188	SRR5618245	0.0	SRR5618245	3.36311	SRR5618245	0.050661	SRR5618245	1.22192	SRR5618245	0.178794	SRR5618245	0.050962	SRR5618245	0.334851	SRR5618245	1.8836	SRR5618245	0.059435	SRR5618245	0.114018	SRR5618245	0.0	SRR5618245	7.12599
SRR5166033	0.200561	SRR5166033	0.0	SRR5166033	0.0	SRR5166033	0.0	SRR5166033	2.47946	SRR5166033	0.0	SRR5166033	2.45864	SRR5166033	0.163417	SRR5166033	12.2104	SRR5166033	2.25441	SRR5166033	42.4643	SRR5166033	1.9336	SRR5166033	0.055981	SRR5166033	5.80749	SRR5166033	0.0	SRR5166033	0.228761	SRR5166033	1.14116	SRR5166033	0.220085	SRR5166033	0.478345	SRR5166033	4.55879	SRR5166033	0.087386	SRR5166033	0.0	SRR5166033	0.099115	SRR5166033	1.92024
SRR2296830	0.199894	SRR2296830	0.068984	SRR2296830	0.391338	SRR2296830	0.0	SRR2296830	0.0	SRR2296830	0.242041	SRR2296830	5.27543	SRR2296830	0.0	SRR2296830	16.82	SRR2296830	2.80865	SRR2296830	16.6277	SRR2296830	0.039723	SRR2296830	0.0	SRR2296830	0.0	SRR2296830	0.0	SRR2296830	2.65589	SRR2296830	0.0	SRR2296830	0.0	SRR2296830	0.0	SRR2296830	0.286944	SRR2296830	0.23619	SRR2296830	0.282982	SRR2296830	0.527654	SRR2296830	4.11547
SRR10078902	0.199615	SRR10078902	0.138248	SRR10078902	0.0	SRR10078902	0.0	SRR10078902	1.35805	SRR10078902	0.0	SRR10078902	3.76755	SRR10078902	0.0	SRR10078902	11.1234	SRR10078902	1.99619	SRR10078902	29.692	SRR10078902	7.57731	SRR10078902	0.0	SRR10078902	0.372377	SRR10078902	0.0	SRR10078902	0.425655	SRR10078902	0.572691	SRR10078902	0.0	SRR10078902	0.0	SRR10078902	1.44097	SRR10078902	0.174961	SRR10078902	0.445619	SRR10078902	0.986996	SRR10078902	8.67884
SRR8944209	0.198857	SRR8944209	0.0	SRR8944209	0.0	SRR8944209	0.0	SRR8944209	5.58932	SRR8944209	0.0	SRR8944209	0.759559	SRR8944209	0.0	SRR8944209	8.40679	SRR8944209	1.77366	SRR8944209	16.8255	SRR8944209	3.33658	SRR8944209	0.454016	SRR8944209	0.223058	SRR8944209	0.0	SRR8944209	0.463537	SRR8944209	0.302769	SRR8944209	0.0	SRR8944209	0.13769	SRR8944209	2.78248	SRR8944209	0.69761	SRR8944209	0.0	SRR8944209	1.37663	SRR8944209	6.38121
SRR6356152	0.198686	SRR6356152	0.0	SRR6356152	0.097233	SRR6356152	0.0	SRR6356152	1.27886	SRR6356152	0.045087	SRR6356152	2.10887	SRR6356152	0.0	SRR6356152	6.45708	SRR6356152	2.08538	SRR6356152	20.8299	SRR6356152	3.34231	SRR6356152	0.14676	SRR6356152	0.05773	SRR6356152	0.0	SRR6356152	0.239505	SRR6356152	0.05247	SRR6356152	0.0	SRR6356152	0.0	SRR6356152	0.462804	SRR6356152	0.131978	SRR6356152	0.0	SRR6356152	0.147498	SRR6356152	3.97219
SRR11637989	0.198511	SRR11637989	0.206464	SRR11637989	4.78001	SRR11637989	0.0	SRR11637989	0.0	SRR11637989	0.0	SRR11637989	8.60242	SRR11637989	0.036222	SRR11637989	37.6692	SRR11637989	6.93404	SRR11637989	102.859	SRR11637989	0.0	SRR11637989	0.0	SRR11637989	0.036556	SRR11637989	0.0	SRR11637989	1.33041	SRR11637989	0.0	SRR11637989	0.0	SRR11637989	0.0	SRR11637989	0.458174	SRR11637989	0.693442	SRR11637989	0.882063	SRR11637989	0.588731	SRR11637989	4.89505
SRR10382231	0.1977	SRR10382231	0.0	SRR10382231	0.0	SRR10382231	0.0	SRR10382231	0.608546	SRR10382231	0.0	SRR10382231	4.00962	SRR10382231	0.0	SRR10382231	19.5262	SRR10382231	3.25589	SRR10382231	57.1003	SRR10382231	2.54326	SRR10382231	0.165762	SRR10382231	0.0	SRR10382231	0.0	SRR10382231	1.07246	SRR10382231	0.04898	SRR10382231	0.0	SRR10382231	0.067423	SRR10382231	0.817792	SRR10382231	0.258516	SRR10382231	0.164324	SRR10382231	0.0	SRR10382231	2.55003
SRR10382229	0.197616	SRR10382229	0.0	SRR10382229	0.0	SRR10382229	0.0	SRR10382229	0.608364	SRR10382229	0.0	SRR10382229	4.00837	SRR10382229	0.0	SRR10382229	19.5189	SRR10382229	3.25466	SRR10382229	57.0831	SRR10382229	2.54246	SRR10382229	0.165709	SRR10382229	0.0	SRR10382229	0.0	SRR10382229	1.07211	SRR10382229	0.048965	SRR10382229	0.0	SRR10382229	0.0674	SRR10382229	0.817505	SRR10382229	0.258414	SRR10382229	0.164261	SRR10382229	0.0	SRR10382229	2.54911
SRR7508941	0.197116	SRR7508941	0.102047	SRR7508941	0.530581	SRR7508941	0.0	SRR7508941	3.94016	SRR7508941	0.0	SRR7508941	1.70345	SRR7508941	0.0	SRR7508941	9.11371	SRR7508941	2.19154	SRR7508941	17.3592	SRR7508941	4.43385	SRR7508941	0.027693	SRR7508941	1.80595	SRR7508941	0.0	SRR7508941	0.178381	SRR7508941	0.052115	SRR7508941	0.037326	SRR7508941	0.035	SRR7508941	0.88358	SRR7508941	0.174628	SRR7508941	0.083681	SRR7508941	0.292672	SRR7508941	5.67052
SRR6029233	0.196697	SRR6029233	0.0	SRR6029233	0.192303	SRR6029233	0.106944	SRR6029233	5.07208	SRR6029233	0.0	SRR6029233	1.52412	SRR6029233	0.221715	SRR6029233	4.11673	SRR6029233	0.802159	SRR6029233	18.814	SRR6029233	3.81103	SRR6029233	0.0	SRR6029233	1.78804	SRR6029233	0.0	SRR6029233	0.0	SRR6029233	0.101377	SRR6029233	0.0	SRR6029233	0.137507	SRR6029233	1.38908	SRR6029233	0.346337	SRR6029233	0.16563	SRR6029233	0.0	SRR6029233	11.6883
SRR10574517	0.194297	SRR10574517	0.100689	SRR10574517	0.475162	SRR10574517	0.0	SRR10574517	8.2089	SRR10574517	0.087972	SRR10574517	2.7735	SRR10574517	0.0	SRR10574517	8.4353	SRR10574517	2.54746	SRR10574517	15.0556	SRR10574517	2.67349	SRR10574517	0.397632	SRR10574517	7.12847	SRR10574517	0.0	SRR10574517	0.869346	SRR10574517	0.557599	SRR10574517	0.0	SRR10574517	0.205306	SRR10574517	1.79712	SRR10574517	0.257362	SRR10574517	0.082132	SRR10574517	0.865211	SRR10574517	7.94176
SRR6819922	0.193561	SRR6819922	0.301169	SRR6819922	0.567755	SRR6819922	0.0	SRR6819922	5.37319	SRR6819922	0.0	SRR6819922	1.98482	SRR6819922	0.0	SRR6819922	5.56965	SRR6819922	2.1326	SRR6819922	11.472	SRR6819922	1.87326	SRR6819922	0.056064	SRR6819922	0.440863	SRR6819922	0.0	SRR6819922	0.629379	SRR6819922	0.09992	SRR6819922	0.0	SRR6819922	0.0	SRR6819922	2.59969	SRR6819922	0.085238	SRR6819922	0.0	SRR6819922	0.095748	SRR6819922	2.47713
SRR6819925	0.192411	SRR6819925	0.0	SRR6819925	0.469321	SRR6819925	0.0	SRR6819925	9.92348	SRR6819925	0.0	SRR6819925	2.14832	SRR6819925	0.0	SRR6819925	5.96262	SRR6819925	1.77473	SRR6819925	18.6974	SRR6819925	2.16448	SRR6819925	0.152071	SRR6819925	2.15739	SRR6819925	0.0	SRR6819925	0.60216	SRR6819925	0.427253	SRR6819925	0.0	SRR6819925	0.065448	SRR6819925	1.45545	SRR6819925	0.251334	SRR6819925	0.0	SRR6819925	0.380328	SRR6819925	5.16516
SRR5618252	0.190865	SRR5618252	0.197517	SRR5618252	0.186879	SRR5618252	0.0	SRR5618252	6.72042	SRR5618252	0.115685	SRR5618252	1.81438	SRR5618252	0.0	SRR5618252	5.26728	SRR5618252	1.20829	SRR5618252	14.2164	SRR5618252	1.96862	SRR5618252	0.037863	SRR5618252	2.60069	SRR5618252	0.0	SRR5618252	1.3514	SRR5618252	0.203278	SRR5618252	0.0	SRR5618252	0.317679	SRR5618252	2.01621	SRR5618252	0.112919	SRR5618252	0.05414	SRR5618252	0.062985	SRR5618252	6.86044
SRR6453491	0.190223	SRR6453491	0.065893	SRR6453491	0.309641	SRR6453491	0.0	SRR6453491	3.79296	SRR6453491	0.0	SRR6453491	0.962972	SRR6453491	0.0	SRR6453491	3.67332	SRR6453491	4.15407	SRR6453491	8.16044	SRR6453491	2.4719	SRR6453491	0.25191	SRR6453491	0.424276	SRR6453491	0.0	SRR6453491	0.036748	SRR6453491	0.095915	SRR6453491	0.0	SRR6453491	0.131176	SRR6453491	1.63485	SRR6453491	0.111039	SRR6453491	0.0	SRR6453491	0.188094	SRR6453491	2.31085
SRR10376697	0.190165	SRR10376697	0.197891	SRR10376697	0.185576	SRR10376697	0.0	SRR10376697	2.61666	SRR10376697	0.056808	SRR10376697	1.86112	SRR10376697	0.0	SRR10376697	7.09322	SRR10376697	4.43072	SRR10376697	13.5143	SRR10376697	1.00649	SRR10376697	0.460705	SRR10376697	1.5398	SRR10376697	0.0	SRR10376697	0.543041	SRR10376697	0.125663	SRR10376697	0.046414	SRR10376697	0.129725	SRR10376697	1.70458	SRR10376697	0.331568	SRR10376697	0.474217	SRR10376697	0.563889	SRR10376697	3.27083
SRR6029256	0.189643	SRR6029256	0.0	SRR6029256	0.0	SRR6029256	0.0	SRR6029256	1.94811	SRR6029256	0.0	SRR6029256	1.30883	SRR6029256	0.0	SRR6029256	5.3077	SRR6029256	0.880487	SRR6029256	18.1702	SRR6029256	6.56166	SRR6029256	0.03695	SRR6029256	0.072655	SRR6029256	0.0	SRR6029256	0.263899	SRR6029256	0.065943	SRR6029256	0.0	SRR6029256	0.13356	SRR6029256	2.69794	SRR6029256	0.111633	SRR6029256	0.0	SRR6029256	0.062554	SRR6029256	1.62654
SRR6453496	0.188262	SRR6453496	0.065236	SRR6453496	0.306388	SRR6453496	0.0	SRR6453496	4.27958	SRR6453496	0.0	SRR6453496	2.71237	SRR6453496	0.0	SRR6453496	5.10559	SRR6453496	3.90184	SRR6453496	13.6916	SRR6453496	2.37623	SRR6453496	0.283879	SRR6453496	0.3486	SRR6453496	0.045966	SRR6453496	0.072477	SRR6453496	0.157542	SRR6453496	0.138802	SRR6453496	0.04316	SRR6453496	2.04998	SRR6453496	0.164666	SRR6453496	0.0	SRR6453496	0.434321	SRR6453496	2.65461
SRR9417423	0.1859	SRR9417423	0.096585	SRR9417423	1.42231	SRR9417423	0.0	SRR9417423	0.0	SRR9417423	0.027871	SRR9417423	12.3808	SRR9417423	0.0	SRR9417423	24.0724	SRR9417423	4.38725	SRR9417423	58.2416	SRR9417423	0.120712	SRR9417423	0.0	SRR9417423	0.0	SRR9417423	0.0	SRR9417423	1.16821	SRR9417423	0.015639	SRR9417423	0.0	SRR9417423	0.02138	SRR9417423	0.237651	SRR9417423	0.352769	SRR9417423	0.077735	SRR9417423	0.520835	SRR9417423	2.49015
SRR5618242	0.185084	SRR5618242	0.063825	SRR5618242	0.120835	SRR5618242	0.0	SRR5618242	10.8645	SRR5618242	0.0	SRR5618242	2.68459	SRR5618242	0.0	SRR5618242	7.16496	SRR5618242	1.8368	SRR5618242	17.2988	SRR5618242	1.15689	SRR5618242	0.036849	SRR5618242	1.4366	SRR5618242	0.0	SRR5618242	0.976912	SRR5618242	0.230936	SRR5618242	0.0	SRR5618242	0.132362	SRR5618242	1.69275	SRR5618242	0.054804	SRR5618242	0.0	SRR5618242	0.122166	SRR5618242	5.39002
SRR6179908	0.184292	SRR6179908	0.153684	SRR6179908	0.215597	SRR6179908	0.0	SRR6179908	4.24149	SRR6179908	0.0	SRR6179908	2.54776	SRR6179908	0.019678	SRR6179908	6.79109	SRR6179908	2.26168	SRR6179908	14.4166	SRR6179908	3.66711	SRR6179908	0.060705	SRR6179908	0.705395	SRR6179908	0.0	SRR6179908	0.206813	SRR6179908	0.339936	SRR6179908	0.0	SRR6179908	0.04963	SRR6179908	4.24019	SRR6179908	0.958865	SRR6179908	0.304242	SRR6179908	0.473384	SRR6179908	4.27321
SRR6649853	0.183297	SRR6649853	0.0	SRR6649853	0.179433	SRR6649853	0.034113	SRR6649853	0.0	SRR6649853	0.0	SRR6649853	2.65533	SRR6649853	0.03532	SRR6649853	7.16115	SRR6649853	2.87387	SRR6649853	3.96145	SRR6649853	8.41308	SRR6649853	0.0	SRR6649853	0.0	SRR6649853	0.0	SRR6649853	0.517179	SRR6649853	0.0	SRR6649853	0.0	SRR6649853	0.0	SRR6649853	11.411	SRR6649853	0.21665	SRR6649853	0.155758	SRR6649853	1.99591	SRR6649853	4.89523
SRR7508940	0.18265	SRR7508940	0.047276	SRR7508940	0.402266	SRR7508940	0.0	SRR7508940	3.86721	SRR7508940	0.0	SRR7508940	2.79657	SRR7508940	0.0	SRR7508940	9.08904	SRR7508940	1.84321	SRR7508940	17.1637	SRR7508940	3.68009	SRR7508940	0.0	SRR7508940	1.60583	SRR7508940	0.0	SRR7508940	0.248094	SRR7508940	0.072491	SRR7508940	0.0	SRR7508940	0.0	SRR7508940	1.08123	SRR7508940	0.161843	SRR7508940	0.03878	SRR7508940	0.271198	SRR7508940	4.73424
SRR7814454	0.181494	SRR7814454	0.063115	SRR7814454	0.471598	SRR7814454	0.0	SRR7814454	0.395519	SRR7814454	0.0	SRR7814454	4.70799	SRR7814454	0.0	SRR7814454	10.3191	SRR7814454	3.07323	SRR7814454	24.2459	SRR7814454	3.03414	SRR7814454	0.0	SRR7814454	0.387762	SRR7814454	0.0	SRR7814454	0.370209	SRR7814454	0.058145	SRR7814454	0.0	SRR7814454	0.080942	SRR7814454	2.61919	SRR7814454	0.156975	SRR7814454	0.0	SRR7814454	0.418283	SRR7814454	3.20317
SRR10376698	0.179981	SRR10376698	0.124803	SRR10376698	0.23425	SRR10376698	0.0	SRR10376698	2.98533	SRR10376698	0.0	SRR10376698	1.64233	SRR10376698	0.0	SRR10376698	6.11628	SRR10376698	3.33896	SRR10376698	15.0678	SRR10376698	0.990699	SRR10376698	0.404586	SRR10376698	1.62371	SRR10376698	0.043778	SRR10376698	0.550997	SRR10376698	0.358926	SRR10376698	0.0	SRR10376698	0.041079	SRR10376698	2.98928	SRR10376698	0.157143	SRR10376698	0.149904	SRR10376698	0.41515	SRR10376698	2.88344
SRR5195563	0.179331	SRR5195563	0.185626	SRR5195563	0.877801	SRR5195563	0.0	SRR5195563	0.0	SRR5195563	0.0	SRR5195563	9.78989	SRR5195563	0.0	SRR5195563	21.8782	SRR5195563	5.77277	SRR5195563	47.5491	SRR5195563	0.107144	SRR5195563	0.0	SRR5195563	0.0	SRR5195563	0.0	SRR5195563	0.0	SRR5195563	0.0	SRR5195563	0.0	SRR5195563	0.0	SRR5195563	1.67583	SRR5195563	1.90822	SRR5195563	0.609789	SRR5195563	0.532575	SRR5195563	3.14918
SRR5478923	0.178657	SRR5478923	0.123309	SRR5478923	0.0	SRR5478923	0.0	SRR5478923	0.150171	SRR5478923	0.0	SRR5478923	0.608303	SRR5478923	0.051578	SRR5478923	8.74443	SRR5478923	1.63246	SRR5478923	10.0317	SRR5478923	1.47565	SRR5478923	0.0	SRR5478923	1.32805	SRR5478923	0.0	SRR5478923	0.269749	SRR5478923	0.09459	SRR5478923	0.0	SRR5478923	0.084659	SRR5478923	0.213719	SRR5478923	0.369422	SRR5478923	0.151752	SRR5478923	0.76634	SRR5478923	3.65559
SRR4051248	0.178414	SRR4051248	0.0	SRR4051248	0.69733	SRR4051248	0.0	SRR4051248	1.83459	SRR4051248	0.0	SRR4051248	2.44155	SRR4051248	0.0	SRR4051248	6.45544	SRR4051248	2.89712	SRR4051248	11.5684	SRR4051248	1.94071	SRR4051248	0.0	SRR4051248	0.20074	SRR4051248	0.0	SRR4051248	0.312821	SRR4051248	0.090859	SRR4051248	0.0	SRR4051248	0.0	SRR4051248	2.00133	SRR4051248	0.156607	SRR4051248	0.448941	SRR4051248	0.882286	SRR4051248	1.46718
SRR6453497	0.178284	SRR6453497	0.0	SRR6453497	0.406184	SRR6453497	0.0	SRR6453497	2.68896	SRR6453497	0.0	SRR6453497	2.14881	SRR6453497	0.0	SRR6453497	4.7451	SRR6453497	4.02906	SRR6453497	10.9936	SRR6453497	3.88791	SRR6453497	0.033569	SRR6453497	0.263813	SRR6453497	0.0	SRR6453497	0.13713	SRR6453497	0.119209	SRR6453497	0.0	SRR6453497	0.0	SRR6453497	1.77479	SRR6453497	0.051964	SRR6453497	0.0	SRR6453497	0.470045	SRR6453497	3.04124
SRR3664419	0.177844	SRR3664419	0.184429	SRR3664419	0.0	SRR3664419	0.0	SRR3664419	0.0	SRR3664419	0.0	SRR3664419	2.15931	SRR3664419	0.083895	SRR3664419	8.64402	SRR3664419	3.65943	SRR3664419	0.481388	SRR3664419	0.0	SRR3664419	0.0	SRR3664419	0.0	SRR3664419	0.0	SRR3664419	0.456879	SRR3664419	0.0	SRR3664419	0.0	SRR3664419	0.0	SRR3664419	0.0	SRR3664419	0.026127	SRR3664419	0.0	SRR3664419	0.234612	SRR3664419	2.25747
SRR7631573	0.177496	SRR7631573	0.147032	SRR7631573	0.625419	SRR7631573	0.0	SRR7631573	3.94097	SRR7631573	0.0	SRR7631573	2.79895	SRR7631573	0.020458	SRR7631573	11.5445	SRR7631573	3.16913	SRR7631573	17.2322	SRR7631573	4.94909	SRR7631573	0.062948	SRR7631573	0.165077	SRR7631573	0.0	SRR7631573	0.791858	SRR7631573	0.31884	SRR7631573	0.0	SRR7631573	0.126	SRR7631573	1.09424	SRR7631573	0.53453	SRR7631573	0.33146	SRR7631573	1.33525	SRR7631573	9.302
SRR8054373	0.177162	SRR8054373	0.0	SRR8054373	0.0	SRR8054373	0.0	SRR8054373	0.0	SRR8054373	0.054144	SRR8054373	0.145264	SRR8054373	0.0	SRR8054373	0.0	SRR8054373	0.594719	SRR8054373	0.0	SRR8054373	0.146963	SRR8054373	0.036509	SRR8054373	0.0	SRR8054373	0.045656	SRR8054373	0.0	SRR8054373	0.525846	SRR8054373	0.0	SRR8054373	0.0	SRR8054373	1.48446	SRR8054373	0.688433	SRR8054373	0.458589	SRR8054373	0.585174	SRR8054373	0.230824
SRR5515907	0.176326	SRR5515907	0.0	SRR5515907	1.03369	SRR5515907	0.0	SRR5515907	2.44023	SRR5515907	0.0	SRR5515907	1.49428	SRR5515907	0.0	SRR5515907	6.54873	SRR5515907	2.43253	SRR5515907	12.4285	SRR5515907	2.72671	SRR5515907	0.151248	SRR5515907	0.346788	SRR5515907	0.065026	SRR5515907	0.463237	SRR5515907	0.0	SRR5515907	0.0	SRR5515907	0.122253	SRR5515907	1.97636	SRR5515907	0.232087	SRR5515907	0.0	SRR5515907	0.435967	SRR5515907	2.37117
SRR5195558	0.176292	SRR5195558	0.0	SRR5195558	0.0	SRR5195558	0.0	SRR5195558	0.0	SRR5195558	0.0	SRR5195558	3.38851	SRR5195558	0.0	SRR5195558	36.142	SRR5195558	2.8395	SRR5195558	367.61	SRR5195558	0.0	SRR5195558	0.0	SRR5195558	0.0	SRR5195558	0.0	SRR5195558	0.106124	SRR5195558	0.0	SRR5195558	0.0	SRR5195558	0.0	SRR5195558	0.6312	SRR5195558	1.40473	SRR5195558	3.29025	SRR5195558	0.174492	SRR5195558	2.0125
SRR7815019	0.176084	SRR7815019	0.061195	SRR7815019	0.171642	SRR7815019	0.0	SRR7815019	1.17121	SRR7815019	0.0	SRR7815019	5.30562	SRR7815019	0.0	SRR7815019	6.92162	SRR7815019	1.68227	SRR7815019	14.7124	SRR7815019	3.57654	SRR7815019	0.064311	SRR7815019	0.284102	SRR7815019	0.0	SRR7815019	0.558737	SRR7815019	0.08527	SRR7815019	0.0	SRR7815019	0.11837	SRR7815019	3.15171	SRR7815019	0.305199	SRR7815019	0.04841	SRR7815019	0.173952	SRR7815019	2.73562
SRR9622063	0.175592	SRR9622063	0.182302	SRR9622063	0.294157	SRR9622063	0.0	SRR9622063	0.426915	SRR9622063	0.0	SRR9622063	1.36206	SRR9622063	0.056051	SRR9622063	6.44947	SRR9622063	6.15568	SRR9622063	9.45427	SRR9622063	4.22542	SRR9622063	0.0	SRR9622063	0.0	SRR9622063	0.148281	SRR9622063	0.234995	SRR9622063	0.128019	SRR9622063	0.0	SRR9622063	0.017429	SRR9622063	2.00746	SRR9622063	0.220303	SRR9622063	0.105274	SRR9622063	1.1661	SRR9622063	4.5995
SRR6029261	0.175521	SRR6029261	0.364234	SRR6029261	0.0	SRR6029261	0.0	SRR6029261	2.65841	SRR6029261	0.0	SRR6029261	0.581795	SRR6029261	0.0	SRR6029261	6.74072	SRR6029261	0.715254	SRR6029261	23.9229	SRR6029261	4.57017	SRR6029261	0.0	SRR6029261	0.0	SRR6029261	0.0	SRR6029261	1.24142	SRR6029261	0.0	SRR6029261	0.0	SRR6029261	0.0	SRR6029261	1.36183	SRR6029261	0.154449	SRR6029261	0.0	SRR6029261	0.173634	SRR6029261	0.791339
SRR5166036	0.17451	SRR5166036	0.0	SRR5166036	0.0	SRR5166036	0.0	SRR5166036	1.78885	SRR5166036	0.0	SRR5166036	3.16343	SRR5166036	0.0	SRR5166036	12.3056	SRR5166036	1.26119	SRR5166036	44.2624	SRR5166036	1.85902	SRR5166036	0.0	SRR5166036	5.46435	SRR5166036	0.0	SRR5166036	0.049776	SRR5166036	0.690975	SRR5166036	0.255378	SRR5166036	0.416304	SRR5166036	4.02761	SRR5166036	0.228127	SRR5166036	0.0	SRR5166036	0.0	SRR5166036	2.05677
SRR5166041	0.173347	SRR5166041	0.180436	SRR5166041	0.253707	SRR5166041	0.0	SRR5166041	2.32066	SRR5166041	0.0	SRR5166041	3.69073	SRR5166041	0.094038	SRR5166041	8.15182	SRR5166041	1.73875	SRR5166041	23.9002	SRR5166041	3.85464	SRR5166041	0.096647	SRR5166041	0.504736	SRR5166041	0.0	SRR5166041	0.93801	SRR5166041	0.299746	SRR5166041	0.0	SRR5166041	0.0	SRR5166041	4.53315	SRR5166041	0.302002	SRR5166041	0.0	SRR5166041	0.256991	SRR5166041	3.38063
SRR6026651	0.172618	SRR6026651	0.0	SRR6026651	0.168998	SRR6026651	0.0	SRR6026651	5.0302	SRR6026651	0.0	SRR6026651	0.770624	SRR6026651	0.033333	SRR6026651	6.67613	SRR6026651	3.47384	SRR6026651	27.4659	SRR6026651	2.13673	SRR6026651	0.0	SRR6026651	0.571514	SRR6026651	0.0	SRR6026651	0.313728	SRR6026651	0.214036	SRR6026651	0.0	SRR6026651	0.122974	SRR6026651	1.11754	SRR6026651	0.204145	SRR6026651	0.391454	SRR6026651	0.113923	SRR6026651	5.93429
SRR6029210	0.172373	SRR6029210	0.0	SRR6029210	0.0	SRR6029210	0.0	SRR6029210	2.90756	SRR6029210	0.155188	SRR6029210	0.751541	SRR6029210	0.0	SRR6029210	4.81948	SRR6029210	1.39696	SRR6029210	16.0809	SRR6029210	8.79964	SRR6029210	0.0	SRR6029210	0.57937	SRR6029210	0.0	SRR6029210	0.100338	SRR6029210	0.436833	SRR6029210	0.0	SRR6029210	0.0	SRR6029210	2.89196	SRR6029210	0.0	SRR6029210	0.0	SRR6029210	0.0	SRR6029210	1.92823
SRR360147	0.172334	SRR360147	0.0	SRR360147	0.67506	SRR360147	29.5807	SRR360147	68.9603	SRR360147	0.0	SRR360147	0.493958	SRR360147	0.0	SRR360147	16.9399	SRR360147	14.8741	SRR360147	22.5682	SRR360147	25.0983	SRR360147	0.0	SRR360147	122.393	SRR360147	0.0	SRR360147	0.0	SRR360147	13.5443	SRR360147	1.96914	SRR360147	0.246462	SRR360147	8.33609	SRR360147	1.53081	SRR360147	0.146838	SRR360147	0.0	SRR360147	12.0174
SRR6048705	0.171833	SRR6048705	0.0	SRR6048705	0.504771	SRR6048705	0.289475	SRR6048705	0.186087	SRR6048705	0.0	SRR6048705	1.47235	SRR6048705	0.199759	SRR6048705	7.93202	SRR6048705	3.66883	SRR6048705	13.7592	SRR6048705	7.81419	SRR6048705	0.0	SRR6048705	0.100731	SRR6048705	0.0	SRR6048705	0.104429	SRR6048705	0.641587	SRR6048705	0.0	SRR6048705	0.36809	SRR6048705	2.84933	SRR6048705	0.3051	SRR6048705	0.292605	SRR6048705	1.02072	SRR6048705	14.3358
SRR7896612	0.171595	SRR7896612	0.0	SRR7896612	2.01203	SRR7896612	0.0	SRR7896612	1.77302	SRR7896612	0.154635	SRR7896612	1.73763	SRR7896612	0.0	SRR7896612	13.1312	SRR7896612	3.2043	SRR7896612	31.947	SRR7896612	2.88791	SRR7896612	0.392932	SRR7896612	1.04993	SRR7896612	0.0	SRR7896612	0.752136	SRR7896612	0.218457	SRR7896612	0.0	SRR7896612	0.119065	SRR7896612	1.98494	SRR7896612	0.0	SRR7896612	0.0	SRR7896612	1.18799	SRR7896612	8.27401
SRR3664432	0.170605	SRR3664432	0.058947	SRR3664432	2.92036	SRR3664432	0.0	SRR3664432	0.0	SRR3664432	0.025741	SRR3664432	2.84796	SRR3664432	0.016183	SRR3664432	10.2082	SRR3664432	4.14522	SRR3664432	29.4823	SRR3664432	0.03344	SRR3664432	0.0	SRR3664432	0.0	SRR3664432	0.106213	SRR3664432	0.101656	SRR3664432	0.0	SRR3664432	0.0	SRR3664432	0.0	SRR3664432	0.040426	SRR3664432	0.652602	SRR3664432	0.937092	SRR3664432	0.0	SRR3664432	2.79592
SRR6029236	0.169283	SRR6029236	0.087792	SRR6029236	0.082761	SRR6029236	0.0	SRR6029236	4.44055	SRR6029236	0.0	SRR6029236	1.36172	SRR6029236	0.0	SRR6029236	6.58674	SRR6029236	0.552822	SRR6029236	20.5122	SRR6029236	2.07817	SRR6029236	0.245362	SRR6029236	0.144708	SRR6029236	0.0	SRR6029236	0.450715	SRR6029236	0.0	SRR6029236	0.0	SRR6029236	0.0	SRR6029236	1.31706	SRR6029236	0.149127	SRR6029236	0.0	SRR6029236	0.0	SRR6029236	1.21123
SRR5860535	0.168785	SRR5860535	0.0	SRR5860535	0.578313	SRR5860535	0.0	SRR5860535	0.409068	SRR5860535	0.07667	SRR5860535	1.15119	SRR5860535	0.0	SRR5860535	6.30584	SRR5860535	2.12879	SRR5860535	16.9895	SRR5860535	6.41555	SRR5860535	0.0	SRR5860535	0.1477	SRR5860535	0.0	SRR5860535	0.510534	SRR5860535	0.089539	SRR5860535	0.0	SRR5860535	0.0	SRR5860535	0.303224	SRR5860535	0.224471	SRR5860535	0.358643	SRR5860535	1.50375	SRR5860535	8.95394
SRR6376821	0.168717	SRR6376821	0.307128	SRR6376821	0.044124	SRR6376821	0.648644	SRR6376821	0.906367	SRR6376821	0.234053	SRR6376821	0.391107	SRR6376821	0.289201	SRR6376821	1.79909	SRR6376821	1.67916	SRR6376821	0.279581	SRR6376821	2.0432	SRR6376821	0.452639	SRR6376821	3.54502	SRR6376821	4.49291	SRR6376821	0.559229	SRR6376821	0.532213	SRR6376821	0.664641	SRR6376821	0.687662	SRR6376821	1.49094	SRR6376821	6.13888	SRR6376821	5.44326	SRR6376821	0.891776	SRR6376821	2.90056
SRR6026635	0.168396	SRR6026635	0.0	SRR6026635	0.131897	SRR6026635	0.0	SRR6026635	5.9135	SRR6026635	0.0	SRR6026635	1.13263	SRR6026635	0.0	SRR6026635	4.71769	SRR6026635	2.00153	SRR6026635	21.2927	SRR6026635	2.65726	SRR6026635	0.020025	SRR6026635	0.694118	SRR6026635	0.0	SRR6026635	0.102108	SRR6026635	0.465815	SRR6026635	0.0	SRR6026635	0.048017	SRR6026635	0.921196	SRR6026635	0.298802	SRR6026635	0.343806	SRR6026635	0.300074	SRR6026635	1.8535
SRR1773555	0.167725	SRR1773555	0.065111	SRR1773555	0.0	SRR1773555	0.0	SRR1773555	0.0	SRR1773555	0.019044	SRR1773555	4.15215	SRR1773555	0.0	SRR1773555	39.6518	SRR1773555	2.81197	SRR1773555	24.5943	SRR1773555	0.025025	SRR1773555	0.0	SRR1773555	0.0	SRR1773555	0.063223	SRR1773555	1.22952	SRR1773555	0.0	SRR1773555	0.0	SRR1773555	0.0	SRR1773555	0.135535	SRR1773555	0.167266	SRR1773555	0.267231	SRR1773555	0.103769	SRR1773555	2.8635
SRR6902942	0.166887	SRR6902942	0.0	SRR6902942	0.163239	SRR6902942	0.0	SRR6902942	5.2607	SRR6902942	0.151071	SRR6902942	1.39904	SRR6902942	0.0	SRR6902942	5.15487	SRR6902942	2.59662	SRR6902942	17.2877	SRR6902942	3.43358	SRR6902942	0.194866	SRR6902942	2.80547	SRR6902942	0.0	SRR6902942	0.198826	SRR6902942	0.0	SRR6902942	0.0	SRR6902942	0.0	SRR6902942	2.37224	SRR6902942	0.44192	SRR6902942	0.141011	SRR6902942	0.495416	SRR6902942	7.19392
SRR8666085	0.166882	SRR8666085	0.0	SRR8666085	0.163234	SRR8666085	0.0	SRR8666085	5.26079	SRR8666085	0.151067	SRR8666085	1.39901	SRR8666085	0.0	SRR8666085	5.15479	SRR8666085	2.59655	SRR8666085	17.2874	SRR8666085	3.43321	SRR8666085	0.194861	SRR8666085	2.80542	SRR8666085	0.0	SRR8666085	0.198821	SRR8666085	0.0	SRR8666085	0.0	SRR8666085	0.0	SRR8666085	2.37218	SRR8666085	0.441908	SRR8666085	0.141007	SRR8666085	0.495402	SRR8666085	7.19373
SRR8666084	0.166819	SRR8666084	0.0	SRR8666084	0.163171	SRR8666084	0.0916	SRR8666084	6.32358	SRR8666084	0.0	SRR8666084	2.05098	SRR8666084	0.0	SRR8666084	5.8963	SRR8666084	2.04908	SRR8666084	16.5783	SRR8666084	4.02483	SRR8666084	0.097388	SRR8666084	2.75249	SRR8666084	0.0	SRR8666084	0.298102	SRR8666084	0.173771	SRR8666084	0.0	SRR8666084	0.234763	SRR8666084	0.829915	SRR8666084	0.294489	SRR8666084	0.140951	SRR8666084	0.0	SRR8666084	7.82153
SRR6902941	0.166758	SRR6902941	0.0	SRR6902941	0.163112	SRR6902941	0.091564	SRR6902941	6.32108	SRR6902941	0.0	SRR6902941	2.05016	SRR6902941	0.0	SRR6902941	5.89385	SRR6902941	2.04831	SRR6902941	16.5715	SRR6902941	4.02323	SRR6902941	0.097349	SRR6902941	2.7514	SRR6902941	0.0	SRR6902941	0.297983	SRR6902941	0.173701	SRR6902941	0.0	SRR6902941	0.234672	SRR6902941	0.829592	SRR6902941	0.294378	SRR6902941	0.140898	SRR6902941	0.0	SRR6902941	7.81852
SRR6902943	0.165831	SRR6902943	0.0	SRR6902943	0.162204	SRR6902943	0.0	SRR6902943	4.92107	SRR6902943	0.0	SRR6902943	1.94607	SRR6902943	0.094345	SRR6902943	5.40788	SRR6902943	1.90111	SRR6902943	15.2085	SRR6902943	4.18695	SRR6902943	0.0	SRR6902943	2.57964	SRR6902943	0.0	SRR6902943	0.0	SRR6902943	0.0	SRR6902943	0.0	SRR6902943	0.116683	SRR6902943	1.53209	SRR6902943	0.292741	SRR6902943	0.0	SRR6902943	0.0	SRR6902943	8.0258
SRR8666086	0.165806	SRR8666086	0.0	SRR8666086	0.162181	SRR8666086	0.0	SRR8666086	4.91624	SRR8666086	0.0	SRR8666086	1.94587	SRR8666086	0.094335	SRR8666086	5.40743	SRR8666086	1.76509	SRR8666086	15.2071	SRR8666086	4.18653	SRR8666086	0.0	SRR8666086	2.5794	SRR8666086	0.0	SRR8666086	0.0	SRR8666086	0.0	SRR8666086	0.0	SRR8666086	0.116669	SRR8666086	1.53191	SRR8666086	0.292701	SRR8666086	0.0	SRR8666086	0.0	SRR8666086	8.02483
SRR10538408	0.165555	SRR10538408	0.0	SRR10538408	1.25851	SRR10538408	0.0	SRR10538408	12.4364	SRR10538408	0.177039	SRR10538408	0.723928	SRR10538408	0.123028	SRR10538408	45.7542	SRR10538408	2.13187	SRR10538408	23.6403	SRR10538408	6.25258	SRR10538408	0.0	SRR10538408	0.657171	SRR10538408	0.02373	SRR10538408	0.184774	SRR10538408	0.079849	SRR10538408	0.119475	SRR10538408	0.044403	SRR10538408	2.51435	SRR10538408	0.085995	SRR10538408	0.027272	SRR10538408	0.261656	SRR10538408	8.85472
ERR3333396	0.165212	ERR3333396	0.213726	ERR3333396	1.73887	ERR3333396	0.0	ERR3333396	0.0	ERR3333396	0.0	ERR3333396	6.35566	ERR3333396	0.023954	ERR3333396	23.8995	ERR3333396	4.63684	ERR3333396	56.5413	ERR3333396	0.098913	ERR3333396	0.0	ERR3333396	0.0	ERR3333396	0.031198	ERR3333396	1.35263	ERR3333396	0.0	ERR3333396	0.0	ERR3333396	0.0	ERR3333396	0.743329	ERR3333396	0.476397	ERR3333396	0.035138	ERR3333396	0.327113	ERR3333396	2.46274
SRR3139511	0.165	SRR3139511	0.0	SRR3139511	0.0	SRR3139511	0.0	SRR3139511	0.270146	SRR3139511	0.0	SRR3139511	0.91921	SRR3139511	0.0	SRR3139511	5.2593	SRR3139511	1.755	SRR3139511	8.53994	SRR3139511	0.676959	SRR3139511	0.0	SRR3139511	0.0	SRR3139511	0.123021	SRR3139511	0.490008	SRR3139511	0.0	SRR3139511	0.0	SRR3139511	0.0	SRR3139511	0.117025	SRR3139511	0.436552	SRR3139511	0.0	SRR3139511	0.0	SRR3139511	0.747371
SRR8666092	0.164818	SRR8666092	0.170922	SRR8666092	0.0	SRR8666092	0.0	SRR8666092	4.84707	SRR8666092	0.0	SRR8666092	3.57344	SRR8666092	0.0	SRR8666092	9.67909	SRR8666092	3.90562	SRR8666092	26.0331	SRR8666092	3.03182	SRR8666092	0.0	SRR8666092	0.658828	SRR8666092	0.0	SRR8666092	0.39082	SRR8666092	0.0	SRR8666092	0.0	SRR8666092	0.0	SRR8666092	1.63429	SRR8666092	0.145275	SRR8666092	0.139003	SRR8666092	0.163071	SRR8666092	7.20822
SRR6029219	0.16395	SRR6029219	0.0	SRR6029219	0.0	SRR6029219	0.0	SRR6029219	5.13701	SRR6029219	0.0	SRR6029219	1.53594	SRR6029219	0.0	SRR6029219	4.7515	SRR6029219	0.934386	SRR6029219	20.6924	SRR6029219	1.14147	SRR6029219	0.0	SRR6029219	0.185667	SRR6029219	0.0	SRR6029219	0.674888	SRR6029219	0.336414	SRR6029219	0.0	SRR6029219	0.0	SRR6029219	0.923624	SRR6029219	0.288343	SRR6029219	0.0	SRR6029219	1.13525	SRR6029219	2.09144
SRR6026626	0.163612	SRR6026626	0.0	SRR6026626	0.480642	SRR6026626	0.0	SRR6026626	0.177362	SRR6026626	0.0	SRR6026626	1.12306	SRR6026626	0.237971	SRR6026626	6.89984	SRR6026626	2.63706	SRR6026626	29.2869	SRR6026626	1.5189	SRR6026626	0.0	SRR6026626	0.095999	SRR6026626	0.0	SRR6026626	0.149278	SRR6026626	0.04368	SRR6026626	0.0	SRR6026626	0.0	SRR6026626	0.295073	SRR6026626	0.508504	SRR6026626	0.34837	SRR6026626	0.404961	SRR6026626	2.94439
SRR3223414	0.163379	SRR3223414	0.0	SRR3223414	0.372386	SRR3223414	0.0	SRR3223414	1.42552	SRR3223414	0.0	SRR3223414	2.13377	SRR3223414	0.0	SRR3223414	8.0902	SRR3223414	2.16674	SRR3223414	11.201	SRR3223414	1.49028	SRR3223414	0.0	SRR3223414	0.060927	SRR3223414	0.0	SRR3223414	0.158286	SRR3223414	0.055115	SRR3223414	0.0	SRR3223414	0.0	SRR3223414	0.570486	SRR3223414	0.238636	SRR3223414	0.227914	SRR3223414	0.161564	SRR3223414	2.35362
SRR5344670	0.163148	SRR5344670	0.056518	SRR5344670	0.371783	SRR5344670	0.014471	SRR5344670	6.30955	SRR5344670	0.024451	SRR5344670	4.50963	SRR5344670	0.0	SRR5344670	8.94532	SRR5344670	1.53901	SRR5344670	21.6654	SRR5344670	2.96254	SRR5344670	0.046265	SRR5344670	4.10524	SRR5344670	0.0	SRR5344670	0.330703	SRR5344670	0.301387	SRR5344670	0.0	SRR5344670	0.206156	SRR5344670	1.06057	SRR5344670	0.119019	SRR5344670	0.068179	SRR5344670	0.053773	SRR5344670	3.76007
SRR1773559	0.163028	SRR1773559	0.168841	SRR1773559	0.053183	SRR1773559	0.0	SRR1773559	0.0	SRR1773559	0.0	SRR1773559	12.6612	SRR1773559	0.0	SRR1773559	54.4388	SRR1773559	5.37025	SRR1773559	57.3514	SRR1773559	0.18862	SRR1773559	0.0	SRR1773559	0.0	SRR1773559	0.08169	SRR1773559	7.2911	SRR1773559	0.0	SRR1773559	0.0	SRR1773559	0.0	SRR1773559	0.272293	SRR1773559	0.962106	SRR1773559	0.64529	SRR1773559	0.107575	SRR1773559	5.78817
SRR6902951	0.162998	SRR6902951	0.0	SRR6902951	0.318797	SRR6902951	0.089092	SRR6902951	10.3704	SRR6902951	0.0	SRR6902951	2.53911	SRR6902951	0.0	SRR6902951	6.73841	SRR6902951	1.19907	SRR6902951	27.5212	SRR6902951	4.18022	SRR6902951	0.26973	SRR6902951	6.08004	SRR6902951	0.0	SRR6902951	0.676846	SRR6902951	1.18275	SRR6902951	0.0	SRR6902951	0.228694	SRR6902951	1.38603	SRR6902951	0.718498	SRR6902951	0.0	SRR6902951	0.322546	SRR6902951	5.90199
SRR7513051	0.162807	SRR7513051	0.0	SRR7513051	0.079438	SRR7513051	0.0	SRR7513051	4.88457	SRR7513051	0.10942	SRR7513051	0.695011	SRR7513051	0.0	SRR7513051	3.5534	SRR7513051	1.4059	SRR7513051	7.67581	SRR7513051	4.14661	SRR7513051	0.13648	SRR7513051	1.3658	SRR7513051	0.029598	SRR7513051	0.325322	SRR7513051	0.241961	SRR7513051	0.0	SRR7513051	0.13879	SRR7513051	1.34674	SRR7513051	0.212877	SRR7513051	0.236796	SRR7513051	0.522991	SRR7513051	3.9295
SRR6376824	0.162739	SRR6376824	0.469547	SRR6376824	0.278721	SRR6376824	1.45188	SRR6376824	0.926154	SRR6376824	0.912245	SRR6376824	1.66469	SRR6376824	1.14925	SRR6376824	0.863564	SRR6376824	3.9568	SRR6376824	0.263761	SRR6376824	1.66336	SRR6376824	0.748595	SRR6376824	1.67039	SRR6376824	4.17473	SRR6376824	0.470224	SRR6376824	0.579399	SRR6376824	0.537681	SRR6376824	0.976555	SRR6376824	2.17781	SRR6376824	2.1433	SRR6376824	1.07361	SRR6376824	0.496999	SRR6376824	3.97935
SRR3363533	0.162664	SRR3363533	0.336679	SRR3363533	4.07714	SRR3363533	0.036463	SRR3363533	0.0	SRR3363533	0.05915	SRR3363533	8.65366	SRR3363533	0.0	SRR3363533	13.5698	SRR3363533	5.72082	SRR3363533	38.1624	SRR3363533	0.077933	SRR3363533	0.0	SRR3363533	0.0	SRR3363533	0.049156	SRR3363533	0.019736	SRR3363533	0.0	SRR3363533	0.0	SRR3363533	0.023199	SRR3363533	0.070274	SRR3363533	1.64542	SRR3363533	1.05184	SRR3363533	0.096621	SRR3363533	4.02953
SRR5166038	0.162524	SRR5166038	0.338323	SRR5166038	0.317166	SRR5166038	0.0	SRR5166038	1.10517	SRR5166038	0.0	SRR5166038	3.24594	SRR5166038	0.044109	SRR5166038	9.15742	SRR5166038	2.47851	SRR5166038	25.1362	SRR5166038	3.29761	SRR5166038	0.0	SRR5166038	0.801354	SRR5166038	0.0	SRR5166038	0.27787	SRR5166038	0.361556	SRR5166038	0.0	SRR5166038	0.055347	SRR5166038	3.18884	SRR5166038	0.141597	SRR5166038	0.134983	SRR5166038	0.080317	SRR5166038	3.6492
SRR4407733	0.16252	SRR4407733	0.252799	SRR4407733	0.158929	SRR4407733	0.0	SRR4407733	6.75677	SRR4407733	0.0	SRR4407733	1.89818	SRR4407733	0.0	SRR4407733	9.0393	SRR4407733	3.32058	SRR4407733	27.6781	SRR4407733	5.53909	SRR4407733	0.0	SRR4407733	2.11552	SRR4407733	0.0	SRR4407733	1.34935	SRR4407733	0.673655	SRR4407733	0.0	SRR4407733	0.0	SRR4407733	1.49683	SRR4407733	0.143267	SRR4407733	0.0	SRR4407733	0.643196	SRR4407733	13.6673
SRR6453495	0.162146	SRR6453495	0.0	SRR6453495	0.474935	SRR6453495	0.0	SRR6453495	1.75063	SRR6453495	0.0	SRR6453495	1.83521	SRR6453495	0.0	SRR6453495	5.36133	SRR6453495	4.77413	SRR6453495	12.4432	SRR6453495	2.59132	SRR6453495	0.091476	SRR6453495	0.269582	SRR6453495	0.0	SRR6453495	0.140137	SRR6453495	0.0	SRR6453495	0.0	SRR6453495	0.055667	SRR6453495	1.91278	SRR6453495	0.212594	SRR6453495	0.0	SRR6453495	0.480921	SRR6453495	2.52358
SRR3664421	0.161882	SRR3664421	0.047962	SRR3664421	0.045231	SRR3664421	0.0	SRR3664421	0.0	SRR3664421	0.0	SRR3664421	1.89278	SRR3664421	0.013101	SRR3664421	9.27564	SRR3664421	9.62355	SRR3664421	0.307688	SRR3664421	0.054153	SRR3664421	0.0	SRR3664421	0.013216	SRR3664421	0.137837	SRR3664421	0.109756	SRR3664421	0.0	SRR3664421	0.0	SRR3664421	0.016224	SRR3664421	0.0	SRR3664421	0.0	SRR3664421	0.0	SRR3664421	0.045763	SRR3664421	3.40195
SRR10148648	0.160216	SRR10148648	0.055419	SRR10148648	0.052204	SRR10148648	0.0	SRR10148648	2.47784	SRR10148648	0.0	SRR10148648	1.09008	SRR10148648	0.0	SRR10148648	4.12124	SRR10148648	0.522002	SRR10148648	15.7651	SRR10148648	1.63014	SRR10148648	0.0	SRR10148648	1.77458	SRR10148648	0.0	SRR10148648	0.094308	SRR10148648	0.905107	SRR10148648	0.0	SRR10148648	0.14901	SRR10148648	1.20429	SRR10148648	0.375808	SRR10148648	0.044918	SRR10148648	0.8981	SRR10148648	2.04501
SRR6066060	0.160026	SRR6066060	0.0	SRR6066060	0.125264	SRR6066060	0.0	SRR6066060	14.1393	SRR6066060	0.0	SRR6066060	0.018009	SRR6066060	0.0	SRR6066060	3.56226	SRR6066060	3.12759	SRR6066060	11.4454	SRR6066060	1.7042	SRR6066060	0.0	SRR6066060	13.8376	SRR6066060	0.0	SRR6066060	0.076737	SRR6066060	1.41071	SRR6066060	0.241464	SRR6066060	0.203618	SRR6066060	0.434125	SRR6066060	0.028301	SRR6066060	0.0	SRR6066060	1.42537	SRR6066060	5.32062
SRR2296832	0.159879	SRR2296832	0.110343	SRR2296832	0.573851	SRR2296832	0.0	SRR2296832	0.0	SRR2296832	0.193617	SRR2296832	6.07779	SRR2296832	0.0	SRR2296832	22.3362	SRR2296832	5.20879	SRR2296832	16.3806	SRR2296832	0.216811	SRR2296832	0.0	SRR2296832	0.0	SRR2296832	0.040166	SRR2296832	2.02891	SRR2296832	0.0	SRR2296832	0.0	SRR2296832	0.0	SRR2296832	0.114801	SRR2296832	1.13366	SRR2296832	0.543328	SRR2296832	0.052754	SRR2296832	4.4311
SRR5166060	0.159791	SRR5166060	0.415849	SRR5166060	0.155903	SRR5166060	0.0	SRR5166060	1.68127	SRR5166060	0.0	SRR5166060	5.52292	SRR5166060	0.0	SRR5166060	8.2027	SRR5166060	1.15352	SRR5166060	21.883	SRR5166060	4.21118	SRR5166060	0.0	SRR5166060	0.786671	SRR5166060	0.0	SRR5166060	1.18213	SRR5166060	0.473157	SRR5166060	0.05837	SRR5166060	0.0	SRR5166060	3.90114	SRR5166060	0.278309	SRR5166060	0.0	SRR5166060	0.394814	SRR5166060	2.52687
SRR8666080	0.159678	SRR8666080	0.0	SRR8666080	0.468404	SRR8666080	0.0	SRR8666080	6.36019	SRR8666080	0.0	SRR8666080	4.25442	SRR8666080	0.0	SRR8666080	6.38795	SRR8666080	2.4775	SRR8666080	28.9352	SRR8666080	4.29995	SRR8666080	0.0	SRR8666080	2.69765	SRR8666080	0.0	SRR8666080	0.378102	SRR8666080	0.0	SRR8666080	0.0	SRR8666080	0.0	SRR8666080	2.59856	SRR8666080	0.56275	SRR8666080	0.0	SRR8666080	0.0	SRR8666080	9.38357
SRR5166042	0.159603	SRR5166042	0.0	SRR5166042	0.0	SRR5166042	0.0	SRR5166042	1.97939	SRR5166042	0.0	SRR5166042	4.19934	SRR5166042	0.0	SRR5166042	8.5285	SRR5166042	2.17595	SRR5166042	29.9385	SRR5166042	4.16921	SRR5166042	0.177736	SRR5166042	0.479997	SRR5166042	0.0	SRR5166042	1.08952	SRR5166042	0.275568	SRR5166042	0.116577	SRR5166042	0.054279	SRR5166042	3.45661	SRR5166042	0.069488	SRR5166042	0.0	SRR5166042	0.236608	SRR5166042	3.28622
SRR6029216	0.159556	SRR6029216	0.248185	SRR6029216	0.0	SRR6029216	0.0	SRR6029216	5.21311	SRR6029216	0.0	SRR6029216	1.86395	SRR6029216	0.0	SRR6029216	5.54139	SRR6029216	1.82577	SRR6029216	16.0663	SRR6029216	2.13672	SRR6029216	0.046373	SRR6029216	0.273514	SRR6029216	0.0	SRR6029216	0.993747	SRR6029216	0.289416	SRR6029216	0.0	SRR6029216	0.167888	SRR6029216	0.791398	SRR6029216	0.140662	SRR6029216	0.0	SRR6029216	0.315734	SRR6029216	2.22658
SRR5344669	0.158704	SRR5344669	0.054977	SRR5344669	0.439161	SRR5344669	0.028164	SRR5344669	6.05458	SRR5344669	0.0	SRR5344669	4.80442	SRR5344669	0.029221	SRR5344669	7.11407	SRR5344669	1.58289	SRR5344669	18.9132	SRR5344669	3.37315	SRR5344669	0.0	SRR5344669	6.17471	SRR5344669	0.0	SRR5344669	0.10727	SRR5344669	0.453284	SRR5344669	0.058623	SRR5344669	0.091179	SRR5344669	1.58477	SRR5344669	0.231578	SRR5344669	0.066331	SRR5344669	0.156927	SRR5344669	4.40588
SRR8667492	0.158545	SRR8667492	0.0	SRR8667492	0.0	SRR8667492	0.0	SRR8667492	5.99144	SRR8667492	0.071676	SRR8667492	0.132188	SRR8667492	0.044865	SRR8667492	12.4666	SRR8667492	0.518169	SRR8667492	15.2889	SRR8667492	1.43766	SRR8667492	0.0	SRR8667492	4.20027	SRR8667492	0.0	SRR8667492	0.281918	SRR8667492	0.328374	SRR8667492	0.0	SRR8667492	0.833666	SRR8667492	2.69473	SRR8667492	0.279481	SRR8667492	0.0	SRR8667492	0.78432	SRR8667492	6.21604
SRR5166035	0.157735	SRR5166035	0.246295	SRR5166035	0.307798	SRR5166035	0.0	SRR5166035	1.25571	SRR5166035	0.070622	SRR5166035	3.64933	SRR5166035	0.042752	SRR5166035	8.52234	SRR5166035	2.65714	SRR5166035	25.7555	SRR5166035	3.19308	SRR5166035	0.0	SRR5166035	1.00233	SRR5166035	0.0	SRR5166035	0.224451	SRR5166035	0.350382	SRR5166035	0.057626	SRR5166035	0.107331	SRR5166035	4.17697	SRR5166035	0.206058	SRR5166035	0.0	SRR5166035	0.155894	SRR5166035	3.01679
SRR6376818	0.157642	SRR6376818	0.267392	SRR6376818	0.201635	SRR6376818	0.845939	SRR6376818	1.12582	SRR6376818	0.151033	SRR6376818	0.103218	SRR6376818	0.530461	SRR6376818	1.65655	SRR6376818	0.868895	SRR6376818	0.413123	SRR6376818	1.506	SRR6376818	0.167428	SRR6376818	5.8204	SRR6376818	5.66945	SRR6376818	0.188318	SRR6376818	0.447483	SRR6376818	0.808217	SRR6376818	0.936228	SRR6376818	1.58519	SRR6376818	0.0	SRR6376818	3.31235	SRR6376818	0.927151	SRR6376818	3.58428
SRR7815044	0.1572	SRR7815044	0.327973	SRR7815044	0.229778	SRR7815044	0.0	SRR7815044	1.21782	SRR7815044	0.0	SRR7815044	2.20419	SRR7815044	0.041623	SRR7815044	6.8999	SRR7815044	1.56035	SRR7815044	14.0772	SRR7815044	2.66753	SRR7815044	0.128436	SRR7815044	0.042023	SRR7815044	0.0	SRR7815044	0.393889	SRR7815044	0.037812	SRR7815044	0.0	SRR7815044	0.210465	SRR7815044	3.83081	SRR7815044	0.136001	SRR7815044	0.0	SRR7815044	0.388181	SRR7815044	2.68091
SRR8666082	0.157159	SRR8666082	0.0	SRR8666082	0.307322	SRR8666082	0.0	SRR8666082	9.82765	SRR8666082	0.0	SRR8666082	4.09492	SRR8666082	0.0	SRR8666082	6.883	SRR8666082	0.769624	SRR8666082	29.5894	SRR8666082	3.23793	SRR8666082	0.455283	SRR8666082	4.05484	SRR8666082	0.116846	SRR8666082	0.743416	SRR8666082	1.37945	SRR8666082	0.0	SRR8666082	0.109989	SRR8666082	2.44435	SRR8666082	0.415263	SRR8666082	0.0	SRR8666082	0.155482	SRR8666082	3.90461
SRR8666105	0.15698	SRR8666105	0.0	SRR8666105	0.153484	SRR8666105	0.0	SRR8666105	6.03863	SRR8666105	0.0	SRR8666105	2.60986	SRR8666105	0.088584	SRR8666105	5.43895	SRR8666105	0.896741	SRR8666105	26.6897	SRR8666105	4.55943	SRR8666105	0.181844	SRR8666105	0.951955	SRR8666105	0.0	SRR8666105	1.11349	SRR8666105	1.13428	SRR8666105	0.0	SRR8666105	0.109837	SRR8666105	2.10813	SRR8666105	0.13825	SRR8666105	0.132246	SRR8666105	0.0	SRR8666105	4.13572
SRR8666106	0.156518	SRR8666106	0.0	SRR8666106	0.306067	SRR8666106	0.0	SRR8666106	4.5355	SRR8666106	0.0	SRR8666106	3.38356	SRR8666106	0.0	SRR8666106	7.62716	SRR8666106	1.53288	SRR8666106	25.3649	SRR8666106	5.36153	SRR8666106	0.181345	SRR8666106	1.63667	SRR8666106	0.0	SRR8666106	0.740285	SRR8666106	1.29281	SRR8666106	0.0	SRR8666106	0.219059	SRR8666106	2.43415	SRR8666106	0.0	SRR8666106	0.0	SRR8666106	0.619391	SRR8666106	4.35969
SRR9273849	0.156152	SRR9273849	0.162107	SRR9273849	0.915608	SRR9273849	0.0	SRR9273849	0.275767	SRR9273849	0.0	SRR9273849	2.00009	SRR9273849	0.0	SRR9273849	7.11689	SRR9273849	5.20413	SRR9273849	5.83488	SRR9273849	2.40518	SRR9273849	0.0	SRR9273849	0.117449	SRR9273849	0.03848	SRR9273849	0.915001	SRR9273849	0.0	SRR9273849	0.07745	SRR9273849	0.0	SRR9273849	0.1828	SRR9273849	0.045724	SRR9273849	0.0	SRR9273849	0.051483	SRR9273849	2.68919
SRR6111271	0.156043	SRR6111271	0.080879	SRR6111271	0.305258	SRR6111271	0.0	SRR6111271	3.98632	SRR6111271	0.0	SRR6111271	2.3101	SRR6111271	0.0	SRR6111271	3.59686	SRR6111271	1.08599	SRR6111271	7.21885	SRR6111271	3.80004	SRR6111271	0.0	SRR6111271	0.745292	SRR6111271	0.0	SRR6111271	0.557511	SRR6111271	0.284347	SRR6111271	0.0	SRR6111271	0.109773	SRR6111271	2.55013	SRR6111271	0.275441	SRR6111271	0.13183	SRR6111271	0.154407	SRR6111271	6.84294
SRR8666093	0.155696	SRR8666093	0.0	SRR8666093	0.0	SRR8666093	0.0	SRR8666093	7.26016	SRR8666093	0.0	SRR8666093	5.89904	SRR8666093	0.0	SRR8666093	5.84052	SRR8666093	1.14606	SRR8666093	27.8103	SRR8666093	4.83629	SRR8666093	0.362555	SRR8666093	3.494	SRR8666093	0.0	SRR8666093	0.924881	SRR8666093	0.484978	SRR8666093	0.0	SRR8666093	0.21867	SRR8666093	2.20874	SRR8666093	0.274634	SRR8666093	0.131414	SRR8666093	0.46216	SRR8666093	4.58436
SRR6029213	0.155415	SRR6029213	0.080579	SRR6029213	0.0	SRR6029213	0.084967	SRR6029213	5.97434	SRR6029213	0.0	SRR6029213	2.42154	SRR6029213	0.0	SRR6029213	4.12434	SRR6029213	0.63522	SRR6029213	17.0089	SRR6029213	1.27192	SRR6029213	0.171493	SRR6029213	0.355329	SRR6029213	0.0	SRR6029213	0.461065	SRR6029213	0.523717	SRR6029213	0.0	SRR6029213	0.0	SRR6029213	2.03769	SRR6029213	0.0	SRR6029213	0.0	SRR6029213	0.153771	SRR6029213	0.703516
SRR6281750	0.154919	SRR6281750	0.241038	SRR6281750	1.36325	SRR6281750	0.0	SRR6281750	0.0	SRR6281750	0.0	SRR6281750	9.44848	SRR6281750	0.0	SRR6281750	28.466	SRR6281750	6.38568	SRR6281750	103.827	SRR6281750	0.0	SRR6281750	0.0	SRR6281750	0.0	SRR6281750	0.403163	SRR6281750	2.97743	SRR6281750	0.0	SRR6281750	0.115912	SRR6281750	0.0	SRR6281750	0.273831	SRR6281750	0.750491	SRR6281750	2.21905	SRR6281750	0.0	SRR6281750	5.19064
SRR5478947	0.15427	SRR5478947	0.133045	SRR5478947	0.100696	SRR5478947	0.0	SRR5478947	4.78164	SRR5478947	0.0	SRR5478947	2.75532	SRR5478947	0.014914	SRR5478947	8.55006	SRR5478947	2.10133	SRR5478947	22.8337	SRR5478947	3.11947	SRR5478947	0.061172	SRR5478947	0.270747	SRR5478947	0.0	SRR5478947	0.327503	SRR5478947	0.342067	SRR5478947	0.0	SRR5478947	0.109999	SRR5478947	2.9803	SRR5478947	0.159694	SRR5478947	0.065626	SRR5478947	0.229087	SRR5478947	2.59468
SRR5618248	0.154073	SRR5618248	0.106247	SRR5618248	0.201196	SRR5618248	0.0	SRR5618248	9.79761	SRR5618248	0.0	SRR5618248	1.2373	SRR5618248	0.0	SRR5618248	5.89942	SRR5618248	1.65771	SRR5618248	15.2415	SRR5618248	1.47731	SRR5618248	0.0	SRR5618248	1.04567	SRR5618248	0.038935	SRR5618248	1.34723	SRR5618248	0.082555	SRR5618248	0.039166	SRR5618248	0.110321	SRR5618248	2.30187	SRR5618248	0.182576	SRR5618248	0.26274	SRR5618248	0.305105	SRR5618248	5.08244
SRR6902948	0.152637	SRR6902948	0.0	SRR6902948	0.0	SRR6902948	0.0	SRR6902948	5.20345	SRR6902948	0.0	SRR6902948	1.61328	SRR6902948	0.0	SRR6902948	5.06977	SRR6902948	1.49707	SRR6902948	25.3944	SRR6902948	2.87034	SRR6902948	0.168371	SRR6902948	2.79092	SRR6902948	0.0	SRR6902948	0.181074	SRR6902948	0.079103	SRR6902948	0.0	SRR6902948	0.0	SRR6902948	1.6223	SRR6902948	0.269123	SRR6902948	0.0	SRR6902948	0.151021	SRR6902948	7.25353
SRR6902949	0.152442	SRR6902949	0.0	SRR6902949	0.149076	SRR6902949	0.0	SRR6902949	7.82985	SRR6902949	0.0	SRR6902949	1.44181	SRR6902949	0.0	SRR6902949	4.74618	SRR6902949	1.12143	SRR6902949	26.4484	SRR6902949	4.41458	SRR6902949	0.088621	SRR6902949	2.09079	SRR6902949	0.0	SRR6902949	0.090433	SRR6902949	0.079013	SRR6902949	0.0	SRR6902949	0.106944	SRR6902949	1.08024	SRR6902949	0.134394	SRR6902949	0.128601	SRR6902949	0.0	SRR6902949	8.27978
SRR6026665	0.152347	SRR6026665	0.0	SRR6026665	0.0	SRR6026665	0.0	SRR6026665	3.6564	SRR6026665	0.0	SRR6026665	0.652936	SRR6026665	0.0	SRR6026665	4.48903	SRR6026665	1.71647	SRR6026665	19.6556	SRR6026665	4.17356	SRR6026665	0.271152	SRR6026665	0.177785	SRR6026665	0.0	SRR6026665	0.023044	SRR6026665	0.404176	SRR6026665	0.0	SRR6026665	0.081324	SRR6026665	1.66972	SRR6026665	0.371468	SRR6026665	0.356109	SRR6026665	0.0	SRR6026665	0.95946
SRR360205	0.151839	SRR360205	0.0	SRR360205	0.148702	SRR360205	24.3789	SRR360205	55.4133	SRR360205	0.069091	SRR360205	0.914546	SRR360205	0.0	SRR360205	18.3257	SRR360205	16.433	SRR360205	20.9822	SRR360205	22.6234	SRR360205	0.0	SRR360205	90.3701	SRR360205	0.0	SRR360205	0.0	SRR360205	11.8247	SRR360205	2.54603	SRR360205	0.325945	SRR360205	10.4758	SRR360205	1.2142	SRR360205	0.06471	SRR360205	0.0	SRR360205	13.5627
SRR8666103	0.151416	SRR8666103	0.0	SRR8666103	0.148073	SRR8666103	0.0	SRR8666103	4.2606	SRR8666103	0.0	SRR8666103	2.86444	SRR8666103	0.0	SRR8666103	6.85498	SRR8666103	1.609	SRR8666103	21.7615	SRR8666103	3.19772	SRR8666103	0.0	SRR8666103	1.16865	SRR8666103	0.0	SRR8666103	0.359323	SRR8666103	0.078489	SRR8666103	0.0	SRR8666103	0.0	SRR8666103	1.50224	SRR8666103	0.533971	SRR8666103	0.0	SRR8666103	0.149814	SRR8666103	7.88175
ERR1727063	0.150839	ERR1727063	0.0	ERR1727063	16.1774	ERR1727063	1.32022	ERR1727063	0.0	ERR1727063	0.26932	ERR1727063	0.118718	ERR1727063	0.0	ERR1727063	8.56757	ERR1727063	9.14323	ERR1727063	58.3408	ERR1727063	0.0	ERR1727063	0.0	ERR1727063	0.0	ERR1727063	0.054306	ERR1727063	0.0	ERR1727063	0.073376	ERR1727063	0.0	ERR1727063	0.0	ERR1727063	0.462666	ERR1727063	2.61749	ERR1727063	1.49518	ERR1727063	0.074514	ERR1727063	1.04604
SRR6902939	0.150745	SRR6902939	0.0	SRR6902939	0.294756	SRR6902939	0.0	SRR6902939	6.04793	SRR6902939	0.0	SRR6902939	2.75318	SRR6902939	0.0	SRR6902939	7.38098	SRR6902939	1.84426	SRR6902939	31.8092	SRR6902939	4.24793	SRR6902939	0.436009	SRR6902939	3.41394	SRR6902939	0.0	SRR6902939	0.622979	SRR6902939	0.776906	SRR6902939	0.0	SRR6902939	0.210761	SRR6902939	1.91618	SRR6902939	0.0	SRR6902939	0.0	SRR6902939	0.447393	SRR6902939	3.96854
SRR8757105	0.150609	SRR8757105	0.234391	SRR8757105	0.957031	SRR8757105	0.0	SRR8757105	4.13547	SRR8757105	0.0	SRR8757105	5.70285	SRR8757105	0.0	SRR8757105	6.76997	SRR8757105	4.36218	SRR8757105	17.6707	SRR8757105	3.91066	SRR8757105	0.043512	SRR8757105	0.213834	SRR8757105	0.055895	SRR8757105	1.06581	SRR8757105	0.232555	SRR8757105	0.0	SRR8757105	0.157799	SRR8757105	2.65684	SRR8757105	0.861569	SRR8757105	0.697207	SRR8757105	0.968446	SRR8757105	3.79247
SRR8666104	0.150262	SRR8666104	0.0	SRR8666104	0.146945	SRR8666104	0.0	SRR8666104	2.05698	SRR8666104	0.0	SRR8666104	3.3445	SRR8666104	0.0	SRR8666104	7.79403	SRR8666104	2.45659	SRR8666104	18.4882	SRR8666104	3.46052	SRR8666104	0.0	SRR8666104	1.0842	SRR8666104	0.0	SRR8666104	0.0	SRR8666104	0.155793	SRR8666104	0.0	SRR8666104	0.105425	SRR8666104	1.81034	SRR8666104	0.927348	SRR8666104	0.126769	SRR8666104	0.148673	SRR8666104	5.21467
SRR11609226	0.149831	SRR11609226	0.077849	SRR11609226	0.365847	SRR11609226	0.0	SRR11609226	0.0	SRR11609226	0.0	SRR11609226	6.38243	SRR11609226	0.0	SRR11609226	21.9733	SRR11609226	3.75747	SRR11609226	78.5236	SRR11609226	0.125025	SRR11609226	0.0	SRR11609226	0.0	SRR11609226	0.330085	SRR11609226	0.086871	SRR11609226	0.0	SRR11609226	0.0	SRR11609226	0.0	SRR11609226	0.417763	SRR11609226	1.6401	SRR11609226	1.69131	SRR11609226	1.33341	SRR11609226	3.84564
SRR10148626	0.149634	SRR10148626	0.0	SRR10148626	0.0	SRR10148626	0.0	SRR10148626	9.53542	SRR10148626	0.0	SRR10148626	1.43499	SRR10148626	0.0	SRR10148626	3.46672	SRR10148626	1.44144	SRR10148626	17.688	SRR10148626	2.31835	SRR10148626	0.041751	SRR10148626	7.66275	SRR10148626	0.0	SRR10148626	0.0	SRR10148626	3.81111	SRR10148626	0.0	SRR10148626	0.203877	SRR10148626	1.95775	SRR10148626	0.391137	SRR10148626	0.497172	SRR10148626	0.51763	SRR10148626	3.85626
SRR6048704	0.149451	SRR6048704	0.030932	SRR6048704	0.234127	SRR6048704	0.0	SRR6048704	0.145414	SRR6048704	0.054349	SRR6048704	0.972972	SRR6048704	0.104081	SRR6048704	3.79491	SRR6048704	2.29522	SRR6048704	9.4565	SRR6048704	1.82698	SRR6048704	0.0	SRR6048704	0.0	SRR6048704	0.0	SRR6048704	0.308358	SRR6048704	0.127325	SRR6048704	0.0	SRR6048704	0.02132	SRR6048704	0.322905	SRR6048704	0.822267	SRR6048704	0.432394	SRR6048704	2.89993	SRR6048704	5.82876
SRR6111277	0.149073	SRR6111277	0.077329	SRR6111277	0.145739	SRR6111277	0.0	SRR6111277	6.07722	SRR6111277	0.0	SRR6111277	1.56681	SRR6111277	0.0	SRR6111277	6.01838	SRR6111277	1.64109	SRR6111277	6.88002	SRR6111277	1.39904	SRR6111277	0.0	SRR6111277	12.409	SRR6111277	0.055348	SRR6111277	0.351881	SRR6111277	0.921457	SRR6111277	0.0	SRR6111277	0.677152	SRR6111277	3.94649	SRR6111277	0.065611	SRR6111277	0.062752	SRR6111277	0.811111	SRR6111277	6.78197
SRR3223420	0.148693	SRR3223420	0.077424	SRR3223420	1.08782	SRR3223420	0.0	SRR3223420	2.2098	SRR3223420	0.0	SRR3223420	4.25085	SRR3223420	0.0	SRR3223420	7.09713	SRR3223420	2.44042	SRR3223420	22.8947	SRR3223420	2.78926	SRR3223420	0.429045	SRR3223420	0.445453	SRR3223420	0.0	SRR3223420	0.421376	SRR3223420	0.401687	SRR3223420	0.0	SRR3223420	0.0	SRR3223420	0.458816	SRR3223420	0.129333	SRR3223420	0.616136	SRR3223420	0.440824	SRR3223420	4.20013
SRR8206440	0.148525	SRR8206440	0.462187	SRR8206440	0.871313	SRR8206440	0.0	SRR8206440	1.1893	SRR8206440	0.0	SRR8206440	3.62265	SRR8206440	0.0	SRR8206440	5.3677	SRR8206440	3.63659	SRR8206440	7.10625	SRR8206440	1.1809	SRR8206440	0.0	SRR8206440	0.08458	SRR8206440	0.0	SRR8206440	0.439077	SRR8206440	0.0	SRR8206440	0.0	SRR8206440	0.207882	SRR8206440	0.629984	SRR8206440	0.130814	SRR8206440	0.0	SRR8206440	0.44082	SRR8206440	2.12451
SRR360152	0.14737	SRR360152	0.0	SRR360152	0.240546	SRR360152	24.7219	SRR360152	59.9493	SRR360152	0.0	SRR360152	0.704913	SRR360152	0.0	SRR360152	17.8532	SRR360152	16.5772	SRR360152	20.4667	SRR360152	23.517	SRR360152	0.029374	SRR360152	93.9477	SRR360152	0.0	SRR360152	0.0	SRR360152	11.8099	SRR360152	2.43413	SRR360152	0.668011	SRR360152	8.23524	SRR360152	1.52778	SRR360152	0.335004	SRR360152	0.0	SRR360152	11.1884
SRR3347446	0.146496	SRR3347446	0.227949	SRR3347446	0.537116	SRR3347446	0.0	SRR3347446	0.0	SRR3347446	0.0	SRR3347446	4.62599	SRR3347446	0.0	SRR3347446	9.67024	SRR3347446	1.76312	SRR3347446	23.8534	SRR3347446	0.0	SRR3347446	0.0	SRR3347446	0.0	SRR3347446	0.054437	SRR3347446	0.649249	SRR3347446	0.0	SRR3347446	0.0	SRR3347446	0.0	SRR3347446	0.05176	SRR3347446	0.22576	SRR3347446	0.0617	SRR3347446	0.036233	SRR3347446	0.551255
SRR4831950	0.14624	SRR4831950	0.303671	SRR4831950	0.142904	SRR4831950	0.0	SRR4831950	3.81266	SRR4831950	0.0	SRR4831950	3.36672	SRR4831950	0.0	SRR4831950	5.3406	SRR4831950	1.18801	SRR4831950	15.7539	SRR4831950	0.775995	SRR4831950	0.0	SRR4831950	0.90617	SRR4831950	0.0	SRR4831950	0.684617	SRR4831950	0.223755	SRR4831950	0.0	SRR4831950	0.101568	SRR4831950	1.53929	SRR4831950	0.0	SRR4831950	0.0	SRR4831950	0.14464	SRR4831950	3.1729
SRR6029220	0.146212	SRR6029220	0.607297	SRR6029220	0.0	SRR6029220	0.0	SRR6029220	5.20587	SRR6029220	0.0	SRR6029220	1.84089	SRR6029220	0.0	SRR6029220	7.78334	SRR6029220	3.44268	SRR6029220	10.5722	SRR6029220	2.96273	SRR6029220	0.0	SRR6029220	0.329033	SRR6029220	0.0	SRR6029220	0.940027	SRR6029220	0.446783	SRR6029220	0.0	SRR6029220	0.405833	SRR6029220	1.74267	SRR6029220	0.0	SRR6029220	0.0	SRR6029220	0.144608	SRR6029220	8.30747
SRR7064029	0.145363	SRR7064029	0.037699	SRR7064029	0.284242	SRR7064029	0.039541	SRR7064029	3.77516	SRR7064029	0.0	SRR7064029	1.69055	SRR7064029	0.0	SRR7064029	5.93749	SRR7064029	1.78368	SRR7064029	16.0495	SRR7064029	1.39472	SRR7064029	0.0	SRR7064029	0.37216	SRR7064029	0.0	SRR7064029	0.364947	SRR7064029	0.093711	SRR7064029	0.0	SRR7064029	0.0	SRR7064029	0.616182	SRR7064029	0.095997	SRR7064029	0.336683	SRR7064029	0.287618	SRR7064029	2.461
SRR3223417	0.143708	SRR3223417	0.149515	SRR3223417	1.19219	SRR3223417	0.0	SRR3223417	2.80742	SRR3223417	0.0	SRR3223417	3.96031	SRR3223417	0.0	SRR3223417	11.3493	SRR3223417	3.52818	SRR3223417	17.7339	SRR3223417	3.42694	SRR3223417	1.00657	SRR3223417	0.158182	SRR3223417	0.052338	SRR3223417	0.287897	SRR3223417	0.392742	SRR3223417	0.0	SRR3223417	0.0	SRR3223417	0.992467	SRR3223417	0.501463	SRR3223417	0.418456	SRR3223417	0.213079	SRR3223417	4.13696
SRR11609227	0.143267	SRR11609227	0.074475	SRR11609227	0.139886	SRR11609227	0.0	SRR11609227	0.0	SRR11609227	0.257392	SRR11609227	8.15429	SRR11609227	0.039376	SRR11609227	20.8813	SRR11609227	3.98876	SRR11609227	69.2321	SRR11609227	0.277374	SRR11609227	0.0	SRR11609227	0.0	SRR11609227	0.0	SRR11609227	0.165244	SRR11609227	0.0	SRR11609227	0.0	SRR11609227	0.0	SRR11609227	0.447662	SRR11609227	1.81628	SRR11609227	1.55407	SRR11609227	0.991514	SRR11609227	3.66518
SRR5242378	0.143185	SRR5242378	0.0	SRR5242378	0.280154	SRR5242378	0.0	SRR5242378	1.96667	SRR5242378	0.0	SRR5242378	0.521783	SRR5242378	0.081719	SRR5242378	9.71404	SRR5242378	3.53302	SRR5242378	15.7668	SRR5242378	4.30649	SRR5242378	0.119395	SRR5242378	0.577033	SRR5242378	0.0	SRR5242378	0.085539	SRR5242378	0.187088	SRR5242378	0.0	SRR5242378	0.0	SRR5242378	1.73358	SRR5242378	0.316228	SRR5242378	0.060559	SRR5242378	0.283392	SRR5242378	5.74901
ERR1827516	0.142911	ERR1827516	0.0	ERR1827516	0.0	ERR1827516	0.165317	ERR1827516	7.34461	ERR1827516	0.305103	ERR1827516	0.113763	ERR1827516	0.113928	ERR1827516	0.732205	ERR1827516	2.70927	ERR1827516	1.32139	ERR1827516	1.13251	ERR1827516	0.116696	ERR1827516	0.667575	ERR1827516	0.036622	ERR1827516	0.0	ERR1827516	0.76045	ERR1827516	0.405124	ERR1827516	1.3176	ERR1827516	5.07398	ERR1827516	0.0	ERR1827516	0.081927	ERR1827516	0.235968	ERR1827516	5.33358
SRR10662154	0.142792	SRR10662154	0.0	SRR10662154	2.78427	SRR10662154	0.0	SRR10662154	0.0	SRR10662154	0.0	SRR10662154	2.4699	SRR10662154	0.0	SRR10662154	37.3819	SRR10662154	4.66733	SRR10662154	48.2107	SRR10662154	0.0	SRR10662154	0.0	SRR10662154	0.0	SRR10662154	0.0	SRR10662154	0.320765	SRR10662154	0.0	SRR10662154	0.0	SRR10662154	0.0	SRR10662154	0.0	SRR10662154	0.495426	SRR10662154	0.0	SRR10662154	0.282149	SRR10662154	5.72958
SRR1773576	0.142291	SRR1773576	0.147358	SRR1773576	0.348147	SRR1773576	0.0	SRR1773576	0.0	SRR1773576	0.06436	SRR1773576	4.46591	SRR1773576	0.0	SRR1773576	37.8813	SRR1773576	5.60783	SRR1773576	36.4048	SRR1773576	0.381743	SRR1773576	0.0	SRR1773576	0.0	SRR1773576	0.0	SRR1773576	1.37041	SRR1773576	0.0	SRR1773576	0.0	SRR1773576	0.050447	SRR1773576	0.101888	SRR1773576	1.00781	SRR1773576	0.844968	SRR1773576	0.211258	SRR1773576	6.17232
SRR8429656	0.142161	SRR8429656	0.073634	SRR8429656	0.0	SRR8429656	0.0	SRR8429656	1.7397	SRR8429656	0.0	SRR8429656	0.801649	SRR8429656	0.0	SRR8429656	5.77195	SRR8429656	2.33557	SRR8429656	8.72192	SRR8429656	3.69938	SRR8429656	0.167187	SRR8429656	0.410983	SRR8429656	0.0	SRR8429656	0.0	SRR8429656	0.111991	SRR8429656	0.0	SRR8429656	0.201091	SRR8429656	1.37081	SRR8429656	0.125734	SRR8429656	0.240877	SRR8429656	0.211045	SRR8429656	9.33861
SRR4831953	0.141849	SRR4831953	0.0	SRR4831953	0.138622	SRR4831953	0.0	SRR4831953	5.85005	SRR4831953	0.0	SRR4831953	2.56909	SRR4831953	0.0	SRR4831953	5.43838	SRR4831953	0.922355	SRR4831953	15.9032	SRR4831953	0.478695	SRR4831953	0.0	SRR4831953	1.44005	SRR4831953	0.0	SRR4831953	0.498623	SRR4831953	0.217333	SRR4831953	0.0	SRR4831953	0.197206	SRR4831953	2.88901	SRR4831953	0.0	SRR4831953	0.0	SRR4831953	0.561209	SRR4831953	3.39839
SRR2014757	0.141614	SRR2014757	0.073377	SRR2014757	0.06927	SRR2014757	0.0	SRR2014757	2.95257	SRR2014757	0.0	SRR2014757	1.46899	SRR2014757	0.040417	SRR2014757	5.434	SRR2014757	1.85799	SRR2014757	17.3745	SRR2014757	5.7622	SRR2014757	0.0	SRR2014757	0.611552	SRR2014757	0.0	SRR2014757	0.169224	SRR2014757	0.148051	SRR2014757	0.0	SRR2014757	0.09987	SRR2014757	1.66429	SRR2014757	0.250216	SRR2014757	0.299487	SRR2014757	0.350354	SRR2014757	7.56397
SRR4831951	0.141148	SRR4831951	0.0	SRR4831951	0.0	SRR4831951	0.0	SRR4831951	5.22133	SRR4831951	0.0	SRR4831951	2.16715	SRR4831951	0.0	SRR4831951	4.78425	SRR4831951	1.49087	SRR4831951	16.4201	SRR4831951	1.52198	SRR4831951	0.0	SRR4831951	1.1931	SRR4831951	0.0	SRR4831951	0.41313	SRR4831951	0.216052	SRR4831951	0.0	SRR4831951	0.196114	SRR4831951	3.26934	SRR4831951	0.0	SRR4831951	0.0	SRR4831951	0.837635	SRR4831951	4.1193
SRR10574522	0.140524	SRR10574522	0.0	SRR10574522	0.412199	SRR10574522	0.0	SRR10574522	1.82608	SRR10574522	0.0	SRR10574522	0.740438	SRR10574522	0.079363	SRR10574522	21.8382	SRR10574522	1.14716	SRR10574522	17.3902	SRR10574522	0.887716	SRR10574522	0.040727	SRR10574522	3.13166	SRR10574522	0.0	SRR10574522	0.457199	SRR10574522	0.0	SRR10574522	0.0	SRR10574522	0.147567	SRR10574522	0.74533	SRR10574522	0.061893	SRR10574522	0.0	SRR10574522	0.208539	SRR10574522	4.33884
SRR8505416	0.140281	SRR8505416	0.072928	SRR8505416	1.43813	SRR8505416	0.0	SRR8505416	0.035702	SRR8505416	0.0	SRR8505416	4.38605	SRR8505416	0.077051	SRR8505416	13.0277	SRR8505416	5.43214	SRR8505416	22.2145	SRR8505416	8.22278	SRR8505416	0.0	SRR8505416	0.0	SRR8505416	0.0	SRR8505416	0.080842	SRR8505416	0.0	SRR8505416	0.0	SRR8505416	0.144501	SRR8505416	1.36299	SRR8505416	0.30656	SRR8505416	0.468076	SRR8505416	2.56577	SRR8505416	3.37926
SRR3139513	0.139332	SRR3139513	0.144579	SRR3139513	0.0	SRR3139513	0.0	SRR3139513	1.1627	SRR3139513	0.0	SRR3139513	1.99955	SRR3139513	0.0	SRR3139513	11.5737	SRR3139513	1.58922	SRR3139513	17.0508	SRR3139513	1.2608	SRR3139513	0.0	SRR3139513	0.079016	SRR3139513	0.619988	SRR3139513	0.246169	SRR3139513	0.0	SRR3139513	0.0	SRR3139513	0.0	SRR3139513	0.098221	SRR3139513	0.122576	SRR3139513	0.0	SRR3139513	0.275662	SRR3139513	0.941812
SRR4734673	0.139095	SRR4734673	0.028759	SRR4734673	0.545099	SRR4734673	0.0	SRR4734673	1.43362	SRR4734673	0.0	SRR4734673	1.46366	SRR4734673	0.0	SRR4734673	4.26163	SRR4734673	3.86624	SRR4734673	10.6191	SRR4734673	3.10926	SRR4734673	0.033514	SRR4734673	0.016487	SRR4734673	0.063527	SRR4734673	0.358725	SRR4734673	0.0	SRR4734673	0.0	SRR4734673	0.060042	SRR4734673	0.848567	SRR4734673	0.09908	SRR4734673	0.190226	SRR4734673	0.440783	SRR4734673	2.59235
SRR7631567	0.139046	SRR7631567	0.028749	SRR7631567	0.544903	SRR7631567	0.0	SRR7631567	1.43309	SRR7631567	0.0	SRR7631567	1.46311	SRR7631567	0.0	SRR7631567	4.25997	SRR7631567	3.87708	SRR7631567	10.6149	SRR7631567	3.10696	SRR7631567	0.033501	SRR7631567	0.01648	SRR7631567	0.063503	SRR7631567	0.358588	SRR7631567	0.0	SRR7631567	0.0	SRR7631567	0.060019	SRR7631567	0.848248	SRR7631567	0.099044	SRR7631567	0.190156	SRR7631567	0.440626	SRR7631567	2.59138
SRR5166046	0.138997	SRR5166046	0.217087	SRR5166046	0.135597	SRR5166046	0.0	SRR5166046	1.89185	SRR5166046	0.0	SRR5166046	4.64485	SRR5166046	0.0	SRR5166046	8.05466	SRR5166046	1.94902	SRR5166046	26.9433	SRR5166046	4.51657	SRR5166046	0.077241	SRR5166046	0.227553	SRR5166046	0.0	SRR5166046	0.631353	SRR5166046	0.068413	SRR5166046	0.0	SRR5166046	0.094407	SRR5166046	3.72188	SRR5166046	0.060481	SRR5166046	0.0	SRR5166046	0.206048	SRR5166046	3.06273
SRR10078903	0.138871	SRR10078903	0.360726	SRR10078903	0.067822	SRR10078903	0.0	SRR10078903	2.088	SRR10078903	0.0	SRR10078903	3.77347	SRR10078903	0.0	SRR10078903	12.2549	SRR10078903	2.47306	SRR10078903	26.8049	SRR10078903	8.17176	SRR10078903	0.0	SRR10078903	0.162474	SRR10078903	0.0	SRR10078903	0.685321	SRR10078903	0.631528	SRR10078903	0.0	SRR10078903	0.047945	SRR10078903	2.03482	SRR10078903	0.304147	SRR10078903	0.174269	SRR10078903	0.961264	SRR10078903	8.84067
SRR3098738	0.13886	SRR3098738	0.0	SRR3098738	0.407424	SRR3098738	0.0	SRR3098738	6.25186	SRR3098738	0.062817	SRR3098738	3.1353	SRR3098738	0.0	SRR3098738	9.58777	SRR3098738	1.47677	SRR3098738	20.8037	SRR3098738	1.79399	SRR3098738	0.242646	SRR3098738	1.39701	SRR3098738	0.0	SRR3098738	1.0729	SRR3098738	0.144269	SRR3098738	0.0	SRR3098738	0.09755	SRR3098738	1.52726	SRR3098738	0.061244	SRR3098738	0.0	SRR3098738	0.824385	SRR3098738	2.77907
SRR3098740	0.136943	SRR3098740	0.0	SRR3098740	0.133712	SRR3098740	0.0	SRR3098740	3.82966	SRR3098740	0.0	SRR3098740	2.62322	SRR3098740	0.037644	SRR3098740	6.69243	SRR3098740	1.76834	SRR3098740	15.332	SRR3098740	1.45546	SRR3098740	0.077343	SRR3098740	1.32269	SRR3098740	0.050117	SRR3098740	0.750387	SRR3098740	0.137328	SRR3098740	0.0	SRR3098740	0.141155	SRR3098740	1.56916	SRR3098740	0.239475	SRR3098740	0.0	SRR3098740	0.676966	SRR3098740	2.13272
SRR5344671	0.136715	SRR5344671	0.113622	SRR5344671	0.454072	SRR5344671	0.0	SRR5344671	4.25183	SRR5344671	0.0	SRR5344671	4.54059	SRR5344671	0.0	SRR5344671	8.26686	SRR5344671	1.43978	SRR5344671	22.188	SRR5344671	3.17364	SRR5344671	0.031149	SRR5344671	3.34039	SRR5344671	0.0	SRR5344671	0.15902	SRR5344671	0.06922	SRR5344671	0.0	SRR5344671	0.018904	SRR5344671	1.24162	SRR5344671	0.407424	SRR5344671	0.02289	SRR5344671	0.243355	SRR5344671	3.19967
SRR10078905	0.135867	SRR10078905	0.141201	SRR10078905	0.199039	SRR10078905	0.0	SRR10078905	2.55339	SRR10078905	0.0	SRR10078905	3.9032	SRR10078905	0.0	SRR10078905	9.76482	SRR10078905	2.36201	SRR10078905	25.4297	SRR10078905	3.7847	SRR10078905	0.0	SRR10078905	0.151424	SRR10078905	0.099709	SRR10078905	0.747592	SRR10078905	0.376524	SRR10078905	0.0	SRR10078905	0.140477	SRR10078905	1.84542	SRR10078905	0.297358	SRR10078905	0.567803	SRR10078905	1.2091	SRR10078905	5.85893
SRR10148639	0.135439	SRR10148639	0.140551	SRR10148639	0.397168	SRR10148639	0.0	SRR10148639	0.388425	SRR10148639	0.0	SRR10148639	1.75505	SRR10148639	0.0	SRR10148639	5.0772	SRR10148639	2.31627	SRR10148639	13.1375	SRR10148639	2.18783	SRR10148639	0.0	SRR10148639	1.40401	SRR10148639	0.0	SRR10148639	0.0	SRR10148639	0.312858	SRR10148639	0.0	SRR10148639	0.0	SRR10148639	0.811019	SRR10148639	0.11912	SRR10148639	0.113897	SRR10148639	2.47858	SRR10148639	3.10081
SRR1773564	0.135318	SRR1773564	0.140061	SRR1773564	0.066238	SRR1773564	0.0	SRR1773564	0.0	SRR1773564	0.0	SRR1773564	9.60861	SRR1773564	0.039179	SRR1773564	59.1437	SRR1773564	3.1334	SRR1773564	86.9436	SRR1773564	0.040448	SRR1773564	0.0	SRR1773564	0.0	SRR1773564	0.102121	SRR1773564	5.61336	SRR1773564	0.0	SRR1773564	0.0	SRR1773564	0.0	SRR1773564	0.291938	SRR1773564	0.480043	SRR1773564	0.517761	SRR1773564	0.0	SRR1773564	3.77239
SRR4426189	0.134963	SRR4426189	0.703608	SRR4426189	3.15727	SRR4426189	0.069135	SRR4426189	0.0	SRR4426189	0.0	SRR4426189	18.3207	SRR4426189	0.071846	SRR4426189	17.7038	SRR4426189	3.54556	SRR4426189	82.4167	SRR4426189	0.0	SRR4426189	0.0	SRR4426189	0.0	SRR4426189	0.0	SRR4426189	1.96352	SRR4426189	0.0	SRR4426189	0.0	SRR4426189	0.0	SRR4426189	0.550123	SRR4426189	0.584686	SRR4426189	1.33538	SRR4426189	0.399978	SRR4426189	2.25957
SRR10294192	0.134575	SRR10294192	0.560433	SRR10294192	5.77678	SRR10294192	0.0	SRR10294192	0.0	SRR10294192	0.0	SRR10294192	9.43179	SRR10294192	0.0	SRR10294192	25.71	SRR10294192	7.11972	SRR10294192	0.981254	SRR10294192	4.92718	SRR10294192	0.0	SRR10294192	8.71496	SRR10294192	0.0	SRR10294192	1.14717	SRR10294192	0.0	SRR10294192	0.0	SRR10294192	0.091465	SRR10294192	4.06814	SRR10294192	0.0	SRR10294192	0.111645	SRR10294192	1.99498	SRR10294192	4.84603
SRR3139519	0.134197	SRR3139519	0.139118	SRR3139519	2.1001	SRR3139519	0.0	SRR3139519	1.34651	SRR3139519	0.0	SRR3139519	3.59612	SRR3139519	0.0	SRR3139519	5.27521	SRR3139519	3.29537	SRR3139519	5.23321	SRR3139519	0.460426	SRR3139519	0.0	SRR3139519	0.153891	SRR3139519	0.0	SRR3139519	0.79861	SRR3139519	0.0	SRR3139519	0.0	SRR3139519	0.0	SRR3139519	1.33435	SRR3139519	0.118418	SRR3139519	0.113347	SRR3139519	0.53115	SRR3139519	2.02853
SRR11615290	0.133627	SRR11615290	0.0	SRR11615290	0.47958	SRR11615290	0.0	SRR11615290	16.3187	SRR11615290	0.0	SRR11615290	2.2715	SRR11615290	0.0	SRR11615290	5.77264	SRR11615290	2.60441	SRR11615290	25.4809	SRR11615290	2.79959	SRR11615290	1.05768	SRR11615290	4.43977	SRR11615290	0.0	SRR11615290	0.698626	SRR11615290	0.87137	SRR11615290	0.0	SRR11615290	0.063268	SRR11615290	1.50137	SRR11615290	0.236759	SRR11615290	0.0	SRR11615290	0.220451	SRR11615290	9.9789
SRR5647094	0.13351	SRR5647094	0.4151	SRR5647094	0.39182	SRR5647094	0.0	SRR5647094	3.86778	SRR5647094	0.120919	SRR5647094	1.27982	SRR5647094	0.0	SRR5647094	5.66761	SRR5647094	6.89457	SRR5647094	17.5533	SRR5647094	2.0604	SRR5647094	1.01556	SRR5647094	0.961477	SRR5647094	0.0	SRR5647094	0.159405	SRR5647094	0.697196	SRR5647094	0.0	SRR5647094	0.0	SRR5647094	1.90073	SRR5647094	0.589598	SRR5647094	0.338708	SRR5647094	1.18907	SRR5647094	6.67254
SRR10466891	0.132439	SRR10466891	0.068686	SRR10466891	0.388483	SRR10466891	0.0	SRR10466891	0.52188	SRR10466891	0.0	SRR10466891	3.01136	SRR10466891	0.0	SRR10466891	7.3312	SRR10466891	3.56766	SRR10466891	9.87694	SRR10466891	1.95639	SRR10466891	0.0	SRR10466891	0.0	SRR10466891	0.0	SRR10466891	0.783358	SRR10466891	0.034204	SRR10466891	0.0	SRR10466891	0.0	SRR10466891	0.234131	SRR10466891	0.05833	SRR10466891	0.0	SRR10466891	0.0	SRR10466891	1.64555
SRR3664404	0.132092	SRR3664404	0.20467	SRR3664404	0.0	SRR3664404	0.0	SRR3664404	0.0	SRR3664404	0.120668	SRR3664404	8.74789	SRR3664404	0.039195	SRR3664404	3.02238	SRR3664404	1.75139	SRR3664404	0.498673	SRR3664404	0.04042	SRR3664404	0.0	SRR3664404	0.035356	SRR3664404	0.252785	SRR3664404	0.327407	SRR3664404	0.036054	SRR3664404	0.0	SRR3664404	0.0	SRR3664404	0.0	SRR3664404	0.294794	SRR3664404	0.113292	SRR3664404	0.719617	SRR3664404	1.32964
SRR8667486	0.131385	SRR8667486	0.204695	SRR8667486	0.0	SRR8667486	0.0	SRR8667486	6.21155	SRR8667486	0.0	SRR8667486	2.00761	SRR8667486	0.0	SRR8667486	7.536	SRR8667486	0.852299	SRR8667486	15.8166	SRR8667486	2.86991	SRR8667486	0.150001	SRR8667486	1.20726	SRR8667486	0.0	SRR8667486	0.612586	SRR8667486	0.100033	SRR8667486	0.0	SRR8667486	0.0	SRR8667486	2.29817	SRR8667486	0.172847	SRR8667486	0.0	SRR8667486	0.454768	SRR8667486	3.33385
SRR5313811	0.131078	SRR5313811	0.0	SRR5313811	0.640523	SRR5313811	0.0	SRR5313811	0.988039	SRR5313811	0.0	SRR5313811	1.80079	SRR5313811	0.0	SRR5313811	3.35558	SRR5313811	5.3298	SRR5313811	5.67164	SRR5313811	3.48946	SRR5313811	0.0	SRR5313811	0.444115	SRR5313811	0.096963	SRR5313811	1.61455	SRR5313811	0.0	SRR5313811	0.0	SRR5313811	0.0	SRR5313811	0.184267	SRR5313811	0.57589	SRR5313811	0.0	SRR5313811	0.0	SRR5313811	7.66002
SRR5313802	0.130369	SRR5313802	0.0	SRR5313802	0.255067	SRR5313802	0.215274	SRR5313802	0.691309	SRR5313802	0.0	SRR5313802	1.3145	SRR5313802	0.0	SRR5313802	4.98557	SRR5313802	2.35093	SRR5313802	10.8641	SRR5313802	4.99903	SRR5313802	0.0	SRR5313802	8.18161	SRR5313802	0.097508	SRR5313802	0.700408	SRR5313802	0.0	SRR5313802	0.0	SRR5313802	0.0	SRR5313802	0.742376	SRR5313802	0.460574	SRR5313802	0.0	SRR5313802	0.0	SRR5313802	5.1333
SRR4007449	0.130349	SRR4007449	0.0	SRR4007449	0.0	SRR4007449	0.072848	SRR4007449	0.107596	SRR4007449	0.0	SRR4007449	0.0	SRR4007449	0.0	SRR4007449	3.66156	SRR4007449	0.752469	SRR4007449	0.751461	SRR4007449	1.36564	SRR4007449	12.3445	SRR4007449	1.48869	SRR4007449	0.098326	SRR4007449	0.94656	SRR4007449	0.0	SRR4007449	0.0	SRR4007449	0.0	SRR4007449	0.0	SRR4007449	0.231159	SRR4007449	0.0	SRR4007449	0.0	SRR4007449	1.09466
SRR6029253	0.130288	SRR6029253	0.0	SRR6029253	0.382247	SRR6029253	0.0	SRR6029253	3.66569	SRR6029253	0.0	SRR6029253	1.66833	SRR6029253	0.22156	SRR6029253	4.03263	SRR6029253	1.38483	SRR6029253	25.3342	SRR6029253	3.39895	SRR6029253	0.0	SRR6029253	0.074505	SRR6029253	0.0	SRR6029253	0.154677	SRR6029253	0.135161	SRR6029253	0.0	SRR6029253	0.0	SRR6029253	1.6626	SRR6029253	0.0	SRR6029253	0.109938	SRR6029253	0.0	SRR6029253	3.24462
SRR3347447	0.128529	SRR3347447	0.044442	SRR3347447	0.25133	SRR3347447	0.0	SRR3347447	0.0	SRR3347447	0.0	SRR3347447	5.98201	SRR3347447	0.0	SRR3347447	10.2738	SRR3347447	1.25855	SRR3347447	28.6231	SRR3347447	0.0	SRR3347447	0.0	SRR3347447	0.0	SRR3347447	0.0	SRR3347447	0.607676	SRR3347447	0.0	SRR3347447	0.0	SRR3347447	0.0	SRR3347447	0.060555	SRR3347447	0.226376	SRR3347447	0.0	SRR3347447	0.127156	SRR3347447	0.612667
SRR9257060	0.128337	SRR9257060	0.0	SRR9257060	0.125309	SRR9257060	0.0	SRR9257060	3.08787	SRR9257060	0.038429	SRR9257060	1.50032	SRR9257060	0.0	SRR9257060	4.76369	SRR9257060	1.2774	SRR9257060	10.2703	SRR9257060	2.5092	SRR9257060	0.193275	SRR9257060	0.142399	SRR9257060	0.0	SRR9257060	0.320753	SRR9257060	0.107241	SRR9257060	0.063032	SRR9257060	0.146977	SRR9257060	3.59453	SRR9257060	0.860283	SRR9257060	0.071394	SRR9257060	0.08459	SRR9257060	2.09379
SRR10078900	0.12815	SRR10078900	0.333158	SRR10078900	0.187664	SRR10078900	0.0	SRR10078900	3.9596	SRR10078900	0.0	SRR10078900	4.06883	SRR10078900	0.0	SRR10078900	7.59781	SRR10078900	1.75624	SRR10078900	18.1318	SRR10078900	3.72781	SRR10078900	0.0	SRR10078900	0.248205	SRR10078900	0.0	SRR10078900	0.442403	SRR10078900	0.288307	SRR10078900	0.0	SRR10078900	0.0	SRR10078900	2.84275	SRR10078900	0.335901	SRR10078900	0.267083	SRR10078900	0.88684	SRR10078900	6.26298
SRR8429655	0.128033	SRR8429655	0.066336	SRR8429655	0.0	SRR8429655	0.0	SRR8429655	2.30148	SRR8429655	0.058001	SRR8429655	1.0418	SRR8429655	0.0	SRR8429655	6.57873	SRR8429655	2.73059	SRR8429655	8.78368	SRR8429655	3.56983	SRR8429655	0.112557	SRR8429655	0.368889	SRR8429655	0.0	SRR8429655	0.191385	SRR8429655	0.100478	SRR8429655	0.0	SRR8429655	0.0	SRR8429655	1.09489	SRR8429655	0.056567	SRR8429655	0.216674	SRR8429655	0.126704	SRR8429655	8.39433
SRR5363207	0.127924	SRR5363207	0.0	SRR5363207	0.0	SRR5363207	0.0	SRR5363207	1.09297	SRR5363207	0.0	SRR5363207	0.488971	SRR5363207	0.0	SRR5363207	8.60158	SRR5363207	7.09051	SRR5363207	15.7327	SRR5363207	7.01539	SRR5363207	0.0	SRR5363207	0.018469	SRR5363207	0.0	SRR5363207	0.268261	SRR5363207	0.016773	SRR5363207	0.0	SRR5363207	0.0	SRR5363207	0.47931	SRR5363207	0.141381	SRR5363207	0.108329	SRR5363207	0.0	SRR5363207	7.7665
SRR5618244	0.12786	SRR5618244	0.0	SRR5618244	0.0	SRR5618244	0.0	SRR5618244	8.97708	SRR5618244	0.0	SRR5618244	2.09023	SRR5618244	0.0	SRR5618244	7.21947	SRR5618244	1.90477	SRR5618244	15.2829	SRR5618244	1.98905	SRR5618244	0.03637	SRR5618244	0.790168	SRR5618244	0.0	SRR5618244	0.741005	SRR5618244	0.205527	SRR5618244	0.0	SRR5618244	0.137326	SRR5618244	1.15538	SRR5618244	0.340903	SRR5618244	0.0	SRR5618244	0.126597	SRR5618244	4.70813
SRR5647097	0.126943	SRR5647097	0.394816	SRR5647097	5.46292	SRR5647097	0.0	SRR5647097	4.88593	SRR5647097	0.0	SRR5647097	5.73665	SRR5647097	0.0	SRR5647097	7.10528	SRR5647097	4.16031	SRR5647097	23.4171	SRR5647097	3.42011	SRR5647097	0.813907	SRR5647097	0.654658	SRR5647097	0.0	SRR5647097	1.43447	SRR5647097	0.263985	SRR5647097	0.0	SRR5647097	0.089222	SRR5647097	3.1542	SRR5647097	0.671985	SRR5647097	0.321585	SRR5647097	1.38169	SRR5647097	11.605
SRR3584161	0.126936	SRR3584161	0.394794	SRR3584161	5.46265	SRR3584161	0.0	SRR3584161	4.88589	SRR3584161	0.0	SRR3584161	5.73673	SRR3584161	0.0	SRR3584161	7.10549	SRR3584161	4.16597	SRR3584161	23.4176	SRR3584161	3.41929	SRR3584161	0.813915	SRR3584161	0.654666	SRR3584161	0.0	SRR3584161	1.43449	SRR3584161	0.263991	SRR3584161	0.0	SRR3584161	0.089222	SRR3584161	3.15417	SRR3584161	0.671962	SRR3584161	0.321576	SRR3584161	1.38162	SRR3584161	11.6048
SRR6029238	0.126205	SRR6029238	0.19632	SRR6029238	0.0	SRR6029238	0.0	SRR6029238	3.36422	SRR6029238	0.0	SRR6029238	2.35029	SRR6029238	0.035717	SRR6029238	5.36818	SRR6029238	0.567178	SRR6029238	18.1585	SRR6029238	6.40122	SRR6029238	0.146623	SRR6029238	0.144131	SRR6029238	0.0	SRR6029238	0.785527	SRR6029238	0.130713	SRR6029238	0.0	SRR6029238	0.0	SRR6029238	3.88822	SRR6029238	0.278099	SRR6029238	0.0	SRR6029238	0.062434	SRR6029238	1.28468
SRR4454110	0.125947	SRR4454110	0.0	SRR4454110	0.0	SRR4454110	0.070368	SRR4454110	0.0	SRR4454110	1.02981	SRR4454110	0.933434	SRR4454110	0.218567	SRR4454110	9.69137	SRR4454110	16.6532	SRR4454110	12.0758	SRR4454110	0.150438	SRR4454110	0.0	SRR4454110	0.0	SRR4454110	0.189981	SRR4454110	0.304789	SRR4454110	0.0	SRR4454110	0.191123	SRR4454110	0.0	SRR4454110	0.181021	SRR4454110	0.335005	SRR4454110	0.32115	SRR4454110	0.249354	SRR4454110	3.65329
SRR6026652	0.125187	SRR6026652	0.043174	SRR6026652	0.0	SRR6026652	0.023457	SRR6026652	5.49044	SRR6026652	0.0	SRR6026652	1.24141	SRR6026652	0.02428	SRR6026652	3.33022	SRR6026652	2.04366	SRR6026652	23.1059	SRR6026652	7.70302	SRR6026652	0.074681	SRR6026652	1.26048	SRR6026652	0.0	SRR6026652	0.152303	SRR6026652	0.334243	SRR6026652	0.0	SRR6026652	0.149083	SRR6026652	2.95026	SRR6026652	0.148224	SRR6026652	0.355415	SRR6026652	0.041314	SRR6026652	1.24633
SRR5478928	0.124822	SRR5478928	0.0	SRR5478928	0.122156	SRR5478928	0.0	SRR5478928	0.513735	SRR5478928	0.0	SRR5478928	1.05725	SRR5478928	0.0	SRR5478928	8.95995	SRR5478928	1.03677	SRR5478928	16.8589	SRR5478928	1.39418	SRR5478928	0.0	SRR5478928	0.200853	SRR5478928	0.0	SRR5478928	0.225183	SRR5478928	0.065749	SRR5478928	0.0	SRR5478928	0.0	SRR5478928	0.625212	SRR5478928	0.220958	SRR5478928	0.423401	SRR5478928	0.49418	SRR5478928	5.50626
SRR7814464	0.123857	SRR7814464	0.32308	SRR7814464	0.362035	SRR7814464	0.0	SRR7814464	0.74567	SRR7814464	0.0	SRR7814464	4.36333	SRR7814464	0.0	SRR7814464	9.09329	SRR7814464	2.358	SRR7814464	21.46	SRR7814464	3.03001	SRR7814464	0.0	SRR7814464	0.318778	SRR7814464	0.0	SRR7814464	0.412875	SRR7814464	0.297144	SRR7814464	0.044567	SRR7814464	0.16555	SRR7814464	2.38561	SRR7814464	0.321246	SRR7814464	0.0	SRR7814464	0.366992	SRR7814464	2.37866
SRR6453489	0.123753	SRR6453489	0.128528	SRR6453489	0.060454	SRR6453489	0.0	SRR6453489	2.37673	SRR6453489	0.055734	SRR6453489	2.66989	SRR6453489	0.0	SRR6453489	6.1145	SRR6453489	3.91498	SRR6453489	13.2927	SRR6453489	2.65549	SRR6453489	0.212101	SRR6453489	0.173679	SRR6453489	0.0	SRR6453489	0.072181	SRR6453489	0.031436	SRR6453489	0.0	SRR6453489	0.0	SRR6453489	1.77602	SRR6453489	0.271406	SRR6453489	0.0	SRR6453489	0.428362	SRR6453489	2.81827
ERR902087	0.123561	ERR902087	0.128092	ERR902087	0.483415	ERR902087	0.067777	ERR902087	3.71894	ERR902087	0.0	ERR902087	4.5726	ERR902087	0.0	ERR902087	8.75236	ERR902087	2.83193	ERR902087	24.8374	ERR902087	2.82626	ERR902087	0.432394	ERR902087	0.425085	ERR902087	0.0	ERR902087	0.808854	ERR902087	0.257139	ERR902087	0.0	ERR902087	0.086884	ERR902087	1.2286	ERR902087	0.545166	ERR902087	0.626183	ERR902087	0.366791	ERR902087	8.31159
SRR4407755	0.123428	SRR4407755	0.256039	SRR4407755	0.120687	SRR4407755	0.0	SRR4407755	5.23279	SRR4407755	0.0	SRR4407755	1.50676	SRR4407755	0.034869	SRR4407755	6.50003	SRR4407755	1.51167	SRR4407755	17.0289	SRR4407755	7.13259	SRR4407755	0.035788	SRR4407755	1.16087	SRR4407755	0.0	SRR4407755	1.05913	SRR4407755	0.287063	SRR4407755	0.046196	SRR4407755	0.0	SRR4407755	0.567532	SRR4407755	0.054369	SRR4407755	0.052014	SRR4407755	0.610571	SRR4407755	7.15897
ERR902086	0.123141	ERR902086	0.0	ERR902086	0.602198	ERR902086	0.0	ERR902086	5.55323	ERR902086	0.0	ERR902086	3.99387	ERR902086	0.0	ERR902086	7.44319	ERR902086	2.42288	ERR902086	19.6213	ERR902086	2.68252	ERR902086	0.358946	ERR902086	1.19978	ERR902086	0.0	ERR902086	0.879012	ERR902086	0.704373	ERR902086	0.0	ERR902086	0.086562	ERR902086	1.48635	ERR902086	0.760542	ERR902086	0.519959	ERR902086	0.609232	ERR902086	7.62986
SRR5618249	0.123049	SRR5618249	0.063638	SRR5618249	0.120513	SRR5618249	0.0	SRR5618249	6.77901	SRR5618249	0.0	SRR5618249	2.1179	SRR5618249	0.0	SRR5618249	5.64486	SRR5618249	2.18972	SRR5618249	15.986	SRR5618249	1.59653	SRR5618249	0.0	SRR5618249	1.38082	SRR5618249	0.0	SRR5618249	1.5016	SRR5618249	0.197839	SRR5618249	0.046924	SRR5618249	0.176237	SRR5618249	2.35757	SRR5618249	0.164047	SRR5618249	0.052462	SRR5618249	0.243669	SRR5618249	4.76753
SRR6281753	0.122981	SRR6281753	0.063815	SRR6281753	0.721243	SRR6281753	0.0	SRR6281753	0.0	SRR6281753	0.0	SRR6281753	5.62433	SRR6281753	0.0	SRR6281753	34.3683	SRR6281753	4.81191	SRR6281753	90.7147	SRR6281753	0.071343	SRR6281753	0.070844	SRR6281753	0.0	SRR6281753	0.136671	SRR6281753	2.38627	SRR6281753	0.0	SRR6281753	0.0	SRR6281753	0.0	SRR6281753	0.562867	SRR6281753	1.02734	SRR6281753	1.5509	SRR6281753	0.0	SRR6281753	4.75222
SRR6670039	0.121481	SRR6670039	0.062965	SRR6670039	0.534701	SRR6670039	0.0	SRR6670039	0.273101	SRR6670039	0.054979	SRR6670039	2.98601	SRR6670039	0.034545	SRR6670039	11.7291	SRR6670039	4.32663	SRR6670039	14.4424	SRR6670039	1.92119	SRR6670039	0.0	SRR6670039	0.0	SRR6670039	0.181434	SRR6670039	0.217005	SRR6670039	0.0	SRR6670039	0.0	SRR6670039	0.0	SRR6670039	0.129472	SRR6670039	0.268038	SRR6670039	0.102629	SRR6670039	0.060103	SRR6670039	3.35244
SRR3139505	0.121413	SRR3139505	0.0	SRR3139505	0.0	SRR3139505	0.0	SRR3139505	0.126077	SRR3139505	0.0	SRR3139505	0.87254	SRR3139505	0.067913	SRR3139505	4.19852	SRR3139505	2.07295	SRR3139505	9.29562	SRR3139505	0.510026	SRR3139505	0.0	SRR3139505	0.0	SRR3139505	0.0	SRR3139505	0.071176	SRR3139505	0.0	SRR3139505	0.0	SRR3139505	0.0	SRR3139505	0.255921	SRR3139505	0.213337	SRR3139505	0.30587	SRR3139505	0.120091	SRR3139505	0.545605
SRR10466890	0.120333	SRR10466890	0.124808	SRR10466890	0.588308	SRR10466890	0.0	SRR10466890	0.451555	SRR10466890	0.0	SRR10466890	2.2705	SRR10466890	0.0	SRR10466890	8.14523	SRR10466890	3.93025	SRR10466890	9.30025	SRR10466890	2.68921	SRR10466890	0.0	SRR10466890	0.102899	SRR10466890	0.0	SRR10466890	0.605368	SRR10466890	0.0	SRR10466890	0.0	SRR10466890	0.0	SRR10466890	0.25539	SRR10466890	0.0	SRR10466890	0.0	SRR10466890	0.0	SRR10466890	2.03959
SRR3664390	0.11993	SRR3664390	0.0	SRR3664390	0.0	SRR3664390	0.0	SRR3664390	0.0	SRR3664390	0.760266	SRR3664390	3.22347	SRR3664390	0.0	SRR3664390	0.848238	SRR3664390	4.32472	SRR3664390	0.298336	SRR3664390	0.0	SRR3664390	0.0	SRR3664390	0.0	SRR3664390	1.25554	SRR3664390	0.0	SRR3664390	0.0	SRR3664390	0.0	SRR3664390	0.0	SRR3664390	0.0	SRR3664390	0.0	SRR3664390	0.0	SRR3664390	0.0	SRR3664390	3.35939
SRR10148624	0.118878	SRR10148624	0.0	SRR10148624	0.521797	SRR10148624	0.0	SRR10148624	5.86676	SRR10148624	0.0	SRR10148624	0.91194	SRR10148624	0.0	SRR10148624	4.68613	SRR10148624	1.90294	SRR10148624	15.3336	SRR10148624	2.52855	SRR10148624	0.0	SRR10148624	3.12823	SRR10148624	0.0	SRR10148624	0.033667	SRR10148624	2.24635	SRR10148624	0.043298	SRR10148624	0.080598	SRR10148624	1.38512	SRR10148624	0.77535	SRR10148624	0.935691	SRR10148624	2.40824	SRR10148624	2.13605
SRR3347449	0.118484	SRR3347449	0.12306	SRR3347449	0.578788	SRR3347449	0.0	SRR3347449	0.025521	SRR3347449	0.0	SRR3347449	4.20456	SRR3347449	0.0	SRR3347449	12.8711	SRR3347449	1.82575	SRR3347449	30.8481	SRR3347449	0.068144	SRR3347449	0.0	SRR3347449	0.0	SRR3347449	0.0	SRR3347449	0.828956	SRR3347449	0.0	SRR3347449	0.0	SRR3347449	0.0	SRR3347449	0.207305	SRR3347449	0.467674	SRR3347449	0.049643	SRR3347449	0.058588	SRR3347449	0.751791
SRR3707607	0.118422	SRR3707607	0.0	SRR3707607	0.0	SRR3707607	0.0	SRR3707607	0.0	SRR3707607	0.0	SRR3707607	3.57757	SRR3707607	0.547008	SRR3707607	0.652631	SRR3707607	1.17088	SRR3707607	3.46728	SRR3707607	1.24993	SRR3707607	0.0	SRR3707607	0.206893	SRR3707607	0.0	SRR3707607	2.28866	SRR3707607	0.0	SRR3707607	0.0	SRR3707607	0.0	SRR3707607	0.934973	SRR3707607	0.734608	SRR3707607	25.0463	SRR3707607	13.715	SRR3707607	0.451506
ERR1736196	0.118247	ERR1736196	0.122308	ERR1736196	0.0	ERR1736196	0.0	ERR1736196	14.8579	ERR1736196	0.0	ERR1736196	0.848799	ERR1736196	0.0	ERR1736196	0.229677	ERR1736196	0.78302	ERR1736196	7.98333	ERR1736196	1.87422	ERR1736196	0.0	ERR1736196	0.696187	ERR1736196	0.0	ERR1736196	0.0	ERR1736196	1.58453	ERR1736196	0.0	ERR1736196	1.18561	ERR1736196	15.2189	ERR1736196	0.0	ERR1736196	0.0	ERR1736196	0.0	ERR1736196	3.35694
SRR5344668	0.117243	SRR5344668	0.030459	SRR5344668	0.257644	SRR5344668	0.0	SRR5344668	2.72551	SRR5344668	0.0	SRR5344668	2.08309	SRR5344668	0.032399	SRR5344668	4.80639	SRR5344668	3.9357	SRR5344668	15.5154	SRR5344668	2.44955	SRR5344668	0.078809	SRR5344668	0.523113	SRR5344668	0.064564	SRR5344668	0.373788	SRR5344668	0.206958	SRR5344668	0.021661	SRR5344668	0.080862	SRR5344668	0.571983	SRR5344668	0.051332	SRR5344668	0.024506	SRR5344668	0.086948	SRR5344668	3.53207
SRR5478907	0.11711	SRR5478907	0.060624	SRR5478907	0.057316	SRR5478907	0.0	SRR5478907	1.60469	SRR5478907	0.0	SRR5478907	1.32824	SRR5478907	0.0	SRR5478907	9.04773	SRR5478907	2.68373	SRR5478907	13.574	SRR5478907	1.32304	SRR5478907	0.0	SRR5478907	0.374942	SRR5478907	0.0	SRR5478907	0.282798	SRR5478907	0.340856	SRR5478907	0.0	SRR5478907	0.0	SRR5478907	0.840317	SRR5478907	0.363192	SRR5478907	0.447561	SRR5478907	0.985342	SRR5478907	4.59788
SRR6026658	0.116716	SRR6026658	0.0	SRR6026658	0.0	SRR6026658	0.0	SRR6026658	1.10565	SRR6026658	0.053037	SRR6026658	0.465147	SRR6026658	0.0	SRR6026658	5.79517	SRR6026658	2.35947	SRR6026658	17.4948	SRR6026658	2.81923	SRR6026658	0.0	SRR6026658	0.0	SRR6026658	0.0	SRR6026658	0.035358	SRR6026658	0.12406	SRR6026658	0.0	SRR6026658	0.0	SRR6026658	0.713696	SRR6026658	0.310583	SRR6026658	0.397038	SRR6026658	0.057772	SRR6026658	4.01271
SRR10148630	0.116242	SRR10148630	0.0	SRR10148630	0.227101	SRR10148630	0.0	SRR10148630	2.58272	SRR10148630	0.0	SRR10148630	1.42364	SRR10148630	0.032227	SRR10148630	4.01775	SRR10148630	2.44809	SRR10148630	17.2	SRR10148630	3.33484	SRR10148630	0.033098	SRR10148630	1.48209	SRR10148630	0.0	SRR10148630	0.067588	SRR10148630	0.941405	SRR10148630	0.0	SRR10148630	0.200882	SRR10148630	1.42088	SRR10148630	0.458456	SRR10148630	0.48652	SRR10148630	0.804659	SRR10148630	3.85496
SRR4407754	0.115908	SRR4407754	0.0	SRR4407754	0.0	SRR4407754	0.0	SRR4407754	4.68658	SRR4407754	0.0	SRR4407754	2.06481	SRR4407754	0.0	SRR4407754	6.33229	SRR4407754	2.03744	SRR4407754	15.175	SRR4407754	6.35689	SRR4407754	0.168551	SRR4407754	0.706612	SRR4407754	0.0	SRR4407754	0.61918	SRR4407754	0.330641	SRR4407754	0.0	SRR4407754	0.040673	SRR4407754	0.493008	SRR4407754	0.153303	SRR4407754	0.0	SRR4407754	0.401391	SRR4407754	7.08477
SRR10574515	0.115618	SRR10574515	0.0	SRR10574515	0.904804	SRR10574515	0.0	SRR10574515	8.14457	SRR10574515	0.0	SRR10574515	3.88414	SRR10574515	0.065903	SRR10574515	9.50925	SRR10574515	2.36879	SRR10574515	17.0024	SRR10574515	3.75291	SRR10574515	0.135237	SRR10574515	7.32303	SRR10574515	0.0	SRR10574515	0.551911	SRR10574515	0.543083	SRR10574515	0.0	SRR10574515	0.081458	SRR10574515	1.23409	SRR10574515	0.204205	SRR10574515	0.097754	SRR10574515	1.48735	SRR10574515	9.27771
SRR10662155	0.11533	SRR10662155	0.0	SRR10662155	1.51653	SRR10662155	0.0	SRR10662155	0.0	SRR10662155	0.0	SRR10662155	4.48494	SRR10662155	0.030293	SRR10662155	46.4452	SRR10662155	3.96972	SRR10662155	66.0707	SRR10662155	0.0	SRR10662155	0.0	SRR10662155	0.0	SRR10662155	0.0	SRR10662155	1.11532	SRR10662155	0.0	SRR10662155	0.0	SRR10662155	0.0	SRR10662155	0.0	SRR10662155	0.895924	SRR10662155	0.09462	SRR10662155	0.170838	SRR10662155	6.53937
SRR10662156	0.115191	SRR10662156	0.0	SRR10662156	1.73936	SRR10662156	0.0	SRR10662156	0.0	SRR10662156	0.0	SRR10662156	9.99577	SRR10662156	0.0	SRR10662156	28.3	SRR10662156	3.37655	SRR10662156	34.721	SRR10662156	0.0	SRR10662156	0.0	SRR10662156	0.0	SRR10662156	0.0	SRR10662156	2.32948	SRR10662156	0.0	SRR10662156	0.0	SRR10662156	0.0	SRR10662156	0.349614	SRR10662156	0.746294	SRR10662156	0.047302	SRR10662156	0.227526	SRR10662156	4.91692
SRR3664420	0.114563	SRR3664420	0.089096	SRR3664420	0.084027	SRR3664420	0.0	SRR3664420	0.0	SRR3664420	0.0	SRR3664420	3.68714	SRR3664420	0.113612	SRR3664420	11.7829	SRR3664420	7.68895	SRR3664420	0.586469	SRR3664420	0.033799	SRR3664420	0.0	SRR3664420	0.0	SRR3664420	0.08537	SRR3664420	0.169965	SRR3664420	0.0	SRR3664420	0.021476	SRR3664420	0.0	SRR3664420	0.0	SRR3664420	0.050505	SRR3664420	0.024165	SRR3664420	0.198365	SRR3664420	4.12755
SRR6029259	0.112873	SRR6029259	0.058543	SRR6029259	0.055179	SRR6029259	0.0	SRR6029259	4.55308	SRR6029259	0.0	SRR6029259	0.844377	SRR6029259	0.0	SRR6029259	5.90695	SRR6029259	1.84217	SRR6029259	16.7764	SRR6029259	3.38236	SRR6029259	0.0	SRR6029259	0.160636	SRR6029259	0.0	SRR6029259	0.20014	SRR6029259	0.436875	SRR6029259	0.0	SRR6029259	0.078971	SRR6029259	1.47582	SRR6029259	0.049702	SRR6029259	0.142629	SRR6029259	0.223336	SRR6029259	2.08149
ERR3310298	0.111969	ERR3310298	0.0	ERR3310298	0.10961	ERR3310298	0.0	ERR3310298	12.5808	ERR3310298	0.0	ERR3310298	0.191062	ERR3310298	0.0	ERR3310298	1.45741	ERR3310298	2.3729	ERR3310298	5.09371	ERR3310298	3.19818	ERR3310298	0.650172	ERR3310298	4.28662	ERR3310298	0.0	ERR3310298	0.0	ERR3310298	1.30628	ERR3310298	0.0	ERR3310298	0.079665	ERR3310298	2.73507	ERR3310298	0.0	ERR3310298	0.0	ERR3310298	0.0	ERR3310298	11.4503
SRR10662152	0.111824	SRR10662152	0.0	SRR10662152	2.23389	SRR10662152	0.056991	SRR10662152	0.0	SRR10662152	0.0	SRR10662152	2.29466	SRR10662152	0.0	SRR10662152	26.8453	SRR10662152	3.10834	SRR10662152	53.0276	SRR10662152	0.06139	SRR10662152	0.0	SRR10662152	0.0	SRR10662152	0.0	SRR10662152	0.249141	SRR10662152	0.0	SRR10662152	0.0	SRR10662152	0.0	SRR10662152	0.075714	SRR10662152	0.822405	SRR10662152	0.092034	SRR10662152	0.165681	SRR10662152	5.19475
SRR6029237	0.111811	SRR6029237	0.0	SRR6029237	0.109354	SRR6029237	0.0	SRR6029237	2.39229	SRR6029237	0.0	SRR6029237	1.80808	SRR6029237	0.0	SRR6029237	6.20685	SRR6029237	1.55511	SRR6029237	18.0269	SRR6029237	2.68226	SRR6029237	0.260556	SRR6029237	0.0	SRR6029237	0.0	SRR6029237	0.5982	SRR6029237	0.116192	SRR6029237	0.083927	SRR6029237	0.078559	SRR6029237	1.82504	SRR6029237	0.0	SRR6029237	0.0	SRR6029237	0.110634	SRR6029237	1.09787
SRR7830349	0.111695	SRR7830349	0.0	SRR7830349	0.054662	SRR7830349	0.0	SRR7830349	1.29054	SRR7830349	0.0	SRR7830349	0.853926	SRR7830349	0.0	SRR7830349	17.9129	SRR7830349	2.94281	SRR7830349	43.6373	SRR7830349	2.33485	SRR7830349	0.0	SRR7830349	8.42991	SRR7830349	0.0	SRR7830349	0.3704	SRR7830349	0.0	SRR7830349	0.0	SRR7830349	0.039648	SRR7830349	1.04096	SRR7830349	0.098935	SRR7830349	0.047407	SRR7830349	0.110559	SRR7830349	2.76532
SRR7830347	0.111589	SRR7830347	0.231287	SRR7830347	1.69207	SRR7830347	0.0	SRR7830347	1.34691	SRR7830347	0.0	SRR7830347	1.06331	SRR7830347	0.0	SRR7830347	5.42949	SRR7830347	2.65323	SRR7830347	5.09495	SRR7830347	2.71708	SRR7830347	0.0	SRR7830347	0.706532	SRR7830347	0.0	SRR7830347	0.199953	SRR7830347	0.0	SRR7830347	0.0	SRR7830347	0.078677	SRR7830347	0.397311	SRR7830347	0.14786	SRR7830347	0.0	SRR7830347	0.386498	SRR7830347	2.62031
SRR9257064	0.110905	SRR9257064	0.11517	SRR9257064	0.108363	SRR9257064	0.0	SRR9257064	3.24333	SRR9257064	0.0	SRR9257064	1.66814	SRR9257064	0.0	SRR9257064	4.8507	SRR9257064	1.53025	SRR9257064	11.2978	SRR9257064	2.84056	SRR9257064	0.063444	SRR9257064	0.311717	SRR9257064	0.0	SRR9257064	0.356238	SRR9257064	0.197507	SRR9257064	0.082342	SRR9257064	0.076914	SRR9257064	1.47654	SRR9257064	0.340649	SRR9257064	0.232491	SRR9257064	0.164529	SRR9257064	4.88955
SRR8757104	0.110459	SRR8757104	0.0	SRR8757104	0.64764	SRR8757104	0.0	SRR8757104	3.0847	SRR8757104	0.0	SRR8757104	7.02437	SRR8757104	0.0	SRR8757104	7.59133	SRR8757104	4.03823	SRR8757104	21.1137	SRR8757104	4.05602	SRR8757104	0.0	SRR8757104	0.124462	SRR8757104	0.163194	SRR8757104	1.22828	SRR8757104	0.169032	SRR8757104	0.0	SRR8757104	0.0	SRR8757104	1.86042	SRR8757104	0.484986	SRR8757104	0.370793	SRR8757104	0.546256	SRR8757104	3.88439
SRR10466886	0.110339	SRR10466886	0.286152	SRR10466886	0.107878	SRR10466886	0.0	SRR10466886	0.575835	SRR10466886	0.0	SRR10466886	3.45294	SRR10466886	0.0	SRR10466886	7.46505	SRR10466886	2.43062	SRR10466886	4.64851	SRR10466886	2.63644	SRR10466886	0.0	SRR10466886	0.0	SRR10466886	0.0	SRR10466886	0.456316	SRR10466886	0.0	SRR10466886	0.0	SRR10466886	0.0	SRR10466886	0.116939	SRR10466886	0.0	SRR10466886	0.0	SRR10466886	0.05458	SRR10466886	1.24545
SRR6026621	0.110068	SRR6026621	0.113945	SRR6026621	0.107746	SRR6026621	0.0	SRR6026621	1.60627	SRR6026621	0.0	SRR6026621	1.62821	SRR6026621	0.254428	SRR6026621	7.0532	SRR6026621	2.14416	SRR6026621	38.368	SRR6026621	2.11205	SRR6026621	0.0	SRR6026621	0.270516	SRR6026621	0.0	SRR6026621	0.099793	SRR6026621	0.116662	SRR6026621	0.0	SRR6026621	0.0	SRR6026621	1.73903	SRR6026621	0.341473	SRR6026621	0.327322	SRR6026621	0.27239	SRR6026621	2.72908
SRR7508939	0.109644	SRR7508939	0.170268	SRR7508939	0.375647	SRR7508939	0.0	SRR7508939	3.58661	SRR7508939	0.0	SRR7508939	2.20888	SRR7508939	0.0	SRR7508939	9.10943	SRR7508939	2.43947	SRR7508939	16.4085	SRR7508939	4.28556	SRR7508939	0.032471	SRR7508939	1.29644	SRR7508939	0.0	SRR7508939	0.099353	SRR7508939	0.058067	SRR7508939	0.0	SRR7508939	0.0	SRR7508939	0.944531	SRR7508939	0.145758	SRR7508939	0.0	SRR7508939	0.162802	SRR7508939	4.26462
SRR9622068	0.109544	SRR9622068	0.02843	SRR9622068	0.0	SRR9622068	0.0	SRR9622068	3.6892	SRR9622068	0.0	SRR9622068	0.541273	SRR9622068	0.0	SRR9622068	4.92211	SRR9622068	6.56739	SRR9622068	6.90951	SRR9622068	5.76232	SRR9622068	0.047167	SRR9622068	0.169958	SRR9622068	0.364453	SRR9622068	0.144444	SRR9622068	0.265839	SRR9622068	0.0	SRR9622068	0.038082	SRR9622068	1.8468	SRR9622068	0.072174	SRR9622068	0.022995	SRR9622068	0.704278	SRR9622068	6.31623
SRR7830343	0.108973	SRR7830343	0.0	SRR7830343	0.266648	SRR7830343	0.0	SRR7830343	2.00155	SRR7830343	0.04946	SRR7830343	0.987203	SRR7830343	0.0	SRR7830343	5.55452	SRR7830343	2.33258	SRR7830343	12.5083	SRR7830343	2.30572	SRR7830343	0.0	SRR7830343	0.932584	SRR7830343	0.0	SRR7830343	0.065692	SRR7830343	0.028784	SRR7830343	0.0	SRR7830343	0.0	SRR7830343	1.01547	SRR7830343	0.144779	SRR7830343	0.0	SRR7830343	0.107865	SRR7830343	3.65219
SRR8667487	0.108506	SRR8667487	0.112568	SRR8667487	0.212164	SRR8667487	0.0	SRR8667487	4.32005	SRR8667487	0.0	SRR8667487	0.900677	SRR8667487	0.061144	SRR8667487	9.76716	SRR8667487	0.707961	SRR8667487	15.2935	SRR8667487	3.199	SRR8667487	0.06276	SRR8667487	0.98786	SRR8667487	0.0	SRR8667487	0.192158	SRR8667487	0.111828	SRR8667487	0.0	SRR8667487	0.0	SRR8667487	1.91549	SRR8667487	0.095523	SRR8667487	0.0	SRR8667487	0.322033	SRR8667487	2.61153
SRR6819923	0.107195	SRR6819923	0.223176	SRR6819923	0.418349	SRR6819923	0.0	SRR6819923	8.37388	SRR6819923	0.0	SRR6819923	2.45112	SRR6819923	0.116195	SRR6819923	5.82397	SRR6819923	2.14957	SRR6819923	19.2717	SRR6819923	1.97457	SRR6819923	0.508412	SRR6819923	1.6862	SRR6819923	0.0	SRR6819923	0.244017	SRR6819923	0.370334	SRR6819923	0.0	SRR6819923	0.437594	SRR6819923	2.43283	SRR6819923	0.280057	SRR6819923	0.0	SRR6819923	0.317831	SRR6819923	6.46532
SRR5344026	0.105516	SRR5344026	0.0	SRR5344026	0.505451	SRR5344026	0.0	SRR5344026	9.38622	SRR5344026	0.0	SRR5344026	4.61433	SRR5344026	0.100982	SRR5344026	6.83146	SRR5344026	1.83775	SRR5344026	35.0987	SRR5344026	4.11124	SRR5344026	0.040482	SRR5344026	1.05104	SRR5344026	0.078324	SRR5344026	0.460506	SRR5344026	0.37477	SRR5344026	0.0	SRR5344026	0.066336	SRR5344026	3.23897	SRR5344026	0.501475	SRR5344026	0.266442	SRR5344026	0.198328	SRR5344026	2.25261
SRR8429630	0.105192	SRR8429630	0.0	SRR8429630	0.051469	SRR8429630	0.0	SRR8429630	4.05324	SRR8429630	0.0	SRR8429630	0.385632	SRR8429630	0.0	SRR8429630	5.78715	SRR8429630	3.60681	SRR8429630	11.2523	SRR8429630	3.108	SRR8429630	0.58847	SRR8429630	0.428487	SRR8429630	0.0	SRR8429630	0.252749	SRR8429630	0.110673	SRR8429630	0.0	SRR8429630	0.111712	SRR8429630	0.752108	SRR8429630	0.139612	SRR8429630	0.222915	SRR8429630	0.26028	SRR8429630	7.51555
SRR10382225	0.10487	SRR10382225	0.0	SRR10382225	0.0	SRR10382225	0.0	SRR10382225	0.137185	SRR10382225	0.0	SRR10382225	3.13555	SRR10382225	0.057062	SRR10382225	14.6956	SRR10382225	1.34818	SRR10382225	47.4777	SRR10382225	2.17398	SRR10382225	0.0	SRR10382225	0.0	SRR10382225	0.0	SRR10382225	0.718838	SRR10382225	0.0	SRR10382225	0.0	SRR10382225	0.0	SRR10382225	0.433904	SRR10382225	0.182858	SRR10382225	0.261531	SRR10382225	0.103656	SRR10382225	3.479
SRR10382227	0.104868	SRR10382227	0.0	SRR10382227	0.0	SRR10382227	0.0	SRR10382227	0.137183	SRR10382227	0.0	SRR10382227	3.13553	SRR10382227	0.057062	SRR10382227	14.6955	SRR10382227	1.34816	SRR10382227	47.4775	SRR10382227	2.17397	SRR10382227	0.0	SRR10382227	0.0	SRR10382227	0.0	SRR10382227	0.718833	SRR10382227	0.0	SRR10382227	0.0	SRR10382227	0.0	SRR10382227	0.433899	SRR10382227	0.182855	SRR10382227	0.261528	SRR10382227	0.103654	SRR10382227	3.47896
SRR5681059	0.104106	SRR5681059	0.51139	SRR5681059	0.050986	SRR5681059	0.529646	SRR5681059	0.53885	SRR5681059	0.497784	SRR5681059	0.958028	SRR5681059	0.030459	SRR5681059	1.08692	SRR5681059	5.19402	SRR5681059	0.055258	SRR5681059	0.761911	SRR5681059	0.178164	SRR5681059	2.94159	SRR5681059	10.4735	SRR5681059	0.063666	SRR5681059	0.139862	SRR5681059	0.636082	SRR5681059	0.970785	SRR5681059	3.4114	SRR5681059	4.07388	SRR5681059	1.93244	SRR5681059	0.438108	SRR5681059	2.77934
SRR9273850	0.103828	SRR9273850	0.161662	SRR9273850	0.86253	SRR9273850	0.0	SRR9273850	0.557727	SRR9273850	0.0	SRR9273850	3.0535	SRR9273850	0.029064	SRR9273850	6.76051	SRR9273850	4.60234	SRR9273850	10.7214	SRR9273850	1.83369	SRR9273850	0.0	SRR9273850	0.087974	SRR9273850	0.0	SRR9273850	0.913763	SRR9273850	0.053118	SRR9273850	0.0	SRR9273850	0.036125	SRR9273850	0.29198	SRR9273850	0.182482	SRR9273850	0.0	SRR9273850	0.102699	SRR9273850	1.94507
SRR7500510	0.103216	SRR7500510	0.0	SRR7500510	0.402618	SRR7500510	0.0	SRR7500510	0.0	SRR7500510	0.0	SRR7500510	0.108721	SRR7500510	0.0	SRR7500510	9.9911	SRR7500510	3.05079	SRR7500510	0.547031	SRR7500510	6.86587	SRR7500510	0.0	SRR7500510	4.23324	SRR7500510	0.0	SRR7500510	0.0	SRR7500510	0.0	SRR7500510	0.0	SRR7500510	0.0	SRR7500510	2.25697	SRR7500510	0.0	SRR7500510	0.0	SRR7500510	0.101987	SRR7500510	3.8508
SRR5478904	0.103001	SRR5478904	0.0	SRR5478904	0.0	SRR5478904	0.0	SRR5478904	0.169687	SRR5478904	0.09348	SRR5478904	0.758396	SRR5478904	0.355781	SRR5478904	20.2972	SRR5478904	3.25289	SRR5478904	16.0323	SRR5478904	4.66704	SRR5478904	0.0	SRR5478904	7.57282	SRR5478904	0.0	SRR5478904	0.248142	SRR5478904	0.217419	SRR5478904	0.0	SRR5478904	0.0	SRR5478904	2.43486	SRR5478904	0.364824	SRR5478904	0.087397	SRR5478904	0.203902	SRR5478904	7.37075
ERR3001915	0.102122	ERR3001915	0.0	ERR3001915	0.398471	ERR3001915	0.0	ERR3001915	0.611361	ERR3001915	0.0	ERR3001915	2.16378	ERR3001915	0.110276	ERR3001915	7.25652	ERR3001915	1.30847	ERR3001915	5.44052	ERR3001915	2.98135	ERR3001915	0.0	ERR3001915	0.0	ERR3001915	0.0	ERR3001915	0.17373	ERR3001915	0.0	ERR3001915	0.0	ERR3001915	0.0	ERR3001915	0.560412	ERR3001915	0.177678	ERR3001915	0.296273	ERR3001915	0.252301	ERR3001915	4.79676
SRR6819924	0.101677	SRR6819924	0.0	SRR6819924	0.49605	SRR6819924	0.0	SRR6819924	6.09314	SRR6819924	0.0	SRR6819924	2.65247	SRR6819924	0.05517	SRR6819924	5.49178	SRR6819924	3.1007	SRR6819924	21.03	SRR6819924	2.64456	SRR6819924	0.623705	SRR6819924	1.81398	SRR6819924	0.0	SRR6819924	0.637193	SRR6819924	0.452208	SRR6819924	0.0	SRR6819924	0.138467	SRR6819924	1.46962	SRR6819924	0.088576	SRR6819924	0.0	SRR6819924	0.100493	SRR6819924	5.3134
SRR7896614	0.101373	SRR7896614	0.0	SRR7896614	1.38682	SRR7896614	0.0	SRR7896614	1.64648	SRR7896614	0.0	SRR7896614	2.77699	SRR7896614	0.0	SRR7896614	13.3627	SRR7896614	1.81139	SRR7896614	43.5052	SRR7896614	3.30818	SRR7896614	0.44046	SRR7896614	0.62786	SRR7896614	0.0	SRR7896614	1.06732	SRR7896614	0.155025	SRR7896614	0.075337	SRR7896614	0.070384	SRR7896614	2.20449	SRR7896614	0.089004	SRR7896614	0.0	SRR7896614	1.1029	SRR7896614	10.7668
SRR5860537	0.100414	SRR5860537	0.0	SRR5860537	0.0	SRR5860537	0.0	SRR5860537	2.35884	SRR5860537	0.0	SRR5860537	1.64639	SRR5860537	0.0	SRR5860537	5.24894	SRR5860537	1.23929	SRR5860537	33.2265	SRR5860537	12.3901	SRR5860537	0.118535	SRR5860537	0.407975	SRR5860537	0.075503	SRR5860537	0.120906	SRR5860537	0.264821	SRR5860537	0.0	SRR5860537	0.071209	SRR5860537	2.08538	SRR5860537	0.444523	SRR5860537	1.02227	SRR5860537	0.099389	SRR5860537	3.28624
SRR3664377	0.100348	SRR3664377	2.08088	SRR3664377	0.0	SRR3664377	0.0	SRR3664377	0.0	SRR3664377	0.0	SRR3664377	6.76609	SRR3664377	0.170797	SRR3664377	32.6233	SRR3664377	4.84757	SRR3664377	17.4948	SRR3664377	0.0	SRR3664377	0.0	SRR3664377	0.0	SRR3664377	0.74829	SRR3664377	0.178847	SRR3664377	0.0	SRR3664377	0.0	SRR3664377	0.0	SRR3664377	0.0	SRR3664377	0.088505	SRR3664377	0.084702	SRR3664377	2.68082	SRR3664377	2.04567
DRR178048	0.100307	DRR178048	0.0	DRR178048	0.7851	DRR178048	0.0	DRR178048	0.0	DRR178048	0.0	DRR178048	1.71933	DRR178048	0.0	DRR178048	8.21378	DRR178048	3.72968	DRR178048	24.0885	DRR178048	1.34031	DRR178048	0.0	DRR178048	0.0	DRR178048	0.0	DRR178048	0.18004	DRR178048	0.052518	DRR178048	0.0	DRR178048	0.0	DRR178048	0.572116	DRR178048	0.265952	DRR178048	0.339585	DRR178048	0.198535	DRR178048	1.52115
SRR3707605	0.100076	SRR3707605	0.0	SRR3707605	1.76355	SRR3707605	0.0	SRR3707605	0.082634	SRR3707605	0.0	SRR3707605	2.67647	SRR3707605	0.869268	SRR3707605	5.90482	SRR3707605	8.68947	SRR3707605	13.835	SRR3707605	3.8591	SRR3707605	0.0	SRR3707605	0.058448	SRR3707605	0.0	SRR3707605	1.51513	SRR3707605	0.053156	SRR3707605	0.0	SRR3707605	0.0	SRR3707605	0.359846	SRR3707605	0.976314	SRR3707605	13.6149	SRR3707605	15.7521	SRR3707605	1.91091
SRR3707598	0.099877	SRR3707598	0.0	SRR3707598	1.17336	SRR3707598	0.0	SRR3707598	0.64631	SRR3707598	0.0	SRR3707598	2.1597	SRR3707598	0.0	SRR3707598	6.18865	SRR3707598	2.38942	SRR3707598	13.1935	SRR3707598	2.59591	SRR3707598	0.05931	SRR3707598	0.0	SRR3707598	0.075376	SRR3707598	0.72583	SRR3707598	0.106104	SRR3707598	0.0	SRR3707598	0.0	SRR3707598	0.574616	SRR3707598	0.08858	SRR3707598	0.424621	SRR3707598	0.494365	SRR3707598	4.50084
SRR6819921	0.099429	SRR6819921	0.206319	SRR6819921	0.38881	SRR6819921	0.0	SRR6819921	3.57072	SRR6819921	0.0	SRR6819921	2.25364	SRR6819921	0.0	SRR6819921	5.70339	SRR6819921	1.70223	SRR6819921	10.9339	SRR6819921	2.65179	SRR6819921	0.172367	SRR6819921	0.338833	SRR6819921	0.0	SRR6819921	0.703684	SRR6819921	0.102362	SRR6819921	0.0	SRR6819921	0.069455	SRR6819921	3.29769	SRR6819921	0.175017	SRR6819921	0.0	SRR6819921	0.491808	SRR6819921	2.69069
SRR2769249	0.098991	SRR2769249	0.153772	SRR2769249	0.629731	SRR2769249	0.0	SRR2769249	1.04961	SRR2769249	0.0	SRR2769249	1.28715	SRR2769249	0.02848	SRR2769249	12.3664	SRR2769249	4.23519	SRR2769249	15.658	SRR2769249	1.72199	SRR2769249	0.0	SRR2769249	0.229808	SRR2769249	0.0	SRR2769249	0.208572	SRR2769249	0.052209	SRR2769249	0.0	SRR2769249	0.0	SRR2769249	0.389879	SRR2769249	0.30675	SRR2769249	0.083979	SRR2769249	0.440912	SRR2769249	5.46199
SRR6821573	0.098885	SRR6821573	0.204869	SRR6821573	0.290282	SRR6821573	0.0	SRR6821573	0.437237	SRR6821573	0.0	SRR6821573	1.4762	SRR6821573	0.0	SRR6821573	2.09339	SRR6821573	1.74668	SRR6821573	4.12517	SRR6821573	1.81472	SRR6821573	0.029083	SRR6821573	0.343166	SRR6821573	0.111298	SRR6821573	0.089003	SRR6821573	0.0	SRR6821573	0.0	SRR6821573	0.0	SRR6821573	0.105971	SRR6821573	0.087467	SRR6821573	0.0	SRR6821573	0.0	SRR6821573	1.65243
SRR3310045	0.098271	SRR3310045	0.0	SRR3310045	0.769697	SRR3310045	0.0	SRR3310045	1.29581	SRR3310045	0.0	SRR3310045	0.787195	SRR3310045	0.0	SRR3310045	5.2037	SRR3310045	0.98442	SRR3310045	8.99995	SRR3310045	8.67408	SRR3310045	0.0	SRR3310045	0.114894	SRR3310045	0.0	SRR3310045	0.059565	SRR3310045	0.156757	SRR3310045	0.0	SRR3310045	0.210103	SRR3310045	2.05075	SRR3310045	1.1333	SRR3310045	0.668687	SRR3310045	0.389139	SRR3310045	5.33191
SRR6027928	0.098266	SRR6027928	0.0	SRR6027928	0.191735	SRR6027928	0.0	SRR6027928	2.41436	SRR6027928	0.263878	SRR6027928	0.469571	SRR6027928	0.0	SRR6027928	5.79257	SRR6027928	0.472617	SRR6027928	4.69268	SRR6027928	2.16747	SRR6027928	0.0	SRR6027928	2.43622	SRR6027928	0.0	SRR6027928	0.055844	SRR6027928	0.484177	SRR6027928	0.0	SRR6027928	0.066787	SRR6027928	1.62029	SRR6027928	0.08554	SRR6027928	0.081523	SRR6027928	0.38846	SRR6027928	4.40513
DRR178049	0.098208	DRR178049	0.0	DRR178049	0.096047	DRR178049	0.0	DRR178049	0.310717	DRR178049	0.0	DRR178049	0.930325	DRR178049	0.0	DRR178049	7.05646	DRR178049	3.58531	DRR178049	26.1136	DRR178049	1.18204	DRR178049	0.0	DRR178049	0.0	DRR178049	0.073233	DRR178049	0.175032	DRR178049	0.05099	DRR178049	0.0	DRR178049	0.06897	DRR178049	0.55732	DRR178049	0.259854	DRR178049	0.0	DRR178049	0.388691	DRR178049	1.18639
SRR5363210	0.097956	SRR5363210	0.0	SRR5363210	0.031934	SRR5363210	0.0	SRR5363210	0.216371	SRR5363210	0.0	SRR5363210	0.054614	SRR5363210	0.0	SRR5363210	8.65262	SRR5363210	8.61299	SRR5363210	4.94031	SRR5363210	3.64722	SRR5363210	0.0	SRR5363210	0.056093	SRR5363210	0.0	SRR5363210	0.058222	SRR5363210	0.033926	SRR5363210	0.0	SRR5363210	0.0	SRR5363210	0.347552	SRR5363210	0.0	SRR5363210	0.055132	SRR5363210	0.193849	SRR5363210	9.22295
SRR7064028	0.097885	SRR7064028	0.101491	SRR7064028	0.28719	SRR7064028	0.0	SRR7064028	3.43623	SRR7064028	0.0	SRR7064028	2.23596	SRR7064028	0.0	SRR7064028	5.95841	SRR7064028	3.36233	SRR7064028	15.8585	SRR7064028	2.04504	SRR7064028	0.0	SRR7064028	1.1763	SRR7064028	0.0	SRR7064028	0.348856	SRR7064028	0.279471	SRR7064028	0.0	SRR7064028	0.0	SRR7064028	0.069428	SRR7064028	0.388478	SRR7064028	0.123925	SRR7064028	0.193704	SRR7064028	3.17763
SRR6048701	0.09689	SRR6048701	0.0	SRR6048701	0.189721	SRR6048701	0.0	SRR6048701	0.16008	SRR6048701	0.0	SRR6048701	1.76626	SRR6048701	0.0	SRR6048701	3.93589	SRR6048701	3.29394	SRR6048701	12.3657	SRR6048701	2.85876	SRR6048701	0.0	SRR6048701	0.0	SRR6048701	0.0	SRR6048701	0.411155	SRR6048701	0.360693	SRR6048701	0.0	SRR6048701	0.0	SRR6048701	0.767021	SRR6048701	0.601686	SRR6048701	0.741742	SRR6048701	2.20611	SRR6048701	7.03462
SRR5166043	0.096436	SRR5166043	0.050161	SRR5166043	0.0	SRR5166043	0.0	SRR5166043	2.59256	SRR5166043	0.0	SRR5166043	3.90147	SRR5166043	0.026329	SRR5166043	9.71802	SRR5166043	1.35805	SRR5166043	47.9899	SRR5166043	2.72923	SRR5166043	0.13527	SRR5166043	2.97589	SRR5166043	0.0	SRR5166043	0.303979	SRR5166043	1.27174	SRR5166043	0.035383	SRR5166043	0.263821	SRR5166043	4.53298	SRR5166043	0.084159	SRR5166043	0.040135	SRR5166043	0.095328	SRR5166043	3.17011
SRR2014760	0.095677	SRR2014760	0.0	SRR2014760	0.0	SRR2014760	0.0	SRR2014760	4.95845	SRR2014760	0.0	SRR2014760	0.748816	SRR2014760	0.054453	SRR2014760	6.65307	SRR2014760	1.17944	SRR2014760	7.42403	SRR2014760	7.87703	SRR2014760	0.055874	SRR2014760	0.549308	SRR2014760	0.0	SRR2014760	0.285043	SRR2014760	0.199402	SRR2014760	0.0	SRR2014760	0.0	SRR2014760	2.78854	SRR2014760	0.33783	SRR2014760	0.3234	SRR2014760	0.18935	SRR2014760	9.55248
SRR5274642	0.09506	SRR5274642	0.0	SRR5274642	0.0	SRR5274642	0.0	SRR5274642	4.04123	SRR5274642	0.0	SRR5274642	0.822142	SRR5274642	0.0	SRR5274642	3.76206	SRR5274642	1.95923	SRR5274642	12.8238	SRR5274642	2.14969	SRR5274642	0.267797	SRR5274642	1.21956	SRR5274642	0.0	SRR5274642	0.287427	SRR5274642	0.806504	SRR5274642	0.072107	SRR5274642	0.0	SRR5274642	1.70731	SRR5274642	0.337088	SRR5274642	0.323134	SRR5274642	0.941002	SRR5274642	4.71529
SRR5274641	0.095008	SRR5274641	0.098351	SRR5274641	0.0	SRR5274641	0.0	SRR5274641	4.45506	SRR5274641	0.0	SRR5274641	1.07959	SRR5274641	0.0	SRR5274641	4.19611	SRR5274641	1.80151	SRR5274641	12.0572	SRR5274641	2.51699	SRR5274641	0.214119	SRR5274641	1.55131	SRR5274641	0.0	SRR5274641	0.631989	SRR5274641	0.302271	SRR5274641	0.0	SRR5274641	0.067595	SRR5274641	1.84288	SRR5274641	0.252679	SRR5274641	0.242219	SRR5274641	0.658345	SRR5274641	5.29273
SRR5197931	0.094814	SRR5197931	0.0	SRR5197931	0.0	SRR5197931	0.57424	SRR5197931	9.82709	SRR5197931	0.085876	SRR5197931	0.0	SRR5197931	0.0	SRR5197931	0.313197	SRR5197931	0.0	SRR5197931	0.0	SRR5197931	0.446984	SRR5197931	0.0	SRR5197931	29.9338	SRR5197931	0.638342	SRR5197931	0.0	SRR5197931	2.47626	SRR5197931	0.0	SRR5197931	1.13618	SRR5197931	0.877526	SRR5197931	0.083747	SRR5197931	0.0	SRR5197931	0.0	SRR5197931	2.15419
SRR7160923	0.094437	SRR7160923	0.098044	SRR7160923	0.276859	SRR7160923	0.0	SRR7160923	2.65218	SRR7160923	0.0	SRR7160923	1.45054	SRR7160923	0.0	SRR7160923	8.27406	SRR7160923	3.0697	SRR7160923	23.9458	SRR7160923	2.75233	SRR7160923	0.379219	SRR7160923	0.106476	SRR7160923	0.0	SRR7160923	0.165908	SRR7160923	0.096411	SRR7160923	0.070233	SRR7160923	0.0	SRR7160923	0.861929	SRR7160923	0.165885	SRR7160923	0.0	SRR7160923	0.560435	SRR7160923	5.58406
SRR11615288	0.094004	SRR11615288	0.048673	SRR11615288	0.230008	SRR11615288	0.0	SRR11615288	14.1992	SRR11615288	0.0	SRR11615288	1.75475	SRR11615288	0.0	SRR11615288	5.75421	SRR11615288	2.43687	SRR11615288	22.7364	SRR11615288	3.05585	SRR11615288	0.600311	SRR11615288	3.62846	SRR11615288	0.0	SRR11615288	0.990839	SRR11615288	0.620123	SRR11615288	0.0	SRR11615288	0.13337	SRR11615288	1.17847	SRR11615288	0.08324	SRR11615288	0.159529	SRR11615288	0.232614	SRR11615288	10.5916
SRR3707602	0.093679	SRR3707602	0.0	SRR3707602	0.458637	SRR3707602	0.052584	SRR3707602	1.62336	SRR3707602	0.0	SRR3707602	2.74359	SRR3707602	0.108862	SRR3707602	8.48964	SRR3707602	8.29755	SRR3707602	23.3096	SRR3707602	3.09551	SRR3707602	0.0	SRR3707602	1.09791	SRR3707602	0.0	SRR3707602	0.796764	SRR3707602	0.049947	SRR3707602	0.071259	SRR3707602	0.267494	SRR3707602	1.01282	SRR3707602	0.415788	SRR3707602	0.159499	SRR3707602	0.463721	SRR3707602	9.31925
SRR9622062	0.093289	SRR9622062	0.096819	SRR9622062	0.091184	SRR9622062	0.0	SRR9622062	1.10761	SRR9622062	0.0	SRR9622062	1.74728	SRR9622062	0.0	SRR9622062	8.37368	SRR9622062	4.78435	SRR9622062	11.6476	SRR9622062	5.45791	SRR9622062	0.0	SRR9622062	0.052804	SRR9622062	0.034553	SRR9622062	0.370178	SRR9622062	0.155469	SRR9622062	0.0	SRR9622062	0.048758	SRR9622062	0.919491	SRR9622062	0.102534	SRR9622062	0.0	SRR9622062	1.33807	SRR9622062	5.73906
SRR3664434	0.092935	SRR3664434	0.128523	SRR3664434	5.08881	SRR3664434	0.0	SRR3664434	0.0	SRR3664434	0.0	SRR3664434	4.46952	SRR3664434	0.0	SRR3664434	15.1957	SRR3664434	5.79888	SRR3664434	37.0736	SRR3664434	0.0	SRR3664434	0.0	SRR3664434	0.0	SRR3664434	0.09218	SRR3664434	0.055001	SRR3664434	0.0	SRR3664434	0.0	SRR3664434	0.0	SRR3664434	0.087659	SRR3664434	0.545841	SRR3664434	0.887732	SRR3664434	0.275839	SRR3664434	1.58682
SRR3347451	0.092428	SRR3347451	0.191894	SRR3347451	0.451653	SRR3347451	0.0	SRR3347451	0.0	SRR3347451	0.0	SRR3347451	4.06236	SRR3347451	0.0	SRR3347451	11.5863	SRR3347451	1.99167	SRR3347451	30.2055	SRR3347451	0.0	SRR3347451	0.0	SRR3347451	0.026091	SRR3347451	0.0	SRR3347451	0.487809	SRR3347451	0.0	SRR3347451	0.0	SRR3347451	0.0	SRR3347451	0.064956	SRR3347451	0.446662	SRR3347451	0.0	SRR3347451	0.411402	SRR3347451	1.10782
SRR8429636	0.092394	SRR8429636	0.0	SRR8429636	0.090409	SRR8429636	0.0	SRR8429636	3.58316	SRR8429636	0.0	SRR8429636	0.312257	SRR8429636	0.0	SRR8429636	6.65363	SRR8429636	2.36417	SRR8429636	9.0872	SRR8429636	4.97637	SRR8429636	0.0	SRR8429636	0.26717	SRR8429636	0.0	SRR8429636	0.110869	SRR8429636	0.145609	SRR8429636	0.0	SRR8429636	0.0	SRR8429636	0.990075	SRR8429636	0.24517	SRR8429636	0.313132	SRR8429636	0.457217	SRR8429636	10.5966
SRR6111272	0.092299	SRR6111272	0.0	SRR6111272	0.0	SRR6111272	0.0	SRR6111272	6.59536	SRR6111272	0.0	SRR6111272	0.931243	SRR6111272	0.0	SRR6111272	2.2254	SRR6111272	1.43783	SRR6111272	6.50956	SRR6111272	2.38433	SRR6111272	0.108072	SRR6111272	9.1573	SRR6111272	0.0	SRR6111272	0.275649	SRR6111272	1.35042	SRR6111272	0.0	SRR6111272	0.650765	SRR6111272	3.15486	SRR6111272	0.407667	SRR6111272	0.0	SRR6111272	0.0	SRR6111272	5.59319
SRR5515903	0.092254	SRR5515903	0.095717	SRR5515903	0.450941	SRR5515903	0.050093	SRR5515903	1.98296	SRR5515903	0.0	SRR5515903	1.47884	SRR5515903	0.103858	SRR5515903	10.3975	SRR5515903	1.3537	SRR5515903	12.7062	SRR5515903	2.56016	SRR5515903	0.106608	SRR5515903	0.264227	SRR5515903	0.0	SRR5515903	0.326418	SRR5515903	0.0	SRR5515903	0.0	SRR5515903	0.0	SRR5515903	0.911338	SRR5515903	0.243574	SRR5515903	0.0	SRR5515903	0.912641	SRR5515903	2.08031
SRR3664388	0.092026	SRR3664388	0.047541	SRR3664388	0.0	SRR3664388	0.0	SRR3664388	0.0	SRR3664388	0.042009	SRR3664388	0.776397	SRR3664388	0.108922	SRR3664388	1.13612	SRR3664388	3.08396	SRR3664388	0.117722	SRR3664388	0.028152	SRR3664388	0.0	SRR3664388	0.0	SRR3664388	0.492319	SRR3664388	0.170629	SRR3664388	0.0	SRR3664388	0.0	SRR3664388	0.0	SRR3664388	0.0	SRR3664388	0.164181	SRR3664388	0.0	SRR3664388	0.136721	SRR3664388	2.49013
SRR6376816	0.091709	SRR6376816	0.069882	SRR6376816	0.056929	SRR6376816	0.431263	SRR6376816	0.558873	SRR6376816	0.218693	SRR6376816	0.140797	SRR6376816	0.383018	SRR6376816	0.793909	SRR6376816	0.524738	SRR6376816	0.319088	SRR6376816	1.41993	SRR6376816	0.083544	SRR6376816	1.98147	SRR6376816	10.5267	SRR6376816	0.039371	SRR6376816	0.152772	SRR6376816	0.319152	SRR6376816	0.43728	SRR6376816	1.40017	SRR6376816	1.31841	SRR6376816	1.22307	SRR6376816	0.551938	SRR6376816	4.49916
SRR8429646	0.091567	SRR8429646	0.0	SRR8429646	0.089605	SRR8429646	0.0	SRR8429646	2.59044	SRR8429646	0.041524	SRR8429646	0.387269	SRR8429646	0.026279	SRR8429646	10.2655	SRR8429646	9.44874	SRR8429646	10.8999	SRR8429646	2.93683	SRR8429646	0.188697	SRR8429646	0.178842	SRR8429646	0.034374	SRR8429646	0.274978	SRR8429646	0.072242	SRR8429646	0.0	SRR8429646	0.0	SRR8429646	0.621897	SRR8429646	0.0	SRR8429646	0.194032	SRR8429646	0.54376	SRR8429646	14.4402
SRR9273855	0.09156	SRR9273855	0.142574	SRR9273855	0.581614	SRR9273855	0.0	SRR9273855	0.51732	SRR9273855	0.041147	SRR9273855	1.40768	SRR9273855	0.0	SRR9273855	3.92942	SRR9273855	2.8657	SRR9273855	4.29089	SRR9273855	1.2365	SRR9273855	0.052571	SRR9273855	0.077495	SRR9273855	0.033849	SRR9273855	0.482979	SRR9273855	0.0	SRR9273855	0.0	SRR9273855	0.063666	SRR9273855	0.096484	SRR9273855	0.040218	SRR9273855	0.0	SRR9273855	0.090562	SRR9273855	1.30277
ERR2036885	0.090821	ERR2036885	0.062632	ERR2036885	0.0	ERR2036885	0.0	ERR2036885	4.65633	ERR2036885	0.0	ERR2036885	0.260296	ERR2036885	0.0	ERR2036885	4.71519	ERR2036885	1.57804	ERR2036885	6.11056	ERR2036885	1.95089	ERR2036885	0.482114	ERR2036885	0.432203	ERR2036885	0.0	ERR2036885	0.203022	ERR2036885	0.389009	ERR2036885	0.023078	ERR2036885	0.065	ERR2036885	3.34688	ERR2036885	0.053801	ERR2036885	0.025806	ERR2036885	0.389667	ERR2036885	2.97155
SRR6111276	0.090734	SRR6111276	0.0	SRR6111276	0.177525	SRR6111276	0.0	SRR6111276	5.76698	SRR6111276	0.0	SRR6111276	1.27123	SRR6111276	0.051765	SRR6111276	4.10283	SRR6111276	2.23159	SRR6111276	5.16383	SRR6111276	1.6043	SRR6111276	0.053111	SRR6111276	11.2804	SRR6111276	0.0	SRR6111276	0.704416	SRR6111276	1.18505	SRR6111276	0.0	SRR6111276	0.383791	SRR6111276	2.84258	SRR6111276	0.080147	SRR6111276	0.0	SRR6111276	1.16726	SRR6111276	6.18502
SRR5166054	0.090433	SRR5166054	0.094107	SRR5166054	0.0	SRR5166054	0.0	SRR5166054	3.48923	SRR5166054	0.0	SRR5166054	4.8759	SRR5166054	0.049199	SRR5166054	8.83856	SRR5166054	1.01719	SRR5166054	38.842	SRR5166054	2.78518	SRR5166054	0.101119	SRR5166054	7.82081	SRR5166054	0.0	SRR5166054	0.464843	SRR5166054	2.28582	SRR5166054	0.0	SRR5166054	0.185073	SRR5166054	4.80136	SRR5166054	0.236517	SRR5166054	0.0	SRR5166054	0.268159	SRR5166054	2.59983
SRR3223416	0.090371	SRR3223416	0.094033	SRR3223416	0.70556	SRR3223416	0.0	SRR3223416	1.34154	SRR3223416	0.0	SRR3223416	1.88353	SRR3223416	0.0	SRR3223416	6.97544	SRR3223416	1.816	SRR3223416	14.1407	SRR3223416	1.23832	SRR3223416	0.050577	SRR3223416	0.049674	SRR3223416	0.0	SRR3223416	0.309992	SRR3223416	0.044842	SRR3223416	0.066213	SRR3223416	0.0	SRR3223416	0.623576	SRR3223416	0.0	SRR3223416	0.150299	SRR3223416	0.0	SRR3223416	2.06638
SRR4010858	0.089271	SRR4010858	0.0	SRR4010858	0.0	SRR4010858	0.0	SRR4010858	48.405	SRR4010858	0.0	SRR4010858	0.0	SRR4010858	0.0	SRR4010858	0.817383	SRR4010858	1.02871	SRR4010858	11.5238	SRR4010858	7.16658	SRR4010858	1.05206	SRR4010858	10.9454	SRR4010858	0.0	SRR4010858	0.0	SRR4010858	0.989831	SRR4010858	0.0	SRR4010858	0.380079	SRR4010858	10.427	SRR4010858	0.0	SRR4010858	0.0	SRR4010858	0.088362	SRR4010858	2.71914
SRR8429643	0.08868	SRR8429643	0.0	SRR8429643	0.043375	SRR8429643	0.0	SRR8429643	2.46618	SRR8429643	0.040155	SRR8429643	0.968386	SRR8429643	0.0	SRR8429643	9.96078	SRR8429643	4.79689	SRR8429643	10.5456	SRR8429643	3.03032	SRR8429643	0.129679	SRR8429643	0.611982	SRR8429643	0.033158	SRR8429643	0.396922	SRR8429643	0.115729	SRR8429643	0.0	SRR8429643	0.0	SRR8429643	1.26221	SRR8429643	0.0	SRR8429643	0.224949	SRR8429643	0.351021	SRR8429643	15.2741
SRR8249034	0.087456	SRR8249034	0.0	SRR8249034	0.0	SRR8249034	0.325431	SRR8249034	0.036438	SRR8249034	0.0	SRR8249034	0.030665	SRR8249034	0.025889	SRR8249034	0.021606	SRR8249034	0.910133	SRR8249034	0.047041	SRR8249034	0.650948	SRR8249034	0.0	SRR8249034	0.026104	SRR8249034	0.0	SRR8249034	0.0	SRR8249034	0.0	SRR8249034	0.06724	SRR8249034	0.0	SRR8249034	0.063828	SRR8249034	0.195058	SRR8249034	0.749469	SRR8249034	19.5766	SRR8249034	0.13526
SRR3223423	0.087245	SRR3223423	0.272451	SRR3223423	1.27687	SRR3223423	0.0	SRR3223423	2.24806	SRR3223423	0.0	SRR3223423	3.89881	SRR3223423	0.0	SRR3223423	5.47542	SRR3223423	3.78063	SRR3223423	17.3136	SRR3223423	2.24547	SRR3223423	0.291711	SRR3223423	0.238732	SRR3223423	0.0	SRR3223423	0.099342	SRR3223423	0.387713	SRR3223423	0.0	SRR3223423	0.059377	SRR3223423	1.02033	SRR3223423	0.531915	SRR3223423	0.362157	SRR3223423	0.344911	SRR3223423	5.13501
SRR1560617	0.086706	SRR1560617	0.0	SRR1560617	0.084805	SRR1560617	0.0	SRR1560617	28.924	SRR1560617	0.0	SRR1560617	0.048536	SRR1560617	0.0	SRR1560617	2.63988	SRR1560617	2.28214	SRR1560617	6.12873	SRR1560617	2.03239	SRR1560617	0.404475	SRR1560617	14.6467	SRR1560617	0.0	SRR1560617	0.0	SRR1560617	0.586287	SRR1560617	0.0	SRR1560617	0.060959	SRR1560617	1.7856	SRR1560617	0.0	SRR1560617	0.0	SRR1560617	0.0	SRR1560617	7.27324
SRR3223412	0.086456	SRR3223412	0.090045	SRR3223412	0.505958	SRR3223412	0.0	SRR3223412	2.01628	SRR3223412	0.077312	SRR3223412	2.14802	SRR3223412	0.0	SRR3223412	10.4154	SRR3223412	2.69777	SRR3223412	12.4994	SRR3223412	2.25064	SRR3223412	0.0	SRR3223412	0.0	SRR3223412	0.0	SRR3223412	0.244669	SRR3223412	0.084793	SRR3223412	0.0	SRR3223412	0.058584	SRR3223412	0.59224	SRR3223412	0.075168	SRR3223412	0.14322	SRR3223412	0.085434	SRR3223412	2.21823
SRR1772411	0.086453	SRR1772411	0.0	SRR1772411	0.0	SRR1772411	0.0	SRR1772411	0.376912	SRR1772411	0.0	SRR1772411	0.0	SRR1772411	0.0	SRR1772411	1.65695	SRR1772411	0.562789	SRR1772411	1.83591	SRR1772411	2.72792	SRR1772411	0.0	SRR1772411	0.0	SRR1772411	0.032003	SRR1772411	0.0	SRR1772411	0.0	SRR1772411	0.0	SRR1772411	0.030104	SRR1772411	0.456197	SRR1772411	0.0	SRR1772411	0.0	SRR1772411	0.085515	SRR1772411	0.745485
SRR6111273	0.086283	SRR6111273	0.178862	SRR6111273	0.084401	SRR6111273	0.0	SRR6111273	6.31064	SRR6111273	0.0	SRR6111273	1.97913	SRR6111273	0.0	SRR6111273	3.28221	SRR6111273	1.34306	SRR6111273	7.72275	SRR6111273	3.06989	SRR6111273	0.0	SRR6111273	7.19961	SRR6111273	0.0	SRR6111273	0.360126	SRR6111273	0.719881	SRR6111273	0.0	SRR6111273	0.303785	SRR6111273	2.02506	SRR6111273	0.07618	SRR6111273	0.0	SRR6111273	0.341524	SRR6111273	6.72477
SRR5478909	0.08628	SRR5478909	0.0	SRR5478909	0.084459	SRR5478909	0.0	SRR5478909	2.60698	SRR5478909	0.0	SRR5478909	0.932643	SRR5478909	0.04985	SRR5478909	9.10465	SRR5478909	1.93403	SRR5478909	15.2839	SRR5478909	2.11506	SRR5478909	0.0	SRR5478909	0.351952	SRR5478909	0.0	SRR5478909	0.156422	SRR5478909	0.091428	SRR5478909	0.0	SRR5478909	0.0	SRR5478909	0.557596	SRR5478909	0.229423	SRR5478909	0.293215	SRR5478909	0.939489	SRR5478909	3.6199
SRR8667489	0.086048	SRR8667489	0.08938	SRR8667489	0.420319	SRR8667489	0.0	SRR8667489	4.23788	SRR8667489	0.0	SRR8667489	1.64241	SRR8667489	0.0	SRR8667489	14.0532	SRR8667489	1.46485	SRR8667489	14.8397	SRR8667489	2.84194	SRR8667489	0.098176	SRR8667489	0.627032	SRR8667489	0.0	SRR8667489	0.601417	SRR8667489	0.043643	SRR8667489	0.0	SRR8667489	0.119114	SRR8667489	2.40712	SRR8667489	0.075455	SRR8667489	0.072078	SRR8667489	0.340387	SRR8667489	4.23681
SRR10574527	0.085883	SRR10574527	0.0	SRR10574527	0.756265	SRR10574527	0.0	SRR10574527	4.67796	SRR10574527	0.077839	SRR10574527	2.89631	SRR10574527	0.098275	SRR10574527	9.1542	SRR10574527	3.31323	SRR10574527	12.2026	SRR10574527	2.17203	SRR10574527	0.201641	SRR10574527	4.81149	SRR10574527	0.06436	SRR10574527	0.617122	SRR10574527	0.405098	SRR10574527	0.0	SRR10574527	0.181994	SRR10574527	0.857747	SRR10574527	0.0	SRR10574527	0.072712	SRR10574527	0.16999	SRR10574527	4.4956
SRR5478935	0.085818	SRR5478935	0.088811	SRR5478935	0.042012	SRR5478935	0.0	SRR5478935	3.42061	SRR5478935	0.0	SRR5478935	2.3241	SRR5478935	0.0	SRR5478935	3.82004	SRR5478935	1.55872	SRR5478935	14.8883	SRR5478935	13.786	SRR5478935	0.076582	SRR5478935	0.728121	SRR5478935	0.0	SRR5478935	0.156191	SRR5478935	0.525323	SRR5478935	0.032612	SRR5478935	0.0918	SRR5478935	5.00532	SRR5478935	0.494969	SRR5478935	0.036509	SRR5478935	0.254875	SRR5478935	8.72698
SRR5166032	0.08517	SRR5166032	0.088626	SRR5166032	0.0	SRR5166032	0.044652	SRR5166032	1.46467	SRR5166032	0.0	SRR5166032	3.04776	SRR5166032	0.092716	SRR5166032	12.2544	SRR5166032	1.64261	SRR5166032	52.399	SRR5166032	2.37942	SRR5166032	0.0	SRR5166032	6.08196	SRR5166032	0.061968	SRR5166032	0.194661	SRR5166032	1.18255	SRR5166032	0.0	SRR5166032	0.174361	SRR5166032	3.93595	SRR5166032	0.297043	SRR5166032	0.141619	SRR5166032	0.084185	SRR5166032	2.9516
SRR3363532	0.085008	SRR3363532	0.02932	SRR3363532	11.2095	SRR3363532	0.0	SRR3363532	0.0	SRR3363532	0.025771	SRR3363532	2.93749	SRR3363532	0.0	SRR3363532	24.0291	SRR3363532	6.87354	SRR3363532	3.30944	SRR3363532	0.018536	SRR3363532	0.0	SRR3363532	0.0	SRR3363532	0.064299	SRR3363532	0.051668	SRR3363532	0.0	SRR3363532	0.0	SRR3363532	0.0	SRR3363532	0.71507	SRR3363532	3.06914	SRR3363532	0.337775	SRR3363532	0.420803	SRR3363532	3.44867
SRR6029260	0.08499	SRR6029260	0.0	SRR6029260	0.0	SRR6029260	0.0	SRR6029260	4.19968	SRR6029260	0.0	SRR6029260	1.56261	SRR6029260	0.144632	SRR6029260	5.64463	SRR6029260	2.01578	SRR6029260	30.0477	SRR6029260	2.31603	SRR6029260	0.0	SRR6029260	0.048636	SRR6029260	0.0	SRR6029260	0.100967	SRR6029260	0.220598	SRR6029260	0.0	SRR6029260	0.179041	SRR6029260	1.62761	SRR6029260	0.449737	SRR6029260	0.0	SRR6029260	0.0	SRR6029260	3.40067
SRR5515905	0.084732	SRR5515905	0.0	SRR5515905	0.910635	SRR5515905	0.0	SRR5515905	2.28714	SRR5515905	0.15265	SRR5515905	2.03684	SRR5515905	0.0	SRR5515905	5.41886	SRR5515905	3.09326	SRR5515905	11.1061	SRR5515905	3.26675	SRR5515905	0.145259	SRR5515905	0.095157	SRR5515905	0.062468	SRR5515905	0.444901	SRR5515905	0.0	SRR5515905	0.0	SRR5515905	0.058718	SRR5515905	1.4832	SRR5515905	0.148673	SRR5515905	0.0	SRR5515905	0.586587	SRR5515905	3.16379
SRR8667484	0.084532	SRR8667484	0.0	SRR8667484	0.165233	SRR8667484	0.04565	SRR8667484	7.05676	SRR8667484	0.0	SRR8667484	0.697158	SRR8667484	0.0	SRR8667484	6.54441	SRR8667484	1.30641	SRR8667484	12.111	SRR8667484	3.10298	SRR8667484	0.145789	SRR8667484	0.845983	SRR8667484	0.0	SRR8667484	0.148817	SRR8667484	0.086512	SRR8667484	0.0	SRR8667484	0.117663	SRR8667484	2.0803	SRR8667484	0.0	SRR8667484	0.0	SRR8667484	0.418068	SRR8667484	4.62461
SRR4407737	0.084317	SRR4407737	0.087423	SRR4407737	0.0	SRR4407737	0.0	SRR4407737	1.641	SRR4407737	0.0	SRR4407737	0.140932	SRR4407737	0.0	SRR4407737	2.46075	SRR4407737	0.344798	SRR4407737	13.1214	SRR4407737	2.70336	SRR4407737	0.147249	SRR4407737	0.277271	SRR4407737	0.0	SRR4407737	0.0	SRR4407737	0.0	SRR4407737	0.0	SRR4407737	0.0	SRR4407737	0.059805	SRR4407737	0.0	SRR4407737	0.0	SRR4407737	0.0	SRR4407737	3.11914
SRR5515908	0.084114	SRR5515908	0.087357	SRR5515908	0.493087	SRR5515908	0.0	SRR5515908	2.61232	SRR5515908	0.0	SRR5515908	2.80301	SRR5515908	0.0	SRR5515908	6.8278	SRR5515908	3.6165	SRR5515908	14.5703	SRR5515908	3.41234	SRR5515908	0.192254	SRR5515908	0.519513	SRR5515908	0.0	SRR5515908	0.736048	SRR5515908	0.0	SRR5515908	0.0	SRR5515908	0.058287	SRR5515908	1.11896	SRR5515908	0.147586	SRR5515908	0.070501	SRR5515908	0.58231	SRR5515908	1.69592
SRR4407783	0.084089	SRR4407783	0.261599	SRR4407783	0.164462	SRR4407783	0.0	SRR4407783	5.12618	SRR4407783	0.0	SRR4407783	1.91756	SRR4407783	0.0	SRR4407783	9.83671	SRR4407783	2.61154	SRR4407783	30.5421	SRR4407783	6.46812	SRR4407783	0.048871	SRR4407783	1.68501	SRR4407783	0.0	SRR4407783	0.698186	SRR4407783	0.479282	SRR4407783	0.0	SRR4407783	0.11796	SRR4407783	1.54898	SRR4407783	0.222384	SRR4407783	0.0	SRR4407783	0.831985	SRR4407783	14.08
SRR7896610	0.08392	SRR7896610	0.0	SRR7896610	1.96799	SRR7896610	0.0	SRR7896610	3.96096	SRR7896610	0.151247	SRR7896610	1.88316	SRR7896610	0.046783	SRR7896610	9.24945	SRR7896610	2.86152	SRR7896610	27.2424	SRR7896610	3.67705	SRR7896610	0.096075	SRR7896610	0.424842	SRR7896610	0.0	SRR7896610	0.588489	SRR7896610	0.042731	SRR7896610	0.0	SRR7896610	0.0	SRR7896610	1.41191	SRR7896610	0.07366	SRR7896610	0.070386	SRR7896610	0.663994	SRR7896610	8.78256
SRR6026656	0.083768	SRR6026656	0.086701	SRR6026656	0.082011	SRR6026656	0.0	SRR6026656	6.96532	SRR6026656	0.0	SRR6026656	1.88162	SRR6026656	0.048528	SRR6026656	5.42327	SRR6026656	2.28083	SRR6026656	33.8385	SRR6026656	2.68181	SRR6026656	0.0	SRR6026656	0.75829	SRR6026656	0.0	SRR6026656	0.202996	SRR6026656	0.311604	SRR6026656	0.0	SRR6026656	0.238709	SRR6026656	0.964129	SRR6026656	0.445804	SRR6026656	0.356185	SRR6026656	0.165853	SRR6026656	3.90373
SRR10574518	0.083725	SRR10574518	0.0	SRR10574518	0.73725	SRR10574518	0.0	SRR10574518	6.51006	SRR10574518	0.075879	SRR10574518	3.15231	SRR10574518	0.0	SRR10574518	13.4831	SRR10574518	1.78664	SRR10574518	16.854	SRR10574518	3.02646	SRR10574518	0.294806	SRR10574518	5.0027	SRR10574518	0.188206	SRR10574518	0.651629	SRR10574518	0.526444	SRR10574518	0.0	SRR10574518	0.0	SRR10574518	1.37356	SRR10574518	0.222028	SRR10574518	0.070879	SRR10574518	0.828585	SRR10574518	4.76319
SRR3223419	0.083026	SRR3223419	0.0	SRR3223419	0.648134	SRR3223419	0.0	SRR3223419	1.2252	SRR3223419	0.0	SRR3223419	2.21315	SRR3223419	0.0	SRR3223419	10.0105	SRR3223419	3.13339	SRR3223419	16.9861	SRR3223419	2.24581	SRR3223419	0.788113	SRR3223419	0.13659	SRR3223419	0.120688	SRR3223419	0.378884	SRR3223419	0.164358	SRR3223419	0.0	SRR3223419	0.0	SRR3223419	0.686364	SRR3223419	0.28942	SRR3223419	0.206944	SRR3223419	0.082062	SRR3223419	2.20162
SRR10298424	0.082974	SRR10298424	0.858924	SRR10298424	26.8861	SRR10298424	0.0	SRR10298424	0.0	SRR10298424	0.0	SRR10298424	2.68747	SRR10298424	0.047982	SRR10298424	30.3949	SRR10298424	12.2454	SRR10298424	4.25882	SRR10298424	6.58962	SRR10298424	0.0	SRR10298424	85.0302	SRR10298424	0.312843	SRR10298424	0.351288	SRR10298424	0.0	SRR10298424	0.0	SRR10298424	0.0	SRR10298424	4.88851	SRR10298424	0.0	SRR10298424	0.0	SRR10298424	1.88916	SRR10298424	3.10296
SRR10037586	0.08286	SRR10037586	0.0	SRR10037586	0.621578	SRR10037586	0.0	SRR10037586	0.058868	SRR10037586	0.0	SRR10037586	0.373005	SRR10037586	0.0	SRR10037586	1.18736	SRR10037586	0.83921	SRR10037586	1.54207	SRR10037586	0.497874	SRR10037586	0.0	SRR10037586	0.015958	SRR10037586	0.082846	SRR10037586	0.016556	SRR10037586	0.0	SRR10037586	0.0	SRR10037586	0.0	SRR10037586	0.0	SRR10037586	0.048847	SRR10037586	0.0	SRR10037586	0.0	SRR10037586	0.230631
SRR10574530	0.082784	SRR10574530	0.0	SRR10574530	0.485965	SRR10574530	0.0	SRR10574530	2.78325	SRR10574530	0.075019	SRR10574530	0.604466	SRR10574530	0.047332	SRR10574530	21.0655	SRR10574530	0.883101	SRR10574530	22.2338	SRR10574530	1.23805	SRR10574530	0.0	SRR10574530	5.57473	SRR10574530	0.062013	SRR10574530	0.346776	SRR10574530	0.130061	SRR10574530	0.0	SRR10574530	0.0	SRR10574530	0.826416	SRR10574530	0.073168	SRR10574530	0.0	SRR10574530	0.245779	SRR10574530	3.95503
SRR8944214	0.082325	SRR8944214	0.0	SRR8944214	0.160902	SRR8944214	0.0	SRR8944214	4.76691	SRR8944214	0.0	SRR8944214	1.94205	SRR8944214	0.0	SRR8944214	5.91045	SRR8944214	3.41201	SRR8944214	12.2205	SRR8944214	2.49938	SRR8944214	0.330604	SRR8944214	0.32489	SRR8944214	0.0	SRR8944214	0.482127	SRR8944214	0.378232	SRR8944214	0.0	SRR8944214	0.171631	SRR8944214	1.90744	SRR8944214	0.433837	SRR8944214	0.0	SRR8944214	0.814268	SRR8944214	5.85401
SRR10574528	0.08214	SRR10574528	0.0	SRR10574528	1.20524	SRR10574528	0.0	SRR10574528	3.88366	SRR10574528	0.0	SRR10574528	3.17175	SRR10574528	0.046797	SRR10574528	8.75969	SRR10574528	2.49015	SRR10574528	12.7306	SRR10574528	2.54582	SRR10574528	0.240078	SRR10574528	5.314	SRR10574528	0.307006	SRR10574528	0.538886	SRR10574528	0.642691	SRR10574528	0.0	SRR10574528	0.057851	SRR10574528	1.16861	SRR10574528	0.290113	SRR10574528	0.138873	SRR10574528	0.48769	SRR10574528	5.2218
SRR7160932	0.08213	SRR7160932	0.0	SRR7160932	0.642016	SRR7160932	0.0	SRR7160932	4.95113	SRR7160932	0.0	SRR7160932	0.94439	SRR7160932	0.0	SRR7160932	7.07917	SRR7160932	3.40121	SRR7160932	22.6543	SRR7160932	1.68493	SRR7160932	0.094065	SRR7160932	0.36974	SRR7160932	0.0	SRR7160932	0.192057	SRR7160932	0.418395	SRR7160932	0.0	SRR7160932	0.057001	SRR7160932	0.921465	SRR7160932	0.216292	SRR7160932	0.068895	SRR7160932	0.243688	SRR7160932	5.71108
SRR5478906	0.081923	SRR5478906	0.0	SRR5478906	0.240542	SRR5478906	0.0	SRR5478906	0.0	SRR5478906	0.0	SRR5478906	0.602589	SRR5478906	0.141532	SRR5478906	10.503	SRR5478906	1.58498	SRR5478906	11.1946	SRR5478906	0.948883	SRR5478906	0.0	SRR5478906	0.856523	SRR5478906	0.0	SRR5478906	0.39484	SRR5478906	0.0	SRR5478906	0.0	SRR5478906	0.0	SRR5478906	0.234788	SRR5478906	0.507833	SRR5478906	0.13904	SRR5478906	0.486529	SRR5478906	3.55548
SRR4407774	0.081884	SRR4407774	0.339695	SRR4407774	0.080069	SRR4407774	0.0	SRR4407774	6.27691	SRR4407774	0.0	SRR4407774	2.27381	SRR4407774	0.0	SRR4407774	9.39966	SRR4407774	2.60839	SRR4407774	28.6058	SRR4407774	6.01099	SRR4407774	0.047523	SRR4407774	2.03366	SRR4407774	0.0	SRR4407774	1.11543	SRR4407774	0.296524	SRR4407774	0.061324	SRR4407774	0.0	SRR4407774	1.56486	SRR4407774	0.0	SRR4407774	0.0	SRR4407774	0.567098	SRR4407774	11.1695
SRR2014754	0.081819	SRR2014754	0.0	SRR2014754	0.0	SRR2014754	0.0	SRR2014754	3.39464	SRR2014754	0.148414	SRR2014754	1.38897	SRR2014754	0.0	SRR2014754	5.44466	SRR2014754	2.62267	SRR2014754	10.4379	SRR2014754	2.78925	SRR2014754	0.0	SRR2014754	0.900029	SRR2014754	0.0	SRR2014754	0.245703	SRR2014754	0.086068	SRR2014754	0.0	SRR2014754	0.0	SRR2014754	2.39823	SRR2014754	0.434346	SRR2014754	0.485451	SRR2014754	0.080979	SRR2014754	11.1306
SRR8667488	0.081423	SRR8667488	0.0	SRR8667488	0.318305	SRR8667488	0.0	SRR8667488	3.9326	SRR8667488	0.0	SRR8667488	0.805499	SRR8667488	0.091152	SRR8667488	11.6157	SRR8667488	0.728403	SRR8667488	12.5928	SRR8667488	2.09355	SRR8667488	0.140375	SRR8667488	1.13265	SRR8667488	0.0	SRR8667488	0.620928	SRR8667488	0.083294	SRR8667488	0.0	SRR8667488	0.22661	SRR8667488	2.34668	SRR8667488	0.071548	SRR8667488	0.068392	SRR8667488	0.241613	SRR8667488	2.31827
SRR9336545	0.081415	SRR9336545	0.042196	SRR9336545	0.039818	SRR9336545	0.0	SRR9336545	2.48192	SRR9336545	0.0	SRR9336545	1.20612	SRR9336545	0.0	SRR9336545	3.33876	SRR9336545	2.07742	SRR9336545	6.35415	SRR9336545	1.18873	SRR9336545	0.118862	SRR9336545	0.140228	SRR9336545	0.0	SRR9336545	0.509362	SRR9336545	0.402986	SRR9336545	0.0	SRR9336545	0.0	SRR9336545	0.463	SRR9336545	0.251539	SRR9336545	0.137597	SRR9336545	0.322251	SRR9336545	3.17137
SRR6124011	0.081408	SRR6124011	0.0	SRR6124011	0.0	SRR6124011	0.0	SRR6124011	1.09095	SRR6124011	0.036542	SRR6124011	0.591267	SRR6124011	0.0	SRR6124011	7.55688	SRR6124011	1.70612	SRR6124011	9.65064	SRR6124011	2.02331	SRR6124011	0.0	SRR6124011	0.307917	SRR6124011	0.029742	SRR6124011	0.140485	SRR6124011	0.183096	SRR6124011	0.149689	SRR6124011	0.0	SRR6124011	1.24132	SRR6124011	0.426737	SRR6124011	0.0	SRR6124011	0.241444	SRR6124011	3.2246
SRR7500509	0.080994	SRR7500509	0.0	SRR7500509	0.394868	SRR7500509	0.0	SRR7500509	0.194113	SRR7500509	0.0	SRR7500509	0.382982	SRR7500509	0.0	SRR7500509	5.0835	SRR7500509	3.10247	SRR7500509	0.428117	SRR7500509	16.6586	SRR7500509	0.0	SRR7500509	0.437925	SRR7500509	0.0	SRR7500509	0.045584	SRR7500509	0.039456	SRR7500509	0.0	SRR7500509	0.0	SRR7500509	0.994598	SRR7500509	0.0	SRR7500509	0.0	SRR7500509	0.0	SRR7500509	4.79261
SRR6026637	0.080514	SRR6026637	0.0	SRR6026637	0.039414	SRR6026637	0.0	SRR6026637	4.05232	SRR6026637	0.0	SRR6026637	1.86859	SRR6026637	0.0	SRR6026637	4.46691	SRR6026637	1.06332	SRR6026637	22.609	SRR6026637	4.57621	SRR6026637	0.0	SRR6026637	0.470873	SRR6026637	0.0	SRR6026637	0.292931	SRR6026637	0.235575	SRR6026637	0.0	SRR6026637	0.028698	SRR6026637	1.94148	SRR6026637	0.250014	SRR6026637	0.308219	SRR6026637	0.079707	SRR6026637	0.984686
SRR11615286	0.080098	SRR11615286	0.0	SRR11615286	0.0	SRR11615286	0.0	SRR11615286	16.3695	SRR11615286	0.0	SRR11615286	0.678645	SRR11615286	0.0	SRR11615286	4.64429	SRR11615286	1.06113	SRR11615286	15.6008	SRR11615286	1.81453	SRR11615286	0.188936	SRR11615286	1.07986	SRR11615286	0.0	SRR11615286	0.09636	SRR11615286	0.633073	SRR11615286	0.0	SRR11615286	0.056766	SRR11615286	1.89173	SRR11615286	0.070899	SRR11615286	0.203793	SRR11615286	0.0	SRR11615286	7.3116
SRR7227780	0.079919	SRR7227780	0.083041	SRR7227780	0.338263	SRR7227780	0.028421	SRR7227780	0.034216	SRR7227780	0.023967	SRR7227780	0.202606	SRR7227780	0.044228	SRR7227780	14.4007	SRR7227780	2.39323	SRR7227780	0.345247	SRR7227780	1.40215	SRR7227780	0.0	SRR7227780	2.92132	SRR7227780	0.058726	SRR7227780	0.185534	SRR7227780	0.053821	SRR7227780	0.0	SRR7227780	0.03678	SRR7227780	0.743319	SRR7227780	0.023336	SRR7227780	0.066851	SRR7227780	0.974678	SRR7227780	1.34851
ERR1295156	0.079176	ERR1295156	0.0	ERR1295156	0.0	ERR1295156	0.0	ERR1295156	6.64701	ERR1295156	0.0	ERR1295156	0.136047	ERR1295156	0.0	ERR1295156	0.152304	ERR1295156	1.43713	ERR1295156	8.60172	ERR1295156	1.29174	ERR1295156	0.044694	ERR1295156	0.878852	ERR1295156	0.0	ERR1295156	0.0	ERR1295156	0.462764	ERR1295156	0.180363	ERR1295156	2.08685	ERR1295156	26.8806	ERR1295156	0.070225	ERR1295156	0.0	ERR1295156	0.0	ERR1295156	1.51209
SRR11609236	0.078867	SRR11609236	0.0	SRR11609236	0.0	SRR11609236	0.0	SRR11609236	6.29641	SRR11609236	0.0	SRR11609236	0.427522	SRR11609236	0.0	SRR11609236	8.39996	SRR11609236	3.57129	SRR11609236	37.9109	SRR11609236	4.02546	SRR11609236	0.0	SRR11609236	0.462764	SRR11609236	0.0	SRR11609236	0.0	SRR11609236	0.158967	SRR11609236	0.0	SRR11609236	0.054365	SRR11609236	0.659242	SRR11609236	0.276178	SRR11609236	0.06592	SRR11609236	0.389916	SRR11609236	8.26815
SRR1802170	0.078665	SRR1802170	0.0	SRR1802170	0.615596	SRR1802170	0.0	SRR1802170	0.04166	SRR1802170	0.0	SRR1802170	1.36437	SRR1802170	0.0	SRR1802170	3.31194	SRR1802170	3.73797	SRR1802170	10.6441	SRR1802170	8.40123	SRR1802170	0.0	SRR1802170	3.55067	SRR1802170	0.0	SRR1802170	0.281439	SRR1802170	0.041022	SRR1802170	0.0	SRR1802170	0.0	SRR1802170	1.34279	SRR1802170	0.277822	SRR1802170	0.332466	SRR1802170	1.79039	SRR1802170	10.5957
SRR8429647	0.078625	SRR8429647	0.0	SRR8429647	0.0	SRR8429647	0.0	SRR8429647	4.05181	SRR8429647	0.0	SRR8429647	0.751472	SRR8429647	0.0	SRR8429647	8.82636	SRR8429647	3.42082	SRR8429647	14.8289	SRR8429647	4.70385	SRR8429647	0.276971	SRR8429647	0.771609	SRR8429647	0.0	SRR8429647	0.518016	SRR8429647	0.082438	SRR8429647	0.0	SRR8429647	0.055548	SRR8429647	0.729297	SRR8429647	0.13902	SRR8429647	0.199719	SRR8429647	0.544687	SRR8429647	12.1102
SRR6026625	0.078614	SRR6026625	0.0	SRR6026625	0.0	SRR6026625	0.0	SRR6026625	4.41119	SRR6026625	0.0	SRR6026625	0.847581	SRR6026625	0.0	SRR6026625	7.00551	SRR6026625	2.21009	SRR6026625	14.8279	SRR6026625	5.83012	SRR6026625	0.0	SRR6026625	1.99811	SRR6026625	0.0	SRR6026625	0.237435	SRR6026625	0.333045	SRR6026625	0.0	SRR6026625	0.111771	SRR6026625	3.27308	SRR6026625	0.27868	SRR6026625	0.467454	SRR6026625	0.544725	SRR6026625	8.93291
SRR5478930	0.077856	SRR5478930	0.080608	SRR5478930	0.228626	SRR5478930	0.0	SRR5478930	0.128393	SRR5478930	0.035348	SRR5478930	1.56848	SRR5478930	0.067397	SRR5478930	8.07068	SRR5478930	2.0203	SRR5478930	16.3401	SRR5478930	2.86189	SRR5478930	0.0	SRR5478930	0.181273	SRR5478930	0.0	SRR5478930	0.093998	SRR5478930	0.20599	SRR5478930	0.0	SRR5478930	0.055321	SRR5478930	1.11726	SRR5478930	0.379424	SRR5478930	0.330598	SRR5478930	0.809204	SRR5478930	4.45139
SRR8618721	0.077829	SRR8618721	0.080882	SRR8618721	0.038006	SRR8618721	0.0	SRR8618721	4.96004	SRR8618721	0.0	SRR8618721	0.548603	SRR8618721	0.0	SRR8618721	1.7102	SRR8618721	0.818224	SRR8618721	3.23261	SRR8618721	1.00193	SRR8618721	0.022079	SRR8618721	1.9089	SRR8618721	0.0	SRR8618721	0.157822	SRR8618721	0.137303	SRR8618721	0.0	SRR8618721	0.107317	SRR8618721	1.43691	SRR8618721	0.06814	SRR8618721	0.0	SRR8618721	0.038479	SRR8618721	0.95495
SRR2014756	0.077821	SRR2014756	0.0	SRR2014756	0.0	SRR2014756	0.0	SRR2014756	3.76035	SRR2014756	0.0	SRR2014756	0.878946	SRR2014756	0.0	SRR2014756	5.0893	SRR2014756	2.04586	SRR2014756	10.7517	SRR2014756	6.94842	SRR2014756	0.0	SRR2014756	0.315051	SRR2014756	0.0	SRR2014756	0.046692	SRR2014756	0.081764	SRR2014756	0.0	SRR2014756	0.05505	SRR2014756	0.611547	SRR2014756	0.206501	SRR2014756	0.395617	SRR2014756	0.308079	SRR2014756	7.21118
SRR2014755	0.077706	SRR2014755	0.0	SRR2014755	0.15208	SRR2014755	0.0	SRR2014755	3.20241	SRR2014755	0.0	SRR2014755	1.19307	SRR2014755	0.0	SRR2014755	5.12345	SRR2014755	0.894072	SRR2014755	10.6548	SRR2014755	5.61222	SRR2014755	0.0	SRR2014755	0.378759	SRR2014755	0.0	SRR2014755	0.279968	SRR2014755	0.122584	SRR2014755	0.0	SRR2014755	0.0	SRR2014755	1.55528	SRR2014755	0.274994	SRR2014755	0.197578	SRR2014755	0.230724	SRR2014755	6.55453
SRR7467283	0.077643	SRR7467283	0.0	SRR7467283	0.531738	SRR7467283	0.0	SRR7467283	0.415149	SRR7467283	0.0	SRR7467283	1.35112	SRR7467283	0.0	SRR7467283	6.9071	SRR7467283	2.73899	SRR7467283	12.8156	SRR7467283	7.33587	SRR7467283	0.0	SRR7467283	0.223775	SRR7467283	0.116285	SRR7467283	0.139315	SRR7467283	0.0	SRR7467283	0.0	SRR7467283	0.0	SRR7467283	1.43892	SRR7467283	0.0	SRR7467283	0.0	SRR7467283	0.076838	SRR7467283	5.53294
SRR4407787	0.077264	SRR4407787	0.0	SRR4407787	0.0	SRR4407787	0.0	SRR4407787	1.53439	SRR4407787	0.0	SRR4407787	0.301071	SRR4407787	0.0	SRR4407787	1.76731	SRR4407787	0.568519	SRR4407787	13.061	SRR4407787	2.42202	SRR4407787	0.17976	SRR4407787	0.408125	SRR4407787	0.057581	SRR4407787	0.091716	SRR4407787	0.080143	SRR4407787	0.0	SRR4407787	0.0	SRR4407787	0.109542	SRR4407787	0.0	SRR4407787	0.0	SRR4407787	0.30579	SRR4407787	4.13952
SRR6821570	0.077124	SRR6821570	0.079912	SRR6821570	0.867752	SRR6821570	0.0	SRR6821570	0.45119	SRR6821570	0.0	SRR6821570	1.86332	SRR6821570	0.0	SRR6821570	2.42796	SRR6821570	3.59886	SRR6821570	9.48967	SRR6821570	1.03101	SRR6821570	0.067863	SRR6821570	0.133451	SRR6821570	0.057775	SRR6821570	0.346165	SRR6821570	0.020196	SRR6821570	0.0	SRR6821570	0.0	SRR6821570	0.137491	SRR6821570	0.0	SRR6821570	0.097922	SRR6821570	0.114488	SRR6821570	1.60843
SRR5610323	0.07676	SRR5610323	0.160066	SRR5610323	0.0	SRR5610323	0.0	SRR5610323	1.14004	SRR5610323	0.0	SRR5610323	0.240527	SRR5610323	0.040874	SRR5610323	9.10486	SRR5610323	0.610996	SRR5610323	5.6717	SRR5610323	1.14584	SRR5610323	0.0	SRR5610323	0.391005	SRR5610323	0.055118	SRR5610323	0.085927	SRR5610323	0.111455	SRR5610323	0.0	SRR5610323	0.051583	SRR5610323	0.573725	SRR5610323	0.199539	SRR5610323	0.063298	SRR5610323	0.606634	SRR5610323	1.45299
ERR1886390	0.076707	ERR1886390	0.0	ERR1886390	0.07501	ERR1886390	0.0	ERR1886390	15.3674	ERR1886390	0.0	ERR1886390	0.042645	ERR1886390	0.0	ERR1886390	2.34845	ERR1886390	0.564121	ERR1886390	7.71989	ERR1886390	1.31839	ERR1886390	0.267374	ERR1886390	5.3891	ERR1886390	0.057124	ERR1886390	0.0	ERR1886390	0.397273	ERR1886390	0.0	ERR1886390	0.430291	ERR1886390	2.28188	ERR1886390	0.067612	ERR1886390	0.0	ERR1886390	0.227681	ERR1886390	6.941
SRR3310046	0.076566	SRR3310046	0.0	SRR3310046	0.524283	SRR3310046	0.0	SRR3310046	1.12238	SRR3310046	0.069333	SRR3310046	0.771462	SRR3310046	0.043632	SRR3310046	2.77874	SRR3310046	1.94655	SRR3310046	10.4779	SRR3310046	9.67291	SRR3310046	0.0	SRR3310046	0.484155	SRR3310046	0.0	SRR3310046	0.045676	SRR3310046	0.399496	SRR3310046	0.0	SRR3310046	0.161804	SRR3310046	2.39687	SRR3310046	0.473277	SRR3310046	0.453111	SRR3310046	1.21226	SRR3310046	8.17151
SRR6908898	0.076494	SRR6908898	0.158231	SRR6908898	0.599375	SRR6908898	0.0	SRR6908898	0.711103	SRR6908898	0.0	SRR6908898	1.44982	SRR6908898	0.0	SRR6908898	3.17499	SRR6908898	4.8773	SRR6908898	10.4898	SRR6908898	2.02323	SRR6908898	0.045823	SRR6908898	0.270467	SRR6908898	0.0	SRR6908898	0.280319	SRR6908898	0.164176	SRR6908898	0.0	SRR6908898	0.164455	SRR6908898	1.66032	SRR6908898	0.272026	SRR6908898	0.130503	SRR6908898	2.42372	SRR6908898	14.0935
SRR7126565	0.076357	SRR7126565	0.158095	SRR7126565	0.672718	SRR7126565	0.0	SRR7126565	1.02073	SRR7126565	0.0	SRR7126565	1.7776	SRR7126565	0.0	SRR7126565	4.63365	SRR7126565	5.53834	SRR7126565	17.4461	SRR7126565	2.26365	SRR7126565	0.135752	SRR7126565	0.0	SRR7126565	0.0	SRR7126565	0.230752	SRR7126565	0.0	SRR7126565	0.0	SRR7126565	0.0	SRR7126565	1.15153	SRR7126565	0.203045	SRR7126565	0.0	SRR7126565	0.982615	SRR7126565	2.33007
ERR1886225	0.076304	ERR1886225	0.0	ERR1886225	0.0	ERR1886225	0.0	ERR1886225	15.9415	ERR1886225	0.0	ERR1886225	0.381942	ERR1886225	0.0	ERR1886225	2.18783	ERR1886225	0.623612	ERR1886225	8.68809	ERR1886225	1.5116	ERR1886225	0.390412	ERR1886225	4.53265	ERR1886225	0.0	ERR1886225	0.0	ERR1886225	0.355818	ERR1886225	0.057191	ERR1886225	0.160554	ERR1886225	2.05425	ERR1886225	0.067265	ERR1886225	0.128726	ERR1886225	0.150993	ERR1886225	5.6975
SRR2014762	0.076206	SRR2014762	0.0	SRR2014762	0.0	SRR2014762	0.0	SRR2014762	1.87368	SRR2014762	0.0	SRR2014762	0.594805	SRR2014762	0.0	SRR2014762	5.868	SRR2014762	3.40616	SRR2014762	6.96512	SRR2014762	2.39461	SRR2014762	0.0	SRR2014762	0.824962	SRR2014762	0.0	SRR2014762	0.180907	SRR2014762	0.039519	SRR2014762	0.0	SRR2014762	0.160434	SRR2014762	2.43081	SRR2014762	0.201577	SRR2014762	0.128597	SRR2014762	0.301601	SRR2014762	11.3279
SRR8429654	0.07567	SRR8429654	0.0	SRR8429654	0.0	SRR8429654	0.0	SRR8429654	2.1858	SRR8429654	0.0	SRR8429654	0.425549	SRR8429654	0.0	SRR8429654	6.74998	SRR8429654	7.67505	SRR8429654	7.05889	SRR8429654	2.29059	SRR8429654	0.0	SRR8429654	0.08739	SRR8429654	0.113448	SRR8429654	0.181337	SRR8429654	0.119046	SRR8429654	0.0	SRR8429654	0.05347	SRR8429654	1.72804	SRR8429654	0.066903	SRR8429654	0.25631	SRR8429654	0.374443	SRR8429654	11.542
SRR10148628	0.075504	SRR10148628	0.078619	SRR10148628	0.441931	SRR10148628	0.0	SRR10148628	7.90525	SRR10148628	0.0	SRR10148628	2.16148	SRR10148628	0.0	SRR10148628	4.44818	SRR10148628	1.45162	SRR10148628	18.4877	SRR10148628	4.2908	SRR10148628	0.0	SRR10148628	6.9404	SRR10148628	0.0	SRR10148628	0.0	SRR10148628	3.52835	SRR10148628	0.220262	SRR10148628	0.153789	SRR10148628	1.29552	SRR10148628	0.328489	SRR10148628	0.688642	SRR10148628	1.49233	SRR10148628	6.43095
SRR5344024	0.075389	SRR5344024	0.0	SRR5344024	0.835694	SRR5344024	0.0	SRR5344024	4.82624	SRR5344024	0.0	SRR5344024	5.62466	SRR5344024	0.0	SRR5344024	6.52456	SRR5344024	1.97631	SRR5344024	54.9436	SRR5344024	1.35206	SRR5344024	0.065971	SRR5344024	1.9626	SRR5344024	0.0	SRR5344024	0.740445	SRR5344024	0.457726	SRR5344024	0.0	SRR5344024	0.220919	SRR5344024	3.47203	SRR5344024	0.63203	SRR5344024	0.541295	SRR5344024	0.248658	SRR5344024	2.71642
SRR8429653	0.075313	SRR8429653	0.078045	SRR8429653	0.07368	SRR8429653	0.0	SRR8429653	3.75338	SRR8429653	0.0	SRR8429653	1.35181	SRR8429653	0.043004	SRR8429653	7.53602	SRR8429653	2.75848	SRR8429653	8.97589	SRR8429653	4.67542	SRR8429653	0.251327	SRR8429653	0.347038	SRR8429653	0.056373	SRR8429653	0.495144	SRR8429653	0.157534	SRR8429653	0.056719	SRR8429653	0.053125	SRR8429653	0.590207	SRR8429653	0.199624	SRR8429653	0.191152	SRR8429653	0.0	SRR8429653	10.2156
SRR6029209	0.075217	SRR6029209	0.0	SRR6029209	0.294	SRR6029209	0.040479	SRR6029209	1.72601	SRR6029209	0.0	SRR6029209	1.31888	SRR6029209	0.0	SRR6029209	3.44855	SRR6029209	1.3441	SRR6029209	12.3141	SRR6029209	12.6406	SRR6029209	0.0	SRR6029209	0.425496	SRR6029209	0.0	SRR6029209	0.044002	SRR6029209	0.421822	SRR6029209	0.0	SRR6029209	0.052228	SRR6029209	2.48014	SRR6029209	0.066042	SRR6029209	0.0	SRR6029209	0.074394	SRR6029209	6.18894
SRR5478936	0.07499	SRR5478936	0.0	SRR5478936	0.146789	SRR5478936	0.0	SRR5478936	2.44079	SRR5478936	0.0	SRR5478936	1.06268	SRR5478936	0.04318	SRR5478936	10.1239	SRR5478936	3.21554	SRR5478936	17.0831	SRR5478936	8.45208	SRR5478936	0.0	SRR5478936	2.09616	SRR5478936	0.0	SRR5478936	0.135519	SRR5478936	0.474979	SRR5478936	0.0	SRR5478936	0.0	SRR5478936	4.13684	SRR5478936	0.33203	SRR5478936	0.381805	SRR5478936	0.51958	SRR5478936	11.4759
SRR5025145	0.07492	SRR5025145	0.0	SRR5025145	0.0	SRR5025145	0.0	SRR5025145	0.217229	SRR5025145	0.0	SRR5025145	0.043363	SRR5025145	0.044111	SRR5025145	1.25219	SRR5025145	0.466735	SRR5025145	3.37963	SRR5025145	0.266194	SRR5025145	0.045208	SRR5025145	0.039745	SRR5025145	0.085633	SRR5025145	0.046082	SRR5025145	0.060808	SRR5025145	0.02871	SRR5025145	0.08095	SRR5025145	0.054477	SRR5025145	0.100111	SRR5025145	0.096118	SRR5025145	0.074196	SRR5025145	0.69308
SRR7896611	0.074796	SRR7896611	0.077679	SRR7896611	1.68082	SRR7896611	0.0	SRR7896611	3.75345	SRR7896611	0.0	SRR7896611	1.96188	SRR7896611	0.0	SRR7896611	6.94707	SRR7896611	1.82053	SRR7896611	26.86	SRR7896611	3.17701	SRR7896611	0.384757	SRR7896611	0.588115	SRR7896611	0.0	SRR7896611	0.39281	SRR7896611	0.304159	SRR7896611	0.0	SRR7896611	0.05184	SRR7896611	1.36185	SRR7896611	0.065624	SRR7896611	0.062698	SRR7896611	0.517811	SRR7896611	7.76496
SRR3664414	0.074774	SRR3664414	0.0	SRR3664414	0.0	SRR3664414	0.0	SRR3664414	0.0	SRR3664414	0.0	SRR3664414	3.3832	SRR3664414	0.0	SRR3664414	0.64573	SRR3664414	1.53504	SRR3664414	0.077477	SRR3664414	0.0	SRR3664414	0.0	SRR3664414	0.0	SRR3664414	0.784951	SRR3664414	0.268903	SRR3664414	0.0	SRR3664414	0.0	SRR3664414	0.0	SRR3664414	0.0	SRR3664414	2.18192	SRR3664414	0.0	SRR3664414	0.0	SRR3664414	0.737856
SRR6908900	0.074669	SRR6908900	0.154492	SRR6908900	0.438744	SRR6908900	0.0	SRR6908900	0.608113	SRR6908900	0.611499	SRR6908900	0.68418	SRR6908900	0.0	SRR6908900	1.8389	SRR6908900	2.90261	SRR6908900	12.7616	SRR6908900	2.05694	SRR6908900	0.0	SRR6908900	0.087758	SRR6908900	0.282779	SRR6908900	0.090968	SRR6908900	0.119814	SRR6908900	0.0	SRR6908900	0.106814	SRR6908900	1.34804	SRR6908900	0.464334	SRR6908900	0.06363	SRR6908900	2.2918	SRR6908900	12.2474
SRR10574526	0.074416	SRR10574526	0.07718	SRR10574526	0.945953	SRR10574526	0.0	SRR10574526	8.14397	SRR10574526	0.0	SRR10574526	2.56178	SRR10574526	0.0	SRR10574526	8.34456	SRR10574526	2.37027	SRR10574526	14.7603	SRR10574526	2.81604	SRR10574526	0.345435	SRR10574526	7.24927	SRR10574526	0.055377	SRR10574526	0.352516	SRR10574526	0.769747	SRR10574526	0.0	SRR10574526	0.0	SRR10574526	0.631965	SRR10574526	0.065571	SRR10574526	0.062733	SRR10574526	1.10438	SRR10574526	9.86913
SRR5478918	0.074123	SRR5478918	0.038375	SRR5478918	0.108826	SRR5478918	0.020633	SRR5478918	0.034028	SRR5478918	0.0	SRR5478918	1.00865	SRR5478918	0.021366	SRR5478918	7.48148	SRR5478918	3.15102	SRR5478918	12.2039	SRR5478918	8.10064	SRR5478918	0.0	SRR5478918	0.40143	SRR5478918	0.0	SRR5478918	0.044702	SRR5478918	0.626829	SRR5478918	0.0	SRR5478918	0.184207	SRR5478918	2.17903	SRR5478918	0.590937	SRR5478918	0.188777	SRR5478918	0.953806	SRR5478918	6.09905
SRR8944211	0.074062	SRR8944211	0.0	SRR8944211	0.21713	SRR8944211	0.0	SRR8944211	4.09932	SRR8944211	0.0	SRR8944211	1.82907	SRR8944211	0.0	SRR8944211	6.25316	SRR8944211	1.80588	SRR8944211	13.6345	SRR8944211	2.35581	SRR8944211	0.127511	SRR8944211	0.417694	SRR8944211	0.0	SRR8944211	0.477273	SRR8944211	0.340407	SRR8944211	0.0	SRR8944211	0.102962	SRR8944211	2.39257	SRR8944211	0.065055	SRR8944211	0.0	SRR8944211	1.68484	SRR8944211	4.4358
SRR8429649	0.073486	SRR8429649	0.0	SRR8429649	0.071908	SRR8429649	0.0	SRR8429649	3.26337	SRR8429649	0.0	SRR8429649	0.789609	SRR8429649	0.0	SRR8429649	7.65474	SRR8429649	3.50177	SRR8429649	6.65454	SRR8429649	5.74409	SRR8429649	0.0	SRR8429649	0.297538	SRR8429649	0.0	SRR8429649	0.308675	SRR8429649	0.115831	SRR8429649	0.0	SRR8429649	0.051988	SRR8429649	0.840046	SRR8429649	0.0	SRR8429649	0.124533	SRR8429649	0.363652	SRR8429649	12.0012
SRR5025151	0.073186	SRR5025151	0.189132	SRR5025151	0.0	SRR5025151	0.10398	SRR5025151	0.020077	SRR5025151	0.100098	SRR5025151	0.084647	SRR5025151	0.064581	SRR5025151	1.61658	SRR5025151	0.425393	SRR5025151	4.86567	SRR5025151	0.281472	SRR5025151	0.044126	SRR5025151	0.147026	SRR5025151	0.111481	SRR5025151	0.089962	SRR5025151	0.039564	SRR5025151	0.112131	SRR5025151	0.0	SRR5025151	0.053187	SRR5025151	0.032591	SRR5025151	0.0	SRR5025151	0.0	SRR5025151	0.479349
SRR6048693	0.072926	SRR6048693	0.0	SRR6048693	0.071412	SRR6048693	0.081992	SRR6048693	3.97037	SRR6048693	0.0	SRR6048693	1.21075	SRR6048693	0.084867	SRR6048693	3.25609	SRR6048693	2.56748	SRR6048693	10.1757	SRR6048693	7.14179	SRR6048693	0.0	SRR6048693	0.171178	SRR6048693	0.0	SRR6048693	0.399269	SRR6048693	1.59671	SRR6048693	0.0	SRR6048693	0.05211	SRR6048693	3.47246	SRR6048693	0.323801	SRR6048693	0.496909	SRR6048693	0.649805	SRR6048693	9.71794
SRR5478942	0.072445	SRR5478942	0.075001	SRR5478942	0.354569	SRR5478942	0.0	SRR5478942	4.60915	SRR5478942	0.065791	SRR5478942	1.76752	SRR5478942	0.041833	SRR5478942	7.32787	SRR5478942	2.08927	SRR5478942	18.1653	SRR5478942	3.02989	SRR5478942	0.0	SRR5478942	0.421932	SRR5478942	0.0	SRR5478942	0.131271	SRR5478942	0.69048	SRR5478942	0.0	SRR5478942	0.051497	SRR5478942	1.04002	SRR5478942	0.128403	SRR5478942	0.0	SRR5478942	0.358557	SRR5478942	4.58534
SRR6908886	0.072286	SRR6908886	0.074766	SRR6908886	0.35399	SRR6908886	0.0	SRR6908886	1.80959	SRR6908886	0.065808	SRR6908886	0.746895	SRR6908886	0.0	SRR6908886	2.54881	SRR6908886	3.77014	SRR6908886	11.2047	SRR6908886	1.8626	SRR6908886	0.0	SRR6908886	0.340602	SRR6908886	0.0	SRR6908886	0.088255	SRR6908886	0.193814	SRR6908886	0.0	SRR6908886	0.362486	SRR6908886	1.8821	SRR6908886	0.385535	SRR6908886	0.123299	SRR6908886	3.43552	SRR6908886	11.9272
SRR4454113	0.071837	SRR4454113	0.0	SRR4454113	0.0	SRR4454113	0.0	SRR4454113	0.0	SRR4454113	0.130366	SRR4454113	0.893082	SRR4454113	0.0	SRR4454113	18.7675	SRR4454113	5.84321	SRR4454113	19.9144	SRR4454113	0.085338	SRR4454113	0.0	SRR4454113	0.076864	SRR4454113	0.215998	SRR4454113	0.129685	SRR4454113	0.0	SRR4454113	0.0	SRR4454113	0.0	SRR4454113	0.102856	SRR4454113	0.445164	SRR4454113	0.304672	SRR4454113	0.21331	SRR4454113	3.60751
SRR8206429	0.071814	SRR8206429	0.0	SRR8206429	0.140465	SRR8206429	0.0	SRR8206429	0.375167	SRR8206429	0.0	SRR8206429	1.24026	SRR8206429	0.040734	SRR8206429	7.45525	SRR8206429	1.76196	SRR8206429	12.5822	SRR8206429	0.757655	SRR8206429	0.0	SRR8206429	0.041093	SRR8206429	0.0	SRR8206429	0.170619	SRR8206429	0.0	SRR8206429	0.0	SRR8206429	0.0	SRR8206429	0.152803	SRR8206429	0.0	SRR8206429	0.0	SRR8206429	0.0	SRR8206429	0.596358
SRR4454112	0.071661	SRR4454112	0.0	SRR4454112	0.140276	SRR4454112	0.0	SRR4454112	0.0	SRR4454112	0.130087	SRR4454112	1.12408	SRR4454112	0.041275	SRR4454112	19.1988	SRR4454112	9.01897	SRR4454112	17.5041	SRR4454112	0.042622	SRR4454112	0.0	SRR4454112	0.0	SRR4454112	0.269558	SRR4454112	0.431794	SRR4454112	0.0	SRR4454112	0.0	SRR4454112	0.0	SRR4454112	0.0	SRR4454112	0.761558	SRR4454112	0.243263	SRR4454112	0.141863	SRR4454112	3.43782
SRR10148638	0.071529	SRR10148638	0.0	SRR10148638	0.839015	SRR10148638	0.0	SRR10148638	1.51157	SRR10148638	0.0	SRR10148638	1.65619	SRR10148638	0.0	SRR10148638	4.40282	SRR10148638	1.86388	SRR10148638	16.4367	SRR10148638	2.15973	SRR10148638	0.0	SRR10148638	1.49913	SRR10148638	0.0	SRR10148638	0.126234	SRR10148638	0.513917	SRR10148638	0.053346	SRR10148638	0.0	SRR10148638	0.554215	SRR10148638	0.314533	SRR10148638	0.060148	SRR10148638	2.26422	SRR10148638	4.1875
SRR3223415	0.071498	SRR3223415	0.074467	SRR3223415	1.46447	SRR3223415	0.0	SRR3223415	1.63468	SRR3223415	0.0	SRR3223415	2.30541	SRR3223415	0.0	SRR3223415	9.11509	SRR3223415	2.5742	SRR3223415	14.1592	SRR3223415	1.42175	SRR3223415	0.0	SRR3223415	0.116659	SRR3223415	0.051706	SRR3223415	0.526056	SRR3223415	0.070119	SRR3223415	0.0	SRR3223415	0.0	SRR3223415	0.391808	SRR3223415	0.31081	SRR3223415	0.414537	SRR3223415	0.211958	SRR3223415	1.8344
SRR8422210	0.071466	SRR8422210	0.0	SRR8422210	0.0	SRR8422210	0.0	SRR8422210	13.9183	SRR8422210	0.0	SRR8422210	0.0	SRR8422210	0.0	SRR8422210	1.84775	SRR8422210	0.825805	SRR8422210	2.08735	SRR8422210	2.13097	SRR8422210	0.042489	SRR8422210	0.485907	SRR8422210	0.053973	SRR8422210	0.0	SRR8422210	0.418135	SRR8422210	0.0	SRR8422210	0.305651	SRR8422210	0.874428	SRR8422210	0.0	SRR8422210	0.0	SRR8422210	0.07075	SRR8422210	3.55047
SRR5166034	0.071436	SRR5166034	0.14886	SRR5166034	0.0	SRR5166034	0.0	SRR5166034	1.70761	SRR5166034	0.0	SRR5166034	2.78272	SRR5166034	0.07667	SRR5166034	12.1483	SRR5166034	1.88279	SRR5166034	44.5644	SRR5166034	2.01927	SRR5166034	0.039412	SRR5166034	5.57277	SRR5166034	0.0	SRR5166034	0.080553	SRR5166034	0.76719	SRR5166034	0.103774	SRR5166034	0.386139	SRR5166034	3.65984	SRR5166034	0.434257	SRR5166034	0.0	SRR5166034	0.070584	SRR5166034	2.35094
SRR8054364	0.07129	SRR8054364	0.0	SRR8054364	0.034965	SRR8054364	0.041586	SRR8054364	0.0	SRR8054364	0.098008	SRR8054364	0.33526	SRR8054364	0.0	SRR8054364	0.018009	SRR8054364	0.490169	SRR8054364	0.039133	SRR8054364	0.022141	SRR8054364	0.022001	SRR8054364	0.0	SRR8054364	0.220247	SRR8054364	0.0	SRR8054364	2.53439	SRR8054364	0.249157	SRR8054364	0.026088	SRR8054364	11.8722	SRR8054364	0.958508	SRR8054364	0.245903	SRR8054364	0.388516	SRR8054364	0.473263
SRR7062352	0.070859	SRR7062352	0.0	SRR7062352	0.901552	SRR7062352	0.0	SRR7062352	1.34205	SRR7062352	0.0	SRR7062352	3.36564	SRR7062352	0.0	SRR7062352	2.33328	SRR7062352	2.3905	SRR7062352	7.08704	SRR7062352	1.07906	SRR7062352	0.0	SRR7062352	0.16453	SRR7062352	0.0	SRR7062352	0.255986	SRR7062352	0.1869	SRR7062352	0.0	SRR7062352	0.150761	SRR7062352	0.811975	SRR7062352	0.250958	SRR7062352	0.0	SRR7062352	0.841636	SRR7062352	1.40228
SRR5618251	0.070857	SRR5618251	0.293273	SRR5618251	0.416295	SRR5618251	0.0	SRR5618251	5.67464	SRR5618251	0.0	SRR5618251	1.98322	SRR5618251	0.0	SRR5618251	6.55287	SRR5618251	1.63923	SRR5618251	17.3343	SRR5618251	1.8698	SRR5618251	0.0	SRR5618251	4.22317	SRR5618251	0.0	SRR5618251	0.904272	SRR5618251	0.151173	SRR5618251	0.05391	SRR5618251	0.40475	SRR5618251	1.78792	SRR5618251	0.062905	SRR5618251	0.0	SRR5618251	0.350755	SRR5618251	6.99603
SRR9273846	0.07085	SRR9273846	0.073526	SRR9273846	0.415524	SRR9273846	0.0	SRR9273846	0.482546	SRR9273846	0.0	SRR9273846	1.05454	SRR9273846	0.0	SRR9273846	13.5735	SRR9273846	3.69231	SRR9273846	8.85695	SRR9273846	2.04737	SRR9273846	0.0	SRR9273846	0.080261	SRR9273846	0.0	SRR9273846	0.500126	SRR9273846	0.0	SRR9273846	0.0	SRR9273846	0.0	SRR9273846	0.349325	SRR9273846	0.124617	SRR9273846	0.059576	SRR9273846	0.070085	SRR9273846	2.5524
SRR5166045	0.070789	SRR5166045	0.22096	SRR5166045	0.0	SRR5166045	0.0	SRR5166045	2.59822	SRR5166045	0.0	SRR5166045	5.07313	SRR5166045	0.038581	SRR5166045	10.0205	SRR5166045	1.42295	SRR5166045	45.7029	SRR5166045	3.16076	SRR5166045	0.158583	SRR5166045	3.62133	SRR5166045	0.0	SRR5166045	0.323987	SRR5166045	1.7577	SRR5166045	0.0	SRR5166045	0.193404	SRR5166045	4.78928	SRR5166045	0.12349	SRR5166045	0.058882	SRR5166045	0.419837	SRR5166045	3.81323
SRR6908899	0.070544	SRR6908899	0.0	SRR6908899	0.435751	SRR6908899	0.0	SRR6908899	0.936422	SRR6908899	0.4691	SRR6908899	1.03355	SRR6908899	0.075116	SRR6908899	1.73725	SRR6908899	3.14477	SRR6908899	13.4887	SRR6908899	2.91344	SRR6908899	0.0	SRR6908899	0.227261	SRR6908899	0.097628	SRR6908899	0.157047	SRR6908899	0.068952	SRR6908899	0.049103	SRR6908899	0.18439	SRR6908899	0.744664	SRR6908899	0.28624	SRR6908899	0.16475	SRR6908899	1.72257	SRR6908899	10.6202
SRR8429652	0.070469	SRR8429652	0.0	SRR8429652	0.0	SRR8429652	0.0	SRR8429652	2.06238	SRR8429652	0.0	SRR8429652	0.436907	SRR8429652	0.040429	SRR8429652	8.56752	SRR8429652	7.99128	SRR8429652	10.0861	SRR8429652	2.07419	SRR8429652	0.121336	SRR8429652	0.103012	SRR8429652	0.0	SRR8429652	0.253829	SRR8429652	0.074089	SRR8429652	0.0	SRR8429652	0.0	SRR8429652	1.46053	SRR8429652	0.124682	SRR8429652	0.238879	SRR8429652	0.488212	SRR8429652	12.3147
SRR6026639	0.070449	SRR6026639	0.0	SRR6026639	0.137948	SRR6026639	0.0	SRR6026639	2.00245	SRR6026639	0.032017	SRR6026639	1.40776	SRR6026639	0.0	SRR6026639	3.30088	SRR6026639	1.62347	SRR6026639	13.2106	SRR6026639	13.7729	SRR6026639	0.0	SRR6026639	0.897089	SRR6026639	0.0	SRR6026639	0.170832	SRR6026639	0.618195	SRR6026639	0.053519	SRR6026639	0.050213	SRR6026639	3.72652	SRR6026639	0.343744	SRR6026639	0.119851	SRR6026639	0.104614	SRR6026639	4.44194
SRR6908892	0.070398	SRR6908892	0.072819	SRR6908892	0.137891	SRR6908892	0.0	SRR6908892	1.12867	SRR6908892	0.0	SRR6908892	0.767037	SRR6908892	0.0	SRR6908892	2.27472	SRR6908892	4.60231	SRR6908892	12.2124	SRR6908892	1.41836	SRR6908892	0.0	SRR6908892	0.207118	SRR6908892	0.0	SRR6908892	0.21468	SRR6908892	0.150838	SRR6908892	0.0	SRR6908892	0.100796	SRR6908892	0.966766	SRR6908892	0.437929	SRR6908892	0.120038	SRR6908892	2.8578	SRR6908892	11.3394
SRR5363212	0.070393	SRR5363212	0.072906	SRR5363212	0.0	SRR5363212	0.0	SRR5363212	1.00225	SRR5363212	0.0	SRR5363212	0.1379	SRR5363212	0.020227	SRR5363212	7.8043	SRR5363212	7.69986	SRR5363212	8.6313	SRR5363212	4.03736	SRR5363212	0.0	SRR5363212	0.040803	SRR5363212	0.0	SRR5363212	0.042326	SRR5363212	0.037074	SRR5363212	0.0	SRR5363212	0.024937	SRR5363212	0.831032	SRR5363212	0.031151	SRR5363212	0.059691	SRR5363212	0.418031	SRR5363212	10.1984
SRR8429648	0.070211	SRR8429648	0.0	SRR8429648	0.068695	SRR8429648	0.0	SRR8429648	2.4628	SRR8429648	0.0	SRR8429648	0.276215	SRR8429648	0.0	SRR8429648	7.7504	SRR8429648	3.28478	SRR8429648	10.7933	SRR8429648	3.38492	SRR8429648	0.0	SRR8429648	0.607758	SRR8429648	0.0	SRR8429648	0.084077	SRR8429648	0.0	SRR8429648	0.0	SRR8429648	0.0	SRR8429648	1.35227	SRR8429648	0.12413	SRR8429648	0.118882	SRR8429648	0.138969	SRR8429648	11.0251
SRR3286803	0.069697	SRR3286803	0.0	SRR3286803	0.0	SRR3286803	0.0	SRR3286803	5.1755	SRR3286803	0.0	SRR3286803	0.461489	SRR3286803	0.0	SRR3286803	8.93294	SRR3286803	2.27102	SRR3286803	7.73364	SRR3286803	2.03902	SRR3286803	0.040203	SRR3286803	6.3324	SRR3286803	0.0	SRR3286803	0.246204	SRR3286803	0.501238	SRR3286803	0.0	SRR3286803	0.243119	SRR3286803	1.27716	SRR3286803	0.12262	SRR3286803	0.0	SRR3286803	0.482622	SRR3286803	3.82058
ERR1886378	0.069513	ERR1886378	0.0	ERR1886378	0.0	ERR1886378	0.0	ERR1886378	9.18541	ERR1886378	0.062733	ERR1886378	0.116981	ERR1886378	0.0	ERR1886378	1.84985	ERR1886378	1.26391	ERR1886378	4.14304	ERR1886378	2.51495	ERR1886378	0.919827	ERR1886378	11.0276	ERR1886378	0.0	ERR1886378	0.0	ERR1886378	0.398524	ERR1886378	0.0	ERR1886378	0.048933	ERR1886378	1.63097	ERR1886378	0.061366	ERR1886378	0.058747	ERR1886378	0.0	ERR1886378	1.78792
SRR5478900	0.069411	SRR5478900	0.0	SRR5478900	0.135861	SRR5478900	0.0	SRR5478900	0.594806	SRR5478900	0.0	SRR5478900	0.84483	SRR5478900	0.0	SRR5478900	5.30388	SRR5478900	1.91234	SRR5478900	17.1299	SRR5478900	6.47525	SRR5478900	0.0	SRR5478900	0.64432	SRR5478900	0.0	SRR5478900	0.104427	SRR5478900	0.457419	SRR5478900	0.0	SRR5478900	0.049208	SRR5478900	2.68342	SRR5478900	0.522307	SRR5478900	0.23551	SRR5478900	0.103053	SRR5478900	2.53512
SRR5478903	0.068977	SRR5478903	0.071421	SRR5478903	0.0	SRR5478903	0.0	SRR5478903	2.06161	SRR5478903	0.062621	SRR5478903	0.742446	SRR5478903	0.0	SRR5478903	4.94675	SRR5478903	1.36319	SRR5478903	15.827	SRR5478903	10.1914	SRR5478903	0.0	SRR5478903	1.38792	SRR5478903	0.0	SRR5478903	0.208013	SRR5478903	1.02092	SRR5478903	0.052238	SRR5478903	0.244902	SRR5478903	4.10527	SRR5478903	0.549929	SRR5478903	0.175678	SRR5478903	0.341382	SRR5478903	4.57232
SRR3286805	0.068963	SRR3286805	0.0	SRR3286805	0.80896	SRR3286805	0.0	SRR3286805	0.984147	SRR3286805	0.0	SRR3286805	3.01058	SRR3286805	0.077515	SRR3286805	17.6173	SRR3286805	3.90698	SRR3286805	20.0645	SRR3286805	2.13386	SRR3286805	0.0	SRR3286805	0.35193	SRR3286805	0.0	SRR3286805	0.60912	SRR3286805	0.035432	SRR3286805	0.0	SRR3286805	0.0	SRR3286805	1.21524	SRR3286805	0.364003	SRR3286805	0.116023	SRR3286805	1.15975	SRR3286805	2.48594
SRR5956436	0.068785	SRR5956436	0.045379	SRR5956436	0.061161	SRR5956436	0.003429	SRR5956436	1.11993	SRR5956436	0.0	SRR5956436	0.600234	SRR5956436	0.003553	SRR5956436	1.59069	SRR5956436	0.798367	SRR5956436	5.1287	SRR5956436	0.250878	SRR5956436	0.024221	SRR5956436	0.393015	SRR5956436	0.018668	SRR5956436	0.070681	SRR5956436	0.01626	SRR5956436	0.0	SRR5956436	0.030772	SRR5956436	0.186486	SRR5956436	0.060692	SRR5956436	0.005281	SRR5956436	0.0	SRR5956436	0.746588
ERR1913329	0.068562	ERR1913329	0.035469	ERR1913329	0.067138	ERR1913329	0.038533	ERR1913329	5.29644	ERR1913329	0.031183	ERR1913329	1.01912	ERR1913329	0.0	ERR1913329	4.46236	ERR1913329	1.10502	ERR1913329	7.6463	ERR1913329	3.22694	ERR1913329	0.242415	ERR1913329	0.52291	ERR1913329	0.0	ERR1913329	0.208494	ERR1913329	0.329431	ERR1913329	0.0	ERR1913329	0.122458	ERR1913329	3.5856	ERR1913329	0.121763	ERR1913329	0.0	ERR1913329	0.203641	ERR1913329	3.22881
SRR6111270	0.068383	SRR6111270	0.0	SRR6111270	0.066896	SRR6111270	0.0	SRR6111270	3.00612	SRR6111270	0.0	SRR6111270	1.4937	SRR6111270	0.0	SRR6111270	2.28693	SRR6111270	0.896779	SRR6111270	5.31607	SRR6111270	3.80491	SRR6111270	0.0	SRR6111270	0.314652	SRR6111270	0.0	SRR6111270	0.653046	SRR6111270	0.357018	SRR6111270	0.0	SRR6111270	0.0	SRR6111270	2.33619	SRR6111270	0.181184	SRR6111270	0.0	SRR6111270	0.0	SRR6111270	5.38476
SRR3087774	0.068121	SRR3087774	0.070658	SRR3087774	0.732669	SRR3087774	0.0	SRR3087774	0.0	SRR3087774	0.0	SRR3087774	1.67902	SRR3087774	0.0	SRR3087774	5.47555	SRR3087774	1.7904	SRR3087774	10.573	SRR3087774	0.0	SRR3087774	0.0	SRR3087774	0.0	SRR3087774	0.05066	SRR3087774	0.161182	SRR3087774	0.0	SRR3087774	0.0	SRR3087774	0.0	SRR3087774	0.144519	SRR3087774	0.180018	SRR3087774	0.0	SRR3087774	0.067395	SRR3087774	0.512991
SRR10423072	0.067973	SRR10423072	0.0	SRR10423072	0.331462	SRR10423072	0.0	SRR10423072	7.49311	SRR10423072	0.0	SRR10423072	1.07599	SRR10423072	0.0	SRR10423072	2.91053	SRR10423072	0.815145	SRR10423072	6.19458	SRR10423072	2.62794	SRR10423072	0.142164	SRR10423072	2.30006	SRR10423072	0.0	SRR10423072	0.345669	SRR10423072	0.632069	SRR10423072	0.0	SRR10423072	0.138006	SRR10423072	2.13927	SRR10423072	0.059068	SRR10423072	0.112527	SRR10423072	0.873161	SRR10423072	3.63373
SRR8353382	0.067484	SRR8353382	0.0	SRR8353382	0.110059	SRR8353382	0.0	SRR8353382	0.0185	SRR8353382	0.0	SRR8353382	0.012697	SRR8353382	0.0	SRR8353382	0.051213	SRR8353382	0.055448	SRR8353382	1.54846	SRR8353382	0.314512	SRR8353382	0.013235	SRR8353382	0.091095	SRR8353382	0.067525	SRR8353382	0.0	SRR8353382	0.023642	SRR8353382	1.46064	SRR8353382	0.031832	SRR8353382	0.208954	SRR8353382	0.039797	SRR8353382	0.648084	SRR8353382	0.400738	SRR8353382	0.034177
SRR8206428	0.067473	SRR8206428	0.419584	SRR8206428	0.792053	SRR8206428	0.0	SRR8206428	0.467541	SRR8206428	0.0	SRR8206428	1.7001	SRR8206428	0.0	SRR8206428	2.10331	SRR8206428	2.43305	SRR8206428	3.68158	SRR8206428	0.317876	SRR8206428	0.0	SRR8206428	0.038798	SRR8206428	0.0	SRR8206428	0.281835	SRR8206428	0.105649	SRR8206428	0.0	SRR8206428	0.047539	SRR8206428	0.3361	SRR8206428	0.059587	SRR8206428	0.0	SRR8206428	0.0	SRR8206428	1.07267
SRR5478915	0.066813	SRR5478915	0.138333	SRR5478915	0.0	SRR5478915	0.0	SRR5478915	4.98139	SRR5478915	0.0	SRR5478915	1.40509	SRR5478915	0.0	SRR5478915	7.58321	SRR5478915	2.39265	SRR5478915	22.266	SRR5478915	2.33018	SRR5478915	0.0	SRR5478915	0.233634	SRR5478915	0.0	SRR5478915	0.323046	SRR5478915	0.531066	SRR5478915	0.0	SRR5478915	0.142546	SRR5478915	3.59849	SRR5478915	0.651431	SRR5478915	0.681198	SRR5478915	0.330687	SRR5478915	2.54847
SRR10078901	0.066789	SRR10078901	0.138787	SRR10078901	0.0	SRR10078901	0.0	SRR10078901	4.30777	SRR10078901	0.0	SRR10078901	3.30393	SRR10078901	0.0	SRR10078901	8.59089	SRR10078901	1.6221	SRR10078901	20.223	SRR10078901	4.1066	SRR10078901	0.0	SRR10078901	0.261256	SRR10078901	0.0	SRR10078901	0.620588	SRR10078901	0.067516	SRR10078901	0.0	SRR10078901	0.0	SRR10078901	1.67797	SRR10078901	0.117031	SRR10078901	0.223525	SRR10078901	0.39627	SRR10078901	6.21715
SRR6026653	0.066645	SRR6026653	0.068973	SRR6026653	0.0	SRR6026653	0.074664	SRR6026653	3.88436	SRR6026653	0.0	SRR6026653	0.873736	SRR6026653	0.0	SRR6026653	3.33358	SRR6026653	2.16053	SRR6026653	25.3569	SRR6026653	10.9946	SRR6026653	0.075328	SRR6026653	1.40813	SRR6026653	0.0	SRR6026653	0.161653	SRR6026653	0.248186	SRR6026653	0.0	SRR6026653	0.190045	SRR6026653	2.63851	SRR6026653	0.53216	SRR6026653	0.170087	SRR6026653	0.131955	SRR6026653	5.75655
SRR7217465	0.0661	SRR7217465	0.0	SRR7217465	0.129063	SRR7217465	0.0	SRR7217465	0.213365	SRR7217465	0.0	SRR7217465	4.26847	SRR7217465	0.0	SRR7217465	7.51551	SRR7217465	3.99647	SRR7217465	48.3585	SRR7217465	2.48541	SRR7217465	0.0	SRR7217465	0.658398	SRR7217465	0.0	SRR7217465	0.532438	SRR7217465	0.099137	SRR7217465	0.0	SRR7217465	0.045339	SRR7217465	3.98643	SRR7217465	1.38606	SRR7217465	1.70824	SRR7217465	4.63969	SRR7217465	2.25151
SRR8367088	0.066007	SRR8367088	0.0	SRR8367088	0.064428	SRR8367088	0.0	SRR8367088	1.15913	SRR8367088	0.0	SRR8367088	0.283072	SRR8367088	0.0	SRR8367088	1.96972	SRR8367088	3.93125	SRR8367088	7.52253	SRR8367088	1.1249	SRR8367088	0.0	SRR8367088	0.0	SRR8367088	0.0	SRR8367088	0.037843	SRR8367088	0.065724	SRR8367088	0.048448	SRR8367088	0.045156	SRR8367088	0.456394	SRR8367088	0.403271	SRR8367088	0.0	SRR8367088	0.326245	SRR8367088	1.99961
SRR5478911	0.065466	SRR5478911	0.20331	SRR5478911	0.0	SRR5478911	0.0	SRR5478911	3.40694	SRR5478911	0.0	SRR5478911	0.967817	SRR5478911	0.0	SRR5478911	9.30554	SRR5478911	2.44316	SRR5478911	17.3976	SRR5478911	1.06594	SRR5478911	0.0	SRR5478911	0.267188	SRR5478911	0.049356	SRR5478911	0.237493	SRR5478911	0.173534	SRR5478911	0.0	SRR5478911	0.0	SRR5478911	0.752412	SRR5478911	0.290169	SRR5478911	0.389413	SRR5478911	0.518438	SRR5478911	3.79648
SRR9273851	0.065431	SRR9273851	0.0	SRR9273851	0.191915	SRR9273851	0.0	SRR9273851	0.279996	SRR9273851	0.0	SRR9273851	1.12323	SRR9273851	0.0	SRR9273851	12.2427	SRR9273851	2.77573	SRR9273851	8.75496	SRR9273851	1.48488	SRR9273851	0.03787	SRR9273851	0.186117	SRR9273851	0.0	SRR9273851	0.579741	SRR9273851	0.067485	SRR9273851	0.097844	SRR9273851	0.0	SRR9273851	0.23112	SRR9273851	0.115226	SRR9273851	0.0	SRR9273851	0.0	SRR9273851	2.70772
SRR5478905	0.065366	SRR5478905	0.0	SRR5478905	0.0	SRR5478905	0.0	SRR5478905	2.87654	SRR5478905	0.0	SRR5478905	0.777647	SRR5478905	0.113065	SRR5478905	13.7851	SRR5478905	3.35781	SRR5478905	13.7424	SRR5478905	5.6735	SRR5478905	0.0	SRR5478905	5.36702	SRR5478905	0.0	SRR5478905	0.315399	SRR5478905	0.932932	SRR5478905	0.0	SRR5478905	0.278499	SRR5478905	3.42165	SRR5478905	0.347425	SRR5478905	0.221975	SRR5478905	0.323508	SRR5478905	12.6503
SRR5242384	0.065001	SRR5242384	0.0	SRR5242384	0.190761	SRR5242384	0.0	SRR5242384	3.1507	SRR5242384	0.0	SRR5242384	0.364053	SRR5242384	0.037061	SRR5242384	5.08197	SRR5242384	3.26471	SRR5242384	7.63349	SRR5242384	5.29079	SRR5242384	0.0	SRR5242384	1.81596	SRR5242384	0.0	SRR5242384	0.116389	SRR5242384	0.101807	SRR5242384	0.0	SRR5242384	0.137415	SRR5242384	2.40568	SRR5242384	0.172222	SRR5242384	0.054964	SRR5242384	0.128647	SRR5242384	5.16762
SRR10148640	0.063996	SRR10148640	0.066434	SRR10148640	0.125085	SRR10148640	0.0	SRR10148640	0.656418	SRR10148640	0.0	SRR10148640	1.0193	SRR10148640	0.0	SRR10148640	5.58473	SRR10148640	1.50891	SRR10148640	17.1197	SRR10148640	2.22441	SRR10148640	0.0	SRR10148640	1.45142	SRR10148640	0.0	SRR10148640	0.037518	SRR10148640	0.49064	SRR10148640	0.0	SRR10148640	0.0	SRR10148640	1.52884	SRR10148640	0.562248	SRR10148640	0.107483	SRR10148640	3.67135	SRR10148640	3.21144
SRR5242383	0.063912	SRR5242383	0.0	SRR5242383	0.125073	SRR5242383	0.0	SRR5242383	3.46871	SRR5242383	0.0	SRR5242383	0.539803	SRR5242383	0.036617	SRR5242383	4.99867	SRR5242383	3.23622	SRR5242383	6.84456	SRR5242383	3.97569	SRR5242383	0.0	SRR5242383	1.56721	SRR5242383	0.047933	SRR5242383	0.0	SRR5242383	0.0	SRR5242383	0.048226	SRR5242383	0.045187	SRR5242383	2.19049	SRR5242383	0.056519	SRR5242383	0.108273	SRR5242383	0.126505	SRR5242383	4.41557
SRR7062353	0.063804	SRR7062353	0.0	SRR7062353	0.062446	SRR7062353	0.0	SRR7062353	3.54739	SRR7062353	0.0	SRR7062353	1.69633	SRR7062353	0.0	SRR7062353	2.94867	SRR7062353	1.78527	SRR7062353	11.1253	SRR7062353	1.03469	SRR7062353	0.188387	SRR7062353	0.444618	SRR7062353	0.0	SRR7062353	0.307444	SRR7062353	0.101019	SRR7062353	0.0	SRR7062353	0.045262	SRR7062353	0.868442	SRR7062353	0.112997	SRR7062353	0.05414	SRR7062353	0.063153	SRR7062353	1.60295
SRR11637987	0.063717	SRR11637987	0.265008	SRR11637987	3.9814	SRR11637987	0.0	SRR11637987	0.0	SRR11637987	0.171076	SRR11637987	8.03389	SRR11637987	0.069964	SRR11637987	43.8814	SRR11637987	8.39286	SRR11637987	95.3107	SRR11637987	0.036199	SRR11637987	0.0	SRR11637987	0.035303	SRR11637987	0.046599	SRR11637987	1.7618	SRR11637987	0.0	SRR11637987	0.0	SRR11637987	0.0	SRR11637987	0.132622	SRR11637987	0.668283	SRR11637987	0.371999	SRR11637987	0.188981	SRR11637987	5.14651
SRR10918548	0.063542	SRR10918548	0.0	SRR10918548	0.0	SRR10918548	0.0	SRR10918548	0.031403	SRR10918548	0.226868	SRR10918548	0.0	SRR10918548	0.74728	SRR10918548	36.8393	SRR10918548	8.71424	SRR10918548	8.22062	SRR10918548	0.611279	SRR10918548	0.0	SRR10918548	0.364779	SRR10918548	0.365873	SRR10918548	0.0	SRR10918548	0.0	SRR10918548	0.0	SRR10918548	0.0	SRR10918548	0.043291	SRR10918548	0.220483	SRR10918548	0.104949	SRR10918548	0.188333	SRR10918548	4.12655
SRR9610023	0.063305	SRR9610023	0.0	SRR9610023	0.0	SRR9610023	0.0	SRR9610023	2.54786	SRR9610023	1.29911	SRR9610023	0.331873	SRR9610023	0.06767	SRR9610023	1.90269	SRR9610023	6.15759	SRR9610023	7.34033	SRR9610023	2.67554	SRR9610023	0.139163	SRR9610023	0.034156	SRR9610023	4.1459	SRR9610023	0.035557	SRR9610023	0.030766	SRR9610023	0.0	SRR9610023	0.042653	SRR9610023	1.12124	SRR9610023	0.219652	SRR9610023	0.052276	SRR9610023	0.125088	SRR9610023	5.3579
SRR6821572	0.062862	SRR6821572	0.0	SRR6821572	0.614986	SRR6821572	0.0	SRR6821572	0.200268	SRR6821572	0.0	SRR6821572	1.62181	SRR6821572	0.0	SRR6821572	2.61819	SRR6821572	2.57763	SRR6821572	4.05664	SRR6821572	2.53428	SRR6821572	0.0	SRR6821572	0.217227	SRR6821572	0.235251	SRR6821572	0.300543	SRR6821572	0.032869	SRR6821572	0.0	SRR6821572	0.0	SRR6821572	0.0	SRR6821572	0.055539	SRR6821572	0.0	SRR6821572	0.311044	SRR6821572	2.14347
SRR6453492	0.062615	SRR6453492	0.16898	SRR6453492	1.79738	SRR6453492	0.0	SRR6453492	1.16007	SRR6453492	0.04909	SRR6453492	4.34108	SRR6453492	0.0	SRR6453492	20.0813	SRR6453492	5.85412	SRR6453492	20.1486	SRR6453492	2.51873	SRR6453492	0.063008	SRR6453492	0.451245	SRR6453492	0.080816	SRR6453492	0.739454	SRR6453492	0.02808	SRR6453492	0.0	SRR6453492	0.0	SRR6453492	0.806967	SRR6453492	0.574197	SRR6453492	0.274669	SRR6453492	0.537306	SRR6453492	4.45994
SRR10078906	0.062532	SRR10078906	0.25999	SRR10078906	0.122129	SRR10078906	0.0	SRR10078906	1.10953	SRR10078906	0.0	SRR10078906	4.32986	SRR10078906	0.034464	SRR10078906	12.7246	SRR10078906	1.86925	SRR10078906	32.9605	SRR10078906	6.26871	SRR10078906	0.0	SRR10078906	0.128996	SRR10078906	0.045837	SRR10078906	0.867644	SRR10078906	0.251517	SRR10078906	0.0	SRR10078906	0.129132	SRR10078906	1.08746	SRR10078906	0.492416	SRR10078906	0.73119	SRR10078906	1.1129	SRR10078906	8.77711
SRR6874235	0.06238	SRR6874235	0.064547	SRR6874235	0.0	SRR6874235	0.68294	SRR6874235	0.419524	SRR6874235	0.198553	SRR6874235	0.267202	SRR6874235	0.090631	SRR6874235	0.210847	SRR6874235	1.54237	SRR6874235	0.032855	SRR6874235	0.643467	SRR6874235	0.017667	SRR6874235	1.22132	SRR6874235	3.70324	SRR6874235	0.037904	SRR6874235	0.116434	SRR6874235	0.237281	SRR6874235	0.13361	SRR6874235	0.337258	SRR6874235	0.193819	SRR6874235	0.079662	SRR6874235	0.092636	SRR6874235	1.43222
SRR8759758	0.062379	SRR8759758	0.0	SRR8759758	0.0	SRR8759758	0.0	SRR8759758	6.49867	SRR8759758	0.0	SRR8759758	0.0	SRR8759758	0.0	SRR8759758	2.34821	SRR8759758	0.743813	SRR8759758	2.04784	SRR8759758	1.59538	SRR8759758	0.647121	SRR8759758	0.560089	SRR8759758	0.0	SRR8759758	0.0	SRR8759758	0.030091	SRR8759758	0.0	SRR8759758	0.083662	SRR8759758	1.35354	SRR8759758	0.0	SRR8759758	0.0	SRR8759758	0.0	SRR8759758	1.99474
SRR6048707	0.062343	SRR6048707	0.0	SRR6048707	0.12209	SRR6048707	0.0	SRR6048707	1.38389	SRR6048707	0.0	SRR6048707	0.964687	SRR6048707	0.036234	SRR6048707	4.81822	SRR6048707	2.06032	SRR6048707	13.2004	SRR6048707	2.06012	SRR6048707	0.0	SRR6048707	0.0	SRR6048707	0.0	SRR6048707	0.113653	SRR6048707	0.797997	SRR6048707	0.0	SRR6048707	0.133538	SRR6048707	1.43819	SRR6048707	0.774833	SRR6048707	0.477703	SRR6048707	1.35787	SRR6048707	3.48317
SRR7126564	0.062145	SRR7126564	0.064343	SRR7126564	0.608297	SRR7126564	0.0	SRR7126564	3.75022	SRR7126564	0.0	SRR7126564	2.25491	SRR7126564	0.0	SRR7126564	5.07385	SRR7126564	1.33094	SRR7126564	21.2406	SRR7126564	2.09212	SRR7126564	0.0	SRR7126564	0.578665	SRR7126564	0.046802	SRR7126564	0.112525	SRR7126564	0.13151	SRR7126564	0.094168	SRR7126564	0.088304	SRR7126564	1.82797	SRR7126564	0.22025	SRR7126564	0.052774	SRR7126564	0.861213	SRR7126564	3.07905
SRR6029246	0.061856	SRR6029246	0.0	SRR6029246	0.0	SRR6029246	0.034025	SRR6029246	4.22773	SRR6029246	0.0	SRR6029246	0.934951	SRR6029246	0.0	SRR6029246	4.08509	SRR6029246	0.811022	SRR6029246	16.6422	SRR6029246	9.50892	SRR6029246	0.0	SRR6029246	0.74678	SRR6029246	0.0	SRR6029246	0.332132	SRR6029246	0.387329	SRR6029246	0.0	SRR6029246	0.043575	SRR6029246	3.5209	SRR6029246	0.218492	SRR6029246	0.0	SRR6029246	0.0	SRR6029246	1.91971
SRR6377841	0.061844	SRR6377841	0.0	SRR6377841	0.181479	SRR6377841	0.03397	SRR6377841	1.654	SRR6377841	0.0	SRR6377841	0.518586	SRR6377841	0.0	SRR6377841	3.59786	SRR6377841	1.97535	SRR6377841	5.94334	SRR6377841	1.20004	SRR6377841	0.0	SRR6377841	1.26447	SRR6377841	0.0	SRR6377841	0.036849	SRR6377841	0.161109	SRR6377841	0.0	SRR6377841	0.043526	SRR6377841	1.49471	SRR6377841	0.382144	SRR6377841	0.10452	SRR6377841	0.305984	SRR6377841	4.86478
SRR10466887	0.061757	SRR10466887	0.064045	SRR10466887	0.0	SRR10466887	0.0	SRR10466887	0.418758	SRR10466887	0.0	SRR10466887	4.15368	SRR10466887	0.0	SRR10466887	8.96545	SRR10466887	2.92671	SRR10466887	6.71731	SRR10466887	2.68053	SRR10466887	0.0	SRR10466887	0.035262	SRR10466887	0.0	SRR10466887	0.512478	SRR10466887	0.0	SRR10466887	0.0	SRR10466887	0.0	SRR10466887	0.13121	SRR10466887	0.0	SRR10466887	0.052082	SRR10466887	0.305512	SRR10466887	2.00226
SRR8429639	0.061415	SRR8429639	0.0	SRR8429639	0.120206	SRR8429639	0.0	SRR8429639	2.20621	SRR8429639	0.055719	SRR8429639	1.04053	SRR8429639	0.0	SRR8429639	5.17133	SRR8429639	10.1716	SRR8429639	11.0436	SRR8429639	2.65123	SRR8429639	0.217267	SRR8429639	0.330691	SRR8429639	0.046149	SRR8429639	0.221619	SRR8429639	0.194129	SRR8429639	0.0	SRR8429639	0.17408	SRR8429639	0.527392	SRR8429639	0.163079	SRR8429639	0.312497	SRR8429639	0.364718	SRR8429639	7.4742
SRR5478908	0.061229	SRR5478908	0.0	SRR5478908	0.05993	SRR5478908	0.034081	SRR5478908	0.0	SRR5478908	0.111167	SRR5478908	1.04452	SRR5478908	0.105875	SRR5478908	10.2322	SRR5478908	1.95486	SRR5478908	12.2454	SRR5478908	1.0224	SRR5478908	0.0	SRR5478908	0.64073	SRR5478908	0.0	SRR5478908	0.258432	SRR5478908	0.032355	SRR5478908	0.0	SRR5478908	0.0	SRR5478908	0.219481	SRR5478908	0.217374	SRR5478908	0.155927	SRR5478908	0.606065	SRR5478908	2.51877
SRR5478913	0.061175	SRR5478913	0.0	SRR5478913	0.0	SRR5478913	0.0	SRR5478913	5.78852	SRR5478913	0.0	SRR5478913	1.31211	SRR5478913	0.0	SRR5478913	8.14439	SRR5478913	1.62369	SRR5478913	19.3689	SRR5478913	1.87383	SRR5478913	0.0	SRR5478913	0.354496	SRR5478913	0.0	SRR5478913	0.441276	SRR5478913	0.869627	SRR5478913	0.0	SRR5478913	0.086667	SRR5478913	2.36312	SRR5478913	0.270696	SRR5478913	0.414953	SRR5478913	0.181645	SRR5478913	3.25617
SRR5478912	0.060736	SRR5478912	0.062916	SRR5478912	0.059432	SRR5478912	0.0	SRR5478912	0.855155	SRR5478912	0.0	SRR5478912	0.958088	SRR5478912	0.174144	SRR5478912	9.88271	SRR5478912	1.91128	SRR5478912	16.0675	SRR5478912	1.12769	SRR5478912	0.0	SRR5478912	0.210788	SRR5478912	0.0	SRR5478912	0.182231	SRR5478912	0.095736	SRR5478912	0.0	SRR5478912	0.042968	SRR5478912	0.78109	SRR5478912	0.96703	SRR5478912	0.308778	SRR5478912	0.240444	SRR5478912	3.82921
SRR9273848	0.060604	SRR9273848	0.251576	SRR9273848	0.770102	SRR9273848	0.0	SRR9273848	0.189708	SRR9273848	0.0	SRR9273848	2.03771	SRR9273848	0.0	SRR9273848	8.07757	SRR9273848	6.46445	SRR9273848	9.0738	SRR9273848	2.38711	SRR9273848	0.0	SRR9273848	0.068647	SRR9273848	0.04491	SRR9273848	0.784216	SRR9273848	0.0	SRR9273848	0.0	SRR9273848	0.0	SRR9273848	0.384151	SRR9273848	0.053296	SRR9273848	0.0	SRR9273848	0.0	SRR9273848	2.18314
SRR4454115	0.060599	SRR4454115	0.0	SRR4454115	0.0	SRR4454115	0.0	SRR4454115	0.0	SRR4454115	0.110057	SRR4454115	0.688956	SRR4454115	0.0	SRR4454115	13.9404	SRR4454115	7.29122	SRR4454115	15.5296	SRR4454115	0.035186	SRR4454115	0.0	SRR4454115	0.070558	SRR4454115	0.045646	SRR4454115	0.109762	SRR4454115	0.0	SRR4454115	0.091843	SRR4454115	0.043064	SRR4454115	0.043485	SRR4454115	0.536972	SRR4454115	0.411734	SRR4454115	0.539862	SRR4454115	3.60364
SRR3664373	0.060188	SRR3664373	0.0	SRR3664373	0.117982	SRR3664373	0.0	SRR3664373	0.0	SRR3664373	0.0	SRR3664373	1.2271	SRR3664373	0.035659	SRR3664373	2.08572	SRR3664373	0.551353	SRR3664373	0.032399	SRR3664373	0.0	SRR3664373	0.0	SRR3664373	0.0	SRR3664373	0.092057	SRR3664373	0.111714	SRR3664373	0.0	SRR3664373	0.0	SRR3664373	0.0	SRR3664373	0.0	SRR3664373	0.107412	SRR3664373	0.0	SRR3664373	0.0	SRR3664373	0.419051
SRR7228890	0.059915	SRR7228890	0.0	SRR7228890	0.058639	SRR7228890	0.0	SRR7228890	0.0	SRR7228890	0.054371	SRR7228890	2.64203	SRR7228890	1.06873	SRR7228890	25.6175	SRR7228890	9.26766	SRR7228890	0.218428	SRR7228890	0.17801	SRR7228890	0.0	SRR7228890	0.0	SRR7228890	0.45049	SRR7228890	0.108206	SRR7228890	0.0	SRR7228890	0.0	SRR7228890	0.0	SRR7228890	0.0	SRR7228890	0.106094	SRR7228890	0.0	SRR7228890	0.0	SRR7228890	5.15269
SRR10037590	0.059879	SRR10037590	0.0	SRR10037590	0.087891	SRR10037590	0.0	SRR10037590	0.249529	SRR10037590	0.0	SRR10037590	0.809924	SRR10037590	0.0	SRR10037590	1.09095	SRR10037590	0.934869	SRR10037590	1.98132	SRR10037590	1.01844	SRR10037590	0.035236	SRR10037590	0.017324	SRR10037590	0.022471	SRR10037590	0.251611	SRR10037590	0.015737	SRR10037590	0.0	SRR10037590	0.0	SRR10037590	0.085584	SRR10037590	0.052971	SRR10037590	0.050743	SRR10037590	0.0	SRR10037590	0.568669
SRR6026629	0.059872	SRR6026629	0.061927	SRR6026629	0.058639	SRR6026629	0.03378	SRR6026629	5.36328	SRR6026629	0.0	SRR6026629	2.02858	SRR6026629	0.0	SRR6026629	3.6615	SRR6026629	1.41926	SRR6026629	18.8247	SRR6026629	9.54973	SRR6026629	0.102233	SRR6026629	0.793074	SRR6026629	0.0	SRR6026629	0.182701	SRR6026629	0.320963	SRR6026629	0.0	SRR6026629	0.128648	SRR6026629	2.57603	SRR6026629	0.372518	SRR6026629	0.255287	SRR6026629	0.177843	SRR6026629	0.826948
SRR5040390	0.05963	SRR5040390	0.0	SRR5040390	0.232442	SRR5040390	0.0	SRR5040390	1.78921	SRR5040390	0.0	SRR5040390	0.309995	SRR5040390	0.0	SRR5040390	7.88176	SRR5040390	1.56327	SRR5040390	6.47455	SRR5040390	1.2076	SRR5040390	0.0	SRR5040390	0.510606	SRR5040390	0.0	SRR5040390	0.06647	SRR5040390	0.344622	SRR5040390	0.0	SRR5040390	0.079892	SRR5040390	1.1714	SRR5040390	0.154812	SRR5040390	0.098179	SRR5040390	0.589005	SRR5040390	2.2083
SRR7815149	0.059585	SRR7815149	0.062151	SRR7815149	0.0	SRR7815149	0.0	SRR7815149	0.49635	SRR7815149	0.0	SRR7815149	2.57111	SRR7815149	0.0	SRR7815149	7.63891	SRR7815149	2.08281	SRR7815149	18.0558	SRR7815149	2.87788	SRR7815149	0.0	SRR7815149	0.35079	SRR7815149	0.0	SRR7815149	0.166055	SRR7815149	0.114792	SRR7815149	0.0	SRR7815149	0.0	SRR7815149	1.61454	SRR7815149	0.206261	SRR7815149	0.0	SRR7815149	0.176567	SRR7815149	3.07203
SRR9257065	0.059124	SRR9257065	0.184204	SRR9257065	0.0	SRR9257065	0.0	SRR9257065	3.65921	SRR9257065	0.0	SRR9257065	2.29425	SRR9257065	0.0	SRR9257065	4.5157	SRR9257065	2.44657	SRR9257065	10.9471	SRR9257065	2.71858	SRR9257065	0.033798	SRR9257065	0.531377	SRR9257065	0.0	SRR9257065	0.621095	SRR9257065	0.300585	SRR9257065	0.0	SRR9257065	0.040982	SRR9257065	1.20083	SRR9257065	0.207501	SRR9257065	0.198252	SRR9257065	0.877093	SRR9257065	4.46031
SRR5478931	0.059123	SRR5478931	0.122403	SRR5478931	0.057878	SRR5478931	0.0	SRR5478931	0.823211	SRR5478931	0.0	SRR5478931	1.30643	SRR5478931	0.0	SRR5478931	10.4085	SRR5478931	2.87616	SRR5478931	15.808	SRR5478931	3.66788	SRR5478931	0.0	SRR5478931	0.068976	SRR5478931	0.0	SRR5478931	0.250343	SRR5478931	0.533137	SRR5478931	0.0	SRR5478931	0.0	SRR5478931	1.61437	SRR5478931	0.314508	SRR5478931	0.301496	SRR5478931	0.936432	SRR5478931	4.42237
SRR9273844	0.059058	SRR9273844	0.0	SRR9273844	0.750491	SRR9273844	0.0	SRR9273844	0.338237	SRR9273844	0.053313	SRR9273844	1.30339	SRR9273844	0.0	SRR9273844	12.7206	SRR9273844	4.04103	SRR9273844	7.20552	SRR9273844	1.46701	SRR9273844	0.0	SRR9273844	0.033479	SRR9273844	0.043789	SRR9273844	0.591057	SRR9273844	0.0	SRR9273844	0.088131	SRR9273844	0.0	SRR9273844	0.249728	SRR9273844	0.0	SRR9273844	0.0	SRR9273844	0.058422	SRR9273844	2.39468
SRR2810503	0.058899	SRR2810503	0.0	SRR2810503	1.96087	SRR2810503	0.0	SRR2810503	2.39364	SRR2810503	0.0	SRR2810503	0.742761	SRR2810503	0.0	SRR2810503	6.45327	SRR2810503	2.51544	SRR2810503	6.61665	SRR2810503	1.58351	SRR2810503	0.0	SRR2810503	1.06995	SRR2810503	0.044538	SRR2810503	0.214693	SRR2810503	0.0	SRR2810503	0.0	SRR2810503	0.042046	SRR2810503	1.57075	SRR2810503	0.209137	SRR2810503	0.100283	SRR2810503	1.04961	SRR2810503	4.68747
ERR2036884	0.058746	ERR2036884	0.0	ERR2036884	0.028759	ERR2036884	0.0	ERR2036884	5.19921	ERR2036884	0.026704	ERR2036884	0.619771	ERR2036884	0.0	ERR2036884	3.30469	ERR2036884	1.33389	ERR2036884	6.08993	ERR2036884	2.27588	ERR2036884	0.349563	ERR2036884	0.309867	ERR2036884	0.0	ERR2036884	0.231706	ERR2036884	0.312777	ERR2036884	0.0	ERR2036884	0.167601	ERR2036884	3.44801	ERR2036884	0.156392	ERR2036884	0.0	ERR2036884	0.261712	ERR2036884	2.89752
ERR1913325	0.058742	ERR1913325	0.0	ERR1913325	0.028758	ERR1913325	0.0	ERR1913325	5.19891	ERR1913325	0.026702	ERR1913325	0.619737	ERR1913325	0.0	ERR1913325	3.30451	ERR1913325	1.33381	ERR1913325	6.08959	ERR1913325	2.27575	ERR1913325	0.349544	ERR1913325	0.309848	ERR1913325	0.0	ERR1913325	0.231693	ERR1913325	0.31276	ERR1913325	0.0	ERR1913325	0.167591	ERR1913325	3.44781	ERR1913325	0.156382	ERR1913325	0.0	ERR1913325	0.261695	ERR1913325	2.89735
SRR7815145	0.058668	SRR7815145	0.06118	SRR7815145	0.114364	SRR7815145	0.0	SRR7815145	0.6684	SRR7815145	0.0	SRR7815145	2.41632	SRR7815145	0.0	SRR7815145	7.65948	SRR7815145	3.40651	SRR7815145	20.8223	SRR7815145	2.50537	SRR7815145	0.0	SRR7815145	0.566725	SRR7815145	0.0	SRR7815145	0.229493	SRR7815145	0.113369	SRR7815145	0.0	SRR7815145	0.039379	SRR7815145	1.87143	SRR7815145	0.152436	SRR7815145	0.0	SRR7815145	0.289774	SRR7815145	3.54167
SRR8429666	0.058394	SRR8429666	0.0	SRR8429666	0.114298	SRR8429666	0.0	SRR8429666	2.52236	SRR8429666	0.0	SRR8429666	0.693103	SRR8429666	0.0	SRR8429666	5.35766	SRR8429666	1.72944	SRR8429666	8.38128	SRR8429666	4.00443	SRR8429666	0.034456	SRR8429666	0.613452	SRR8429666	0.0	SRR8429666	0.035146	SRR8429666	0.092371	SRR8429666	0.0	SRR8429666	0.041402	SRR8429666	1.17067	SRR8429666	0.206787	SRR8429666	0.049535	SRR8429666	0.0	SRR8429666	10.7979
SRR3664402	0.058382	SRR3664402	0.180977	SRR3664402	0.0	SRR3664402	0.0	SRR3664402	0.0	SRR3664402	0.053288	SRR3664402	3.05361	SRR3664402	0.069021	SRR3664402	4.01044	SRR3664402	1.41526	SRR3664402	0.24543	SRR3664402	0.0	SRR3664402	0.0	SRR3664402	0.0	SRR3664402	0.490478	SRR3664402	0.0	SRR3664402	0.0	SRR3664402	0.0	SRR3664402	0.0	SRR3664402	0.0	SRR3664402	0.052063	SRR3664402	0.0	SRR3664402	0.289115	SRR3664402	1.84939
SRR7830342	0.057974	SRR7830342	0.060031	SRR7830342	0.0	SRR7830342	0.0	SRR7830342	2.48123	SRR7830342	0.052625	SRR7830342	1.21437	SRR7830342	0.0	SRR7830342	6.00601	SRR7830342	2.33858	SRR7830342	12.2021	SRR7830342	3.66835	SRR7830342	0.0	SRR7830342	1.62613	SRR7830342	0.0	SRR7830342	0.314502	SRR7830342	0.030623	SRR7830342	0.0	SRR7830342	0.041149	SRR7830342	1.12193	SRR7830342	0.256735	SRR7830342	0.0	SRR7830342	0.057384	SRR7830342	3.70907
SRR10148625	0.057959	SRR10148625	0.0	SRR10148625	0.169645	SRR10148625	0.0	SRR10148625	4.65272	SRR10148625	0.0	SRR10148625	1.29407	SRR10148625	0.0	SRR10148625	4.34621	SRR10148625	2.69606	SRR10148625	18.9359	SRR10148625	2.19463	SRR10148625	0.0	SRR10148625	4.00582	SRR10148625	0.0	SRR10148625	0.0	SRR10148625	2.45922	SRR10148625	0.0	SRR10148625	0.0	SRR10148625	1.47454	SRR10148625	0.958934	SRR10148625	0.48105	SRR10148625	1.20293	SRR10148625	2.42954
SRR8206446	0.057661	SRR8206446	0.298775	SRR8206446	1.01535	SRR8206446	0.0	SRR8206446	1.39046	SRR8206446	0.0	SRR8206446	1.87466	SRR8206446	0.0	SRR8206446	2.87429	SRR8206446	4.86947	SRR8206446	3.04231	SRR8206446	0.628941	SRR8206446	0.0	SRR8206446	0.066382	SRR8206446	0.0	SRR8206446	0.309978	SRR8206446	0.0	SRR8206446	0.0	SRR8206446	0.040656	SRR8206446	0.5338	SRR8206446	0.101872	SRR8206446	0.0	SRR8206446	0.057061	SRR8206446	0.655171
SRR10148647	0.057552	SRR10148647	0.0	SRR10148647	0.0	SRR10148647	0.0	SRR10148647	2.27595	SRR10148647	0.0	SRR10148647	1.07793	SRR10148647	0.0	SRR10148647	3.34862	SRR10148647	1.07755	SRR10148647	12.6516	SRR10148647	2.86699	SRR10148647	0.0	SRR10148647	2.6087	SRR10148647	0.0	SRR10148647	0.101497	SRR10148647	0.826311	SRR10148647	0.042904	SRR10148647	0.0	SRR10148647	1.25606	SRR10148647	0.35423	SRR10148647	0.145145	SRR10148647	1.02474	SRR10148647	2.89288
SRR9698216	0.057309	SRR9698216	0.0	SRR9698216	0.0	SRR9698216	0.0	SRR9698216	0.377634	SRR9698216	0.0	SRR9698216	0.0	SRR9698216	0.063583	SRR9698216	0.329791	SRR9698216	0.650018	SRR9698216	0.143212	SRR9698216	0.127961	SRR9698216	0.0	SRR9698216	0.096239	SRR9698216	0.0	SRR9698216	0.033336	SRR9698216	0.058044	SRR9698216	0.0	SRR9698216	0.039627	SRR9698216	0.0	SRR9698216	0.0	SRR9698216	0.0	SRR9698216	0.0	SRR9698216	0.51264
SRR3347442	0.057284	SRR3347442	0.08896	SRR3347442	0.392506	SRR3347442	0.0	SRR3347442	0.0	SRR3347442	0.0	SRR3347442	3.31438	SRR3347442	0.0	SRR3347442	6.823	SRR3347442	1.43947	SRR3347442	12.7764	SRR3347442	0.0	SRR3347442	0.0	SRR3347442	0.0	SRR3347442	0.043153	SRR3347442	0.449683	SRR3347442	0.0	SRR3347442	0.0	SRR3347442	0.0	SRR3347442	0.020556	SRR3347442	0.076143	SRR3347442	0.0	SRR3347442	0.056703	SRR3347442	0.480447
ERR3001912	0.057125	ERR3001912	0.0	ERR3001912	0.334334	ERR3001912	0.0	ERR3001912	0.677804	ERR3001912	0.0	ERR3001912	3.81041	ERR3001912	0.0	ERR3001912	9.49875	ERR3001912	2.5611	ERR3001912	36.1537	ERR3001912	3.30093	ERR3001912	0.0	ERR3001912	0.093343	ERR3001912	0.082697	ERR3001912	0.097127	ERR3001912	0.028057	ERR3001912	0.0	ERR3001912	0.038747	ERR3001912	1.33177	ERR3001912	0.794985	ERR3001912	0.331386	ERR3001912	0.225807	ERR3001912	3.52052
SRR7126566	0.056978	SRR7126566	0.235946	SRR7126566	0.55775	SRR7126566	0.0	SRR7126566	2.75819	SRR7126566	0.0	SRR7126566	2.6198	SRR7126566	0.0	SRR7126566	4.67523	SRR7126566	3.66266	SRR7126566	19.0182	SRR7126566	2.54957	SRR7126566	0.168785	SRR7126566	0.132795	SRR7126566	0.08588	SRR7126566	0.206571	SRR7126566	0.030184	SRR7126566	0.043199	SRR7126566	0.0	SRR7126566	0.981847	SRR7126566	0.252501	SRR7126566	0.048406	SRR7126566	1.46644	SRR7126566	2.12957
SRR7217466	0.056878	SRR7217466	0.059137	SRR7217466	0.111068	SRR7217466	0.0	SRR7217466	0.122817	SRR7217466	0.0	SRR7217466	3.31232	SRR7217466	0.0	SRR7217466	5.52279	SRR7217466	3.4418	SRR7217466	32.663	SRR7217466	3.39129	SRR7217466	0.12841	SRR7217466	1.3654	SRR7217466	0.0	SRR7217466	0.262288	SRR7217466	0.199482	SRR7217466	0.0	SRR7217466	0.039067	SRR7217466	3.90862	SRR7217466	1.19334	SRR7217466	0.664312	SRR7217466	5.34217	SRR7217466	1.64442
SRR5040384	0.056797	SRR5040384	0.0	SRR5040384	0.05535	SRR5040384	0.0	SRR5040384	0.712326	SRR5040384	0.0	SRR5040384	0.118107	SRR5040384	0.030108	SRR5040384	10.4072	SRR5040384	1.35364	SRR5040384	7.12068	SRR5040384	1.73562	SRR5040384	0.0	SRR5040384	0.289689	SRR5040384	0.0	SRR5040384	0.063312	SRR5040384	0.054708	SRR5040384	0.0	SRR5040384	0.0	SRR5040384	0.731008	SRR5040384	0.098304	SRR5040384	0.093515	SRR5040384	0.336613	SRR5040384	2.68078
SRR6955643	0.056583	SRR6955643	0.029324	SRR6955643	0.138373	SRR6955643	0.0	SRR6955643	5.74185	SRR6955643	0.025617	SRR6955643	1.26637	SRR6955643	0.0	SRR6955643	7.50623	SRR6955643	2.06292	SRR6955643	14.4634	SRR6955643	4.61219	SRR6955643	0.727549	SRR6955643	0.693291	SRR6955643	0.0	SRR6955643	0.118095	SRR6955643	0.708218	SRR6955643	0.0	SRR6955643	0.079693	SRR6955643	0.563438	SRR6955643	0.124899	SRR6955643	0.071743	SRR6955643	0.671899	SRR6955643	5.35228
SRR5956446	0.056183	SRR5956446	0.0	SRR5956446	0.027484	SRR5956446	0.0	SRR5956446	0.652903	SRR5956446	0.0	SRR5956446	0.432128	SRR5956446	0.0	SRR5956446	0.817939	SRR5956446	0.530084	SRR5956446	2.47749	SRR5956446	0.146703	SRR5956446	0.009883	SRR5956446	0.233131	SRR5956446	0.01683	SRR5956446	0.067214	SRR5956446	0.032349	SRR5956446	0.0	SRR5956446	0.015862	SRR5956446	0.13617	SRR5956446	0.029791	SRR5956446	0.014264	SRR5956446	0.00556	SRR5956446	0.613372
SRR10037589	0.055981	SRR10037589	0.0	SRR10037589	0.191708	SRR10037589	0.0	SRR10037589	0.320027	SRR10037589	0.0	SRR10037589	0.550796	SRR10037589	0.0	SRR10037589	1.23159	SRR10037589	0.643378	SRR10037589	2.20236	SRR10037589	0.690751	SRR10037589	0.016434	SRR10037589	0.096952	SRR10037589	0.041959	SRR10037589	0.352069	SRR10037589	0.029349	SRR10037589	0.0	SRR10037589	0.059326	SRR10037589	0.259633	SRR10037589	0.074237	SRR10037589	0.0	SRR10037589	0.0	SRR10037589	0.530947
SRR6018364	0.055976	SRR6018364	0.05813	SRR6018364	0.054692	SRR6018364	0.0	SRR6018364	0.730866	SRR6018364	0.05043	SRR6018364	0.397854	SRR6018364	0.0	SRR6018364	23.3552	SRR6018364	2.18038	SRR6018364	56.658	SRR6018364	0.439137	SRR6018364	0.096029	SRR6018364	0.094362	SRR6018364	0.0	SRR6018364	0.098037	SRR6018364	0.0	SRR6018364	0.0	SRR6018364	0.0	SRR6018364	0.470553	SRR6018364	0.24559	SRR6018364	0.0	SRR6018364	0.49824	SRR6018364	2.92732
SRR10148623	0.055755	SRR10148623	0.0	SRR10148623	0.054382	SRR10148623	0.0	SRR10148623	7.1086	SRR10148623	0.0	SRR10148623	1.47381	SRR10148623	0.0	SRR10148623	3.34804	SRR10148623	1.47218	SRR10148623	17.1819	SRR10148623	3.42387	SRR10148623	0.0	SRR10148623	3.66698	SRR10148623	0.0	SRR10148623	0.06312	SRR10148623	1.28517	SRR10148623	0.0	SRR10148623	0.0	SRR10148623	1.87159	SRR10148623	0.242384	SRR10148623	0.415645	SRR10148623	1.76308	SRR10148623	3.31084
SRR6048702	0.055653	SRR6048702	0.0	SRR6048702	0.0	SRR6048702	0.595556	SRR6048702	0.151145	SRR6048702	0.0	SRR6048702	1.28086	SRR6048702	0.0	SRR6048702	2.04395	SRR6048702	2.12551	SRR6048702	9.17291	SRR6048702	12.8698	SRR6048702	0.0	SRR6048702	0.0	SRR6048702	0.0	SRR6048702	0.101738	SRR6048702	0.476476	SRR6048702	0.0	SRR6048702	0.31853	SRR6048702	1.72859	SRR6048702	1.48336	SRR6048702	0.332025	SRR6048702	0.606122	SRR6048702	6.31441
SRR2769742	0.055604	SRR2769742	0.172715	SRR2769742	0.435403	SRR2769742	0.0	SRR2769742	2.11175	SRR2769742	0.0	SRR2769742	1.54855	SRR2769742	0.0	SRR2769742	14.6731	SRR2769742	4.19044	SRR2769742	41.9407	SRR2769742	1.6513	SRR2769742	0.0	SRR2769742	0.291123	SRR2769742	0.0	SRR2769742	0.30193	SRR2769742	0.029404	SRR2769742	0.0	SRR2769742	0.0	SRR2769742	0.438691	SRR2769742	0.394088	SRR2769742	0.283271	SRR2769742	0.055039	SRR2769742	6.48327
SRR4299120	0.055426	SRR4299120	0.057388	SRR4299120	0.325505	SRR4299120	0.0	SRR4299120	5.37329	SRR4299120	0.050321	SRR4299120	2.08634	SRR4299120	0.0	SRR4299120	6.97602	SRR4299120	2.55683	SRR4299120	20.2404	SRR4299120	2.5653	SRR4299120	0.0	SRR4299120	0.25792	SRR4299120	0.0	SRR4299120	0.100311	SRR4299120	0.322369	SRR4299120	0.0	SRR4299120	0.039364	SRR4299120	4.7303	SRR4299120	0.441917	SRR4299120	0.141176	SRR4299120	0.822942	SRR4299120	5.6174
SRR6208910	0.055036	SRR6208910	0.0	SRR6208910	0.0	SRR6208910	0.030969	SRR6208910	0.045552	SRR6208910	0.0	SRR6208910	0.0	SRR6208910	0.032054	SRR6208910	0.213165	SRR6208910	0.0	SRR6208910	0.029058	SRR6208910	0.033083	SRR6208910	0.0	SRR6208910	0.280638	SRR6208910	0.041674	SRR6208910	0.167547	SRR6208910	0.0	SRR6208910	0.0	SRR6208910	0.0	SRR6208910	0.0	SRR6208910	0.0	SRR6208910	0.0	SRR6208910	0.10898	SRR6208910	1.39166
SRR7126568	0.054999	SRR7126568	0.0	SRR7126568	0.484556	SRR7126568	0.0	SRR7126568	2.60181	SRR7126568	0.0	SRR7126568	0.874617	SRR7126568	0.0	SRR7126568	3.21274	SRR7126568	2.17613	SRR7126568	14.9724	SRR7126568	1.8547	SRR7126568	0.032601	SRR7126568	0.416807	SRR7126568	0.041461	SRR7126568	0.199493	SRR7126568	0.116611	SRR7126568	0.0	SRR7126568	0.039121	SRR7126568	2.29118	SRR7126568	0.097507	SRR7126568	0.046734	SRR7126568	1.03443	SRR7126568	3.02137
SRR8505408	0.054764	SRR8505408	0.0	SRR8505408	0.534727	SRR8505408	0.116094	SRR8505408	0.0	SRR8505408	0.0	SRR8505408	2.30576	SRR8505408	0.060237	SRR8505408	8.68724	SRR8505408	5.79078	SRR8505408	5.85138	SRR8505408	22.3457	SRR8505408	0.0	SRR8505408	0.06079	SRR8505408	0.0	SRR8505408	0.284383	SRR8505408	0.0	SRR8505408	0.040355	SRR8505408	0.0	SRR8505408	8.52101	SRR8505408	0.766208	SRR8505408	0.0	SRR8505408	3.24867	SRR8505408	2.92475
SRR10466889	0.054596	SRR10466889	0.056646	SRR10466889	0.533722	SRR10466889	0.0	SRR10466889	0.525078	SRR10466889	0.0	SRR10466889	2.44373	SRR10466889	0.0	SRR10466889	9.54143	SRR10466889	3.38208	SRR10466889	10.8078	SRR10466889	2.56565	SRR10466889	0.0	SRR10466889	0.030996	SRR10466889	0.0	SRR10466889	1.19091	SRR10466889	0.0	SRR10466889	0.0	SRR10466889	0.0	SRR10466889	0.192579	SRR10466889	0.0	SRR10466889	0.0	SRR10466889	0.216037	SRR10466889	1.55916
SRR5344036	0.054475	SRR5344036	0.0	SRR5344036	0.511219	SRR5344036	0.01182	SRR5344036	5.48353	SRR5344036	0.0	SRR5344036	4.22971	SRR5344036	0.0	SRR5344036	7.18997	SRR5344036	2.76167	SRR5344036	52.8056	SRR5344036	1.3994	SRR5344036	0.0	SRR5344036	1.67063	SRR5344036	0.0	SRR5344036	0.449352	SRR5344036	0.364113	SRR5344036	0.0	SRR5344036	0.243363	SRR5344036	2.63522	SRR5344036	0.460129	SRR5344036	0.577517	SRR5344036	0.549663	SRR5344036	3.52773
SRR10376695	0.054278	SRR10376695	0.0	SRR10376695	0.159012	SRR10376695	0.0	SRR10376695	8.18429	SRR10376695	0.0	SRR10376695	0.998299	SRR10376695	0.0	SRR10376695	4.37006	SRR10376695	1.79792	SRR10376695	8.98399	SRR10376695	3.23641	SRR10376695	0.061456	SRR10376695	2.73534	SRR10376695	0.0	SRR10376695	0.282417	SRR10376695	0.736815	SRR10376695	0.0	SRR10376695	0.037362	SRR10376695	1.54802	SRR10376695	0.332437	SRR10376695	0.045334	SRR10376695	0.214667	SRR10376695	5.4015
SRR10376696	0.054008	SRR10376696	0.168392	SRR10376696	0.316467	SRR10376696	0.0	SRR10376696	5.53495	SRR10376696	0.0	SRR10376696	1.28735	SRR10376696	0.0	SRR10376696	4.37505	SRR10376696	1.17882	SRR10376696	10.3566	SRR10376696	3.28127	SRR10376696	0.183703	SRR10376696	1.94339	SRR10376696	0.0	SRR10376696	0.281386	SRR10376696	0.707103	SRR10376696	0.0	SRR10376696	0.037213	SRR10376696	1.01533	SRR10376696	0.28364	SRR10376696	0.135396	SRR10376696	0.587421	SRR10376696	4.21489
SRR9622064	0.053878	SRR9622064	0.111845	SRR9622064	0.421275	SRR9622064	0.0	SRR9622064	0.762598	SRR9622064	0.097215	SRR9622064	1.18576	SRR9622064	0.120762	SRR9622064	8.72901	SRR9622064	4.8002	SRR9622064	14.1686	SRR9622064	4.71611	SRR9622064	0.0	SRR9622064	0.0	SRR9622064	0.139593	SRR9622064	0.316376	SRR9622064	0.027591	SRR9622064	0.0	SRR9622064	0.018758	SRR9622064	1.47815	SRR9622064	0.047358	SRR9622064	0.0	SRR9622064	1.38564	SRR9622064	6.18026
ERR1886275	0.053866	ERR1886275	0.0	ERR1886275	0.0	ERR1886275	0.0	ERR1886275	17.4423	ERR1886275	0.0	ERR1886275	0.029648	ERR1886275	0.0	ERR1886275	1.70592	ERR1886275	0.789014	ERR1886275	3.93204	ERR1886275	1.11788	ERR1886275	0.247986	ERR1886275	11.6441	ERR1886275	0.0	ERR1886275	0.0	ERR1886275	0.386342	ERR1886275	0.0	ERR1886275	0.150065	ERR1886275	2.27411	ERR1886275	0.0	ERR1886275	0.0	ERR1886275	0.053282	ERR1886275	3.67575
SRR8422208	0.053649	SRR8422208	0.0	SRR8422208	0.052528	SRR8422208	0.0	SRR8422208	11.7586	SRR8422208	0.048772	SRR8422208	0.275297	SRR8422208	0.0	SRR8422208	6.90711	SRR8422208	2.52471	SRR8422208	12.9624	SRR8422208	2.62437	SRR8422208	0.031918	SRR8422208	12.8683	SRR8422208	0.162133	SRR8422208	0.032548	SRR8422208	1.22799	SRR8422208	0.0	SRR8422208	0.306079	SRR8422208	0.656732	SRR8422208	0.28563	SRR8422208	0.0	SRR8422208	0.743566	SRR8422208	8.08109
DRR031391	0.05361	DRR031391	0.0	DRR031391	0.117994	DRR031391	8.02686	DRR031391	9.1777	DRR031391	0.024273	DRR031391	0.780181	DRR031391	0.137465	DRR031391	6.49189	DRR031391	2.40125	DRR031391	5.04042	DRR031391	5.8498	DRR031391	3.37364	DRR031391	18.5586	DRR031391	0.050098	DRR031391	0.223853	DRR031391	1.53133	DRR031391	1.65337	DRR031391	0.717479	DRR031391	1.43978	DRR031391	0.224861	DRR031391	0.192617	DRR031391	1.53846	DRR031391	2.99252
SRR6908896	0.053513	SRR6908896	0.0	SRR6908896	0.314455	SRR6908896	0.0	SRR6908896	0.451178	SRR6908896	0.0	SRR6908896	0.552302	SRR6908896	0.0	SRR6908896	1.89271	SRR6908896	3.58684	SRR6908896	5.75674	SRR6908896	1.11361	SRR6908896	0.032006	SRR6908896	0.094452	SRR6908896	0.0	SRR6908896	0.195803	SRR6908896	0.028661	SRR6908896	0.0	SRR6908896	0.0	SRR6908896	0.69615	SRR6908896	0.237773	SRR6908896	0.0	SRR6908896	0.900736	SRR6908896	7.55195
SRR7631574	0.053023	SRR7631574	0.0	SRR7631574	0.259719	SRR7631574	0.0	SRR7631574	0.743462	SRR7631574	0.193278	SRR7631574	0.6451	SRR7631574	0.0	SRR7631574	2.12504	SRR7631574	5.2307	SRR7631574	8.60863	SRR7631574	2.6025	SRR7631574	0.0	SRR7631574	0.533318	SRR7631574	0.040322	SRR7631574	0.065015	SRR7631574	0.371527	SRR7631574	0.0	SRR7631574	0.076207	SRR7631574	0.730855	SRR7631574	0.235954	SRR7631574	0.271769	SRR7631574	1.31266	SRR7631574	4.44685
SRR5344018	0.052658	SRR5344018	0.0	SRR5344018	0.391565	SRR5344018	0.0	SRR5344018	4.63423	SRR5344018	0.0	SRR5344018	4.69713	SRR5344018	0.0	SRR5344018	6.30683	SRR5344018	1.6525	SRR5344018	40.2469	SRR5344018	1.73152	SRR5344018	0.265879	SRR5344018	1.29	SRR5344018	0.0	SRR5344018	0.328009	SRR5344018	0.430652	SRR5344018	0.039709	SRR5344018	0.029762	SRR5344018	2.78032	SRR5344018	0.493463	SRR5344018	0.41911	SRR5344018	0.54198	SRR5344018	3.99538
SRR3664383	0.052577	SRR3664383	0.0	SRR3664383	0.10306	SRR3664383	0.03011	SRR3664383	0.0	SRR3664383	0.0	SRR3664383	4.38459	SRR3664383	0.124559	SRR3664383	2.85583	SRR3664383	1.99206	SRR3664383	0.16975	SRR3664383	0.032132	SRR3664383	0.0	SRR3664383	0.0	SRR3664383	1.16581	SRR3664383	0.162595	SRR3664383	0.0	SRR3664383	0.0	SRR3664383	0.0	SRR3664383	0.191905	SRR3664383	9.56967	SRR3664383	0.450621	SRR3664383	0.260378	SRR3664383	2.15528
SRR6821565	0.051958	SRR6821565	0.0	SRR6821565	1.22007	SRR6821565	0.0	SRR6821565	0.360653	SRR6821565	0.0	SRR6821565	1.98579	SRR6821565	0.0	SRR6821565	2.02825	SRR6821565	2.04706	SRR6821565	5.31898	SRR6821565	2.17802	SRR6821565	0.030497	SRR6821565	0.119942	SRR6821565	0.038936	SRR6821565	0.217781	SRR6821565	0.02723	SRR6821565	0.0	SRR6821565	0.0367	SRR6821565	0.07413	SRR6821565	0.0	SRR6821565	0.0	SRR6821565	0.359942	SRR6821565	1.85256
SRR8249035	0.051934	SRR8249035	0.0	SRR8249035	0.0	SRR8249035	0.0	SRR8249035	0.028339	SRR8249035	0.0	SRR8249035	0.173876	SRR8249035	0.060802	SRR8249035	0.075906	SRR8249035	0.863329	SRR8249035	0.055155	SRR8249035	0.5813	SRR8249035	0.155816	SRR8249035	0.0	SRR8249035	0.0	SRR8249035	0.0	SRR8249035	0.446722	SRR8249035	0.0	SRR8249035	0.0	SRR8249035	3.42327	SRR8249035	0.277159	SRR8249035	0.664926	SRR8249035	13.8848	SRR8249035	0.518798
SRR8249033	0.05193	SRR8249033	0.0	SRR8249033	0.0	SRR8249033	0.0	SRR8249033	0.028336	SRR8249033	0.0	SRR8249033	0.177763	SRR8249033	0.060796	SRR8249033	0.075899	SRR8249033	0.863387	SRR8249033	0.05515	SRR8249033	0.56548	SRR8249033	0.155802	SRR8249033	0.0	SRR8249033	0.0	SRR8249033	0.0	SRR8249033	0.44668	SRR8249033	0.0	SRR8249033	0.0	SRR8249033	3.42297	SRR8249033	0.277136	SRR8249033	0.66487	SRR8249033	13.8837	SRR8249033	0.518753
SRR902026	0.051704	SRR902026	0.053569	SRR902026	0.151766	SRR902026	0.0	SRR902026	2.83481	SRR902026	0.0	SRR902026	1.36615	SRR902026	0.0	SRR902026	9.66982	SRR902026	5.34783	SRR902026	18.3322	SRR902026	0.703556	SRR902026	0.88028	SRR902026	0.791766	SRR902026	0.0	SRR902026	0.092899	SRR902026	0.298145	SRR902026	0.0	SRR902026	0.109581	SRR902026	0.996028	SRR902026	0.274256	SRR902026	0.087556	SRR902026	0.460527	SRR902026	4.27595
SRR8429659	0.051327	SRR8429659	0.053151	SRR8429659	0.150704	SRR8429659	0.0	SRR8429659	2.74656	SRR8429659	0.0	SRR8429659	0.783997	SRR8429659	0.059107	SRR8429659	7.74944	SRR8429659	10.2118	SRR8429659	10.6782	SRR8429659	2.44026	SRR8429659	0.363745	SRR8429659	0.119234	SRR8429659	0.038607	SRR8429659	0.216425	SRR8429659	0.297998	SRR8429659	0.0	SRR8429659	0.0	SRR8429659	0.661886	SRR8429659	0.136353	SRR8429659	0.087107	SRR8429659	0.254018	SRR8429659	10.1601
SRR8429650	0.051287	SRR8429650	0.0	SRR8429650	0.150551	SRR8429650	0.0	SRR8429650	3.8736	SRR8429650	0.0	SRR8429650	0.461836	SRR8429650	0.058763	SRR8429650	6.83999	SRR8429650	3.36123	SRR8429650	8.18628	SRR8429650	4.48784	SRR8429650	0.228979	SRR8429650	0.503832	SRR8429650	0.0	SRR8429650	0.15374	SRR8429650	0.188426	SRR8429650	0.0	SRR8429650	0.0	SRR8429650	1.57462	SRR8429650	0.0	SRR8429650	0.390976	SRR8429650	0.152276	SRR8429650	11.1358
SRR2769741	0.051239	SRR2769741	0.053077	SRR2769741	0.651818	SRR2769741	0.0	SRR2769741	1.12864	SRR2769741	0.0	SRR2769741	2.56994	SRR2769741	0.029392	SRR2769741	15.1757	SRR2769741	4.99827	SRR2769741	37.6631	SRR2769741	1.8634	SRR2769741	0.0	SRR2769741	0.237177	SRR2769741	0.0	SRR2769741	0.430588	SRR2769741	0.026931	SRR2769741	0.0	SRR2769741	0.036257	SRR2769741	0.512629	SRR2769741	0.317293	SRR2769741	0.260527	SRR2769741	0.253563	SRR2769741	5.06066
SRR6816702	0.05098	SRR6816702	0.0	SRR6816702	0.0	SRR6816702	0.0	SRR6816702	1.20555	SRR6816702	0.045777	SRR6816702	0.219628	SRR6816702	0.0	SRR6816702	3.57606	SRR6816702	1.52106	SRR6816702	3.90915	SRR6816702	1.81505	SRR6816702	0.0	SRR6816702	0.241467	SRR6816702	0.0	SRR6816702	0.0	SRR6816702	0.28057	SRR6816702	0.0	SRR6816702	0.0	SRR6816702	0.424277	SRR6816702	0.044551	SRR6816702	0.0	SRR6816702	0.252004	SRR6816702	1.85048
SRR6955649	0.050976	SRR6955649	0.0	SRR6955649	0.049863	SRR6955649	0.0	SRR6955649	2.97099	SRR6955649	0.0	SRR6955649	0.684117	SRR6955649	0.0	SRR6955649	6.29975	SRR6955649	4.00835	SRR6955649	13.032	SRR6955649	3.0484	SRR6955649	0.089329	SRR6955649	0.380564	SRR6955649	0.0	SRR6955649	0.030381	SRR6955649	0.159405	SRR6955649	0.0	SRR6955649	0.0	SRR6955649	1.05105	SRR6955649	0.045001	SRR6955649	0.04308	SRR6955649	0.201769	SRR6955649	4.66604
SRR6018354	0.050953	SRR6018354	0.158782	SRR6018354	0.099553	SRR6018354	0.027275	SRR6018354	1.18281	SRR6018354	0.0	SRR6018354	1.27764	SRR6018354	0.0	SRR6018354	19.6634	SRR6018354	1.98226	SRR6018354	42.4292	SRR6018354	0.631887	SRR6018354	0.11622	SRR6018354	0.028549	SRR6018354	0.0	SRR6018354	0.088995	SRR6018354	0.0	SRR6018354	0.0	SRR6018354	0.0	SRR6018354	0.427483	SRR6018354	0.178698	SRR6018354	0.170694	SRR6018354	0.151166	SRR6018354	2.31817
SRR5478910	0.050546	SRR5478910	0.0	SRR5478910	0.049483	SRR5478910	0.0	SRR5478910	0.069955	SRR5478910	0.0	SRR5478910	0.977306	SRR5478910	0.204764	SRR5478910	8.9848	SRR5478910	1.42773	SRR5478910	10.0486	SRR5478910	1.02988	SRR5478910	0.0	SRR5478910	0.962754	SRR5478910	0.0	SRR5478910	0.183557	SRR5478910	0.02683	SRR5478910	0.0	SRR5478910	0.0	SRR5478910	0.290681	SRR5478910	0.268926	SRR5478910	0.128907	SRR5478910	0.550406	SRR5478910	3.01025
SRR3139508	0.050506	SRR3139508	0.0	SRR3139508	0.148178	SRR3139508	0.0	SRR3139508	0.041334	SRR3139508	0.0	SRR3139508	0.337416	SRR3139508	0.0	SRR3139508	0.730724	SRR3139508	0.49553	SRR3139508	0.568979	SRR3139508	0.23667	SRR3139508	0.0	SRR3139508	0.0	SRR3139508	0.0	SRR3139508	0.0	SRR3139508	0.0	SRR3139508	0.0	SRR3139508	0.035448	SRR3139508	0.214833	SRR3139508	0.0	SRR3139508	0.0	SRR3139508	0.199891	SRR3139508	0.571711
SRR1596299	0.050442	SRR1596299	0.0	SRR1596299	0.0	SRR1596299	0.027917	SRR1596299	0.041477	SRR1596299	0.0	SRR1596299	0.085229	SRR1596299	0.260246	SRR1596299	36.7217	SRR1596299	3.21571	SRR1596299	18.064	SRR1596299	0.0	SRR1596299	0.0	SRR1596299	0.875026	SRR1596299	0.227062	SRR1596299	0.0	SRR1596299	0.0	SRR1596299	0.0	SRR1596299	0.0	SRR1596299	0.0	SRR1596299	0.0	SRR1596299	0.0	SRR1596299	0.0	SRR1596299	0.651249
ERR3333429	0.050417	ERR3333429	0.0	ERR3333429	0.0	ERR3333429	1.3469	ERR3333429	48.52	ERR3333429	0.0	ERR3333429	0.228402	ERR3333429	0.116229	ERR3333429	8.66775	ERR3333429	1.12076	ERR3333429	0.199966	ERR3333429	1.87889	ERR3333429	0.0	ERR3333429	41.1598	ERR3333429	0.037944	ERR3333429	0.030397	ERR3333429	32.606	ERR3333429	0.152693	ERR3333429	1.43166	ERR3333429	0.433715	ERR3333429	0.0	ERR3333429	0.085593	ERR3333429	0.099809	ERR3333429	3.95578
SRR6955647	0.050067	SRR6955647	0.0519	SRR6955647	0.097945	SRR6955647	0.0	SRR6955647	5.47607	SRR6955647	0.0	SRR6955647	1.74849	SRR6955647	0.0	SRR6955647	4.82036	SRR6955647	2.09084	SRR6955647	12.1816	SRR6955647	2.68986	SRR6955647	0.249648	SRR6955647	0.728654	SRR6955647	0.018697	SRR6955647	0.074548	SRR6955647	0.391091	SRR6955647	0.0	SRR6955647	0.035226	SRR6955647	1.0496	SRR6955647	0.132572	SRR6955647	0.0	SRR6955647	0.619282	SRR6955647	5.07315
SRR5478902	0.050054	SRR5478902	0.0	SRR5478902	0.0	SRR5478902	0.0	SRR5478902	0.252344	SRR5478902	0.0	SRR5478902	0.824402	SRR5478902	0.0	SRR5478902	4.52552	SRR5478902	2.10287	SRR5478902	9.43977	SRR5478902	6.05804	SRR5478902	0.0	SRR5478902	0.757495	SRR5478902	0.0	SRR5478902	0.151075	SRR5478902	0.317826	SRR5478902	0.0	SRR5478902	0.035576	SRR5478902	2.11891	SRR5478902	0.487859	SRR5478902	0.127524	SRR5478902	0.148639	SRR5478902	3.39595
SRR3664437	0.049624	SRR3664437	0.0	SRR3664437	0.0	SRR3664437	0.0	SRR3664437	0.0	SRR3664437	0.0	SRR3664437	0.373902	SRR3664437	0.08777	SRR3664437	1.73702	SRR3664437	1.95767	SRR3664437	0.0	SRR3664437	0.0	SRR3664437	0.0	SRR3664437	0.0	SRR3664437	0.378425	SRR3664437	0.0	SRR3664437	0.0	SRR3664437	0.0	SRR3664437	0.0	SRR3664437	0.0	SRR3664437	0.0	SRR3664437	0.0	SRR3664437	0.0	SRR3664437	1.11024
SRR9622061	0.049325	SRR9622061	0.051201	SRR9622061	0.096413	SRR9622061	0.0	SRR9622061	1.59543	SRR9622061	0.0	SRR9622061	1.97886	SRR9622061	0.0	SRR9622061	5.61772	SRR9622061	2.84807	SRR9622061	12.5614	SRR9622061	4.67265	SRR9622061	0.0	SRR9622061	0.153206	SRR9622061	0.0	SRR9622061	0.332733	SRR9622061	0.239664	SRR9622061	0.0	SRR9622061	0.120114	SRR9622061	2.06298	SRR9622061	0.043343	SRR9622061	0.0	SRR9622061	0.707437	SRR9622061	5.54347
SRR9273847	0.049313	SRR9273847	0.307079	SRR9273847	1.10859	SRR9273847	0.0	SRR9273847	0.739935	SRR9273847	0.0	SRR9273847	2.28119	SRR9273847	0.0	SRR9273847	8.3875	SRR9273847	4.93698	SRR9273847	8.5891	SRR9273847	2.34537	SRR9273847	0.028393	SRR9273847	0.0	SRR9273847	0.0	SRR9273847	0.52166	SRR9273847	0.0	SRR9273847	0.0	SRR9273847	0.0	SRR9273847	0.277685	SRR9273847	0.043356	SRR9273847	0.0	SRR9273847	0.097558	SRR9273847	2.14541
SRR6649852	0.049163	SRR6649852	0.0	SRR6649852	0.048126	SRR6649852	0.054887	SRR6649852	0.0	SRR6649852	0.0	SRR6649852	1.73584	SRR6649852	0.028414	SRR6649852	5.95996	SRR6649852	2.47817	SRR6649852	1.64692	SRR6649852	6.78045	SRR6649852	0.0	SRR6649852	0.0	SRR6649852	0.0	SRR6649852	0.0	SRR6649852	0.0	SRR6649852	0.0	SRR6649852	0.034968	SRR6649852	11.3346	SRR6649852	0.261477	SRR6649852	0.083548	SRR6649852	1.99533	SRR6649852	5.51391
SRR2769743	0.048317	SRR2769743	0.050041	SRR2769743	0.330993	SRR2769743	0.0	SRR2769743	1.61884	SRR2769743	0.0	SRR2769743	1.63736	SRR2769743	0.027774	SRR2769743	13.1699	SRR2769743	3.73523	SRR2769743	29.8824	SRR2769743	1.07728	SRR2769743	0.0	SRR2769743	0.196099	SRR2769743	0.072614	SRR2769743	0.494004	SRR2769743	0.0	SRR2769743	0.0	SRR2769743	0.0	SRR2769743	0.55322	SRR2769743	0.342129	SRR2769743	0.204875	SRR2769743	0.334755	SRR2769743	5.88018
SRR8054379	0.048158	SRR8054379	0.0	SRR8054379	0.0	SRR8054379	0.140976	SRR8054379	0.0	SRR8054379	0.04417	SRR8054379	0.171866	SRR8054379	0.087388	SRR8054379	0.0	SRR8054379	4.9565	SRR8054379	0.05308	SRR8054379	0.593397	SRR8054379	0.029825	SRR8054379	0.0	SRR8054379	0.186351	SRR8054379	0.0	SRR8054379	0.0	SRR8054379	0.0	SRR8054379	0.105986	SRR8054379	0.0	SRR8054379	0.0	SRR8054379	6.81889	SRR8054379	19.2321	SRR8054379	0.565264
SRR9308840	0.048146	SRR9308840	0.0	SRR9308840	0.0	SRR9308840	0.348854	SRR9308840	2.08461	SRR9308840	0.262312	SRR9308840	0.273024	SRR9308840	0.083359	SRR9308840	0.375672	SRR9308840	0.436283	SRR9308840	0.0	SRR9308840	0.200835	SRR9308840	0.0	SRR9308840	5.36693	SRR9308840	0.217579	SRR9308840	0.0	SRR9308840	0.662421	SRR9308840	0.0	SRR9308840	0.034211	SRR9308840	0.0	SRR9308840	0.0	SRR9308840	0.0	SRR9308840	0.0	SRR9308840	0.440443
ERR3333426	0.047995	ERR3333426	0.0	ERR3333426	0.046986	ERR3333426	0.429254	ERR3333426	14.7235	ERR3333426	0.174433	ERR3333426	0.300234	ERR3333426	0.0	ERR3333426	6.71167	ERR3333426	3.64169	ERR3333426	1.77882	ERR3333426	2.12232	ERR3333426	0.056968	ERR3333426	33.8	ERR3333426	0.108625	ERR3333426	0.029049	ERR3333426	12.9674	ERR3333426	1.5663	ERR3333426	0.410023	ERR3333426	2.10461	ERR3333426	0.0	ERR3333426	0.0	ERR3333426	0.0	ERR3333426	4.76394
SRR3664386	0.047815	SRR3664386	0.049397	SRR3664386	0.0	SRR3664386	0.0	SRR3664386	0.0	SRR3664386	0.043664	SRR3664386	1.67257	SRR3664386	0.0	SRR3664386	1.96978	SRR3664386	1.94138	SRR3664386	0.0	SRR3664386	0.029217	SRR3664386	0.0	SRR3664386	0.0	SRR3664386	0.329104	SRR3664386	0.0	SRR3664386	0.0	SRR3664386	0.0	SRR3664386	0.0	SRR3664386	0.0	SRR3664386	0.085331	SRR3664386	0.0	SRR3664386	0.0	SRR3664386	1.29465
SRR7513049	0.047551	SRR7513049	0.0	SRR7513049	0.23207	SRR7513049	0.0	SRR7513049	3.78151	SRR7513049	0.17063	SRR7513049	0.127494	SRR7513049	0.0	SRR7513049	4.93399	SRR7513049	0.727247	SRR7513049	6.69236	SRR7513049	3.97778	SRR7513049	0.080094	SRR7513049	1.18915	SRR7513049	0.0	SRR7513049	0.136352	SRR7513049	0.23682	SRR7513049	0.0	SRR7513049	0.065075	SRR7513049	1.15099	SRR7513049	0.249034	SRR7513049	0.356315	SRR7513049	0.282032	SRR7513049	4.46288
ERR754058	0.047304	ERR754058	0.0	ERR754058	0.0	ERR754058	0.0	ERR754058	9.50841	ERR754058	0.043025	ERR754058	0.189288	ERR754058	0.0	ERR754058	0.241177	ERR754058	1.53635	ERR754058	2.16163	ERR754058	0.10772	ERR754058	0.0	ERR754058	6.81673	ERR754058	0.0	ERR754058	0.0	ERR754058	3.08	ERR754058	0.0	ERR754058	0.810928	ERR754058	9.10881	ERR754058	0.042001	ERR754058	0.0	ERR754058	0.32783	ERR754058	2.64381
SRR9179103	0.046827	SRR9179103	0.0	SRR9179103	0.0	SRR9179103	0.05474	SRR9179103	0.0	SRR9179103	0.0	SRR9179103	0.177627	SRR9179103	0.0	SRR9179103	0.023714	SRR9179103	0.589529	SRR9179103	2.49868	SRR9179103	0.0	SRR9179103	0.0	SRR9179103	0.057014	SRR9179103	0.217241	SRR9179103	0.0	SRR9179103	0.625592	SRR9179103	2.76698	SRR9179103	0.0	SRR9179103	0.484755	SRR9179103	0.0	SRR9179103	1.091	SRR9179103	1.02085	SRR9179103	0.329495
SRR8429631	0.046741	SRR8429631	0.048409	SRR8429631	0.13723	SRR8429631	0.0	SRR8429631	2.81838	SRR8429631	0.042408	SRR8429631	1.10988	SRR8429631	0.0	SRR8429631	5.60415	SRR8429631	3.67955	SRR8429631	14.7279	SRR8429631	2.03984	SRR8429631	0.523698	SRR8429631	0.487877	SRR8429631	0.0	SRR8429631	0.224921	SRR8429631	0.123141	SRR8429631	0.0	SRR8429631	0.033125	SRR8429631	0.669038	SRR8429631	0.289614	SRR8429631	0.39641	SRR8429631	0.185053	SRR8429631	6.75555
SRR6124009	0.046254	SRR6124009	0.0	SRR6124009	0.090269	SRR6124009	0.0	SRR6124009	1.61447	SRR6124009	0.041439	SRR6124009	0.419172	SRR6124009	0.025129	SRR6124009	6.99064	SRR6124009	0.89135	SRR6124009	11.2637	SRR6124009	2.73897	SRR6124009	0.0	SRR6124009	1.96689	SRR6124009	0.0	SRR6124009	0.079149	SRR6124009	0.206003	SRR6124009	0.0	SRR6124009	0.126092	SRR6124009	2.10296	SRR6124009	0.120924	SRR6124009	0.076857	SRR6124009	0.777182	SRR6124009	3.33873
ERR3333425	0.046113	ERR3333425	0.0	ERR3333425	0.0	ERR3333425	0.0	ERR3333425	7.9354	ERR3333425	0.041885	ERR3333425	0.0	ERR3333425	0.0	ERR3333425	2.90633	ERR3333425	1.3683	ERR3333425	3.6592	ERR3333425	3.69417	ERR3333425	0.136646	ERR3333425	50.4374	ERR3333425	0.0	ERR3333425	0.0	ERR3333425	0.195505	ERR3333425	0.0	ERR3333425	0.032796	ERR3333425	1.72208	ERR3333425	0.0	ERR3333425	0.0	ERR3333425	0.0	ERR3333425	2.74405
SRR10538405	0.04593	SRR10538405	0.0	SRR10538405	1.43313	SRR10538405	0.0	SRR10538405	3.84374	SRR10538405	0.0	SRR10538405	0.965491	SRR10538405	0.0	SRR10538405	12.0173	SRR10538405	3.99563	SRR10538405	12.4724	SRR10538405	3.57108	SRR10538405	0.0	SRR10538405	0.07452	SRR10538405	0.033102	SRR10538405	0.232703	SRR10538405	0.067142	SRR10538405	0.0	SRR10538405	0.185988	SRR10538405	5.17103	SRR10538405	0.0	SRR10538405	0.0	SRR10538405	0.136142	SRR10538405	5.03368
SRR6978714	0.045913	SRR6978714	0.0	SRR6978714	0.0	SRR6978714	0.0	SRR6978714	0.714391	SRR6978714	0.110828	SRR6978714	0.120601	SRR6978714	1.11361	SRR6978714	6.45186	SRR6978714	22.1598	SRR6978714	3.00631	SRR6978714	0.864333	SRR6978714	0.008995	SRR6978714	0.0	SRR6978714	0.723132	SRR6978714	0.192702	SRR6978714	0.0	SRR6978714	0.0	SRR6978714	0.010821	SRR6978714	0.032784	SRR6978714	0.040603	SRR6978714	0.051855	SRR6978714	0.181759	SRR6978714	1.76616
SRR6026630	0.045848	SRR6026630	0.0	SRR6026630	0.089793	SRR6026630	0.0	SRR6026630	4.7899	SRR6026630	0.041708	SRR6026630	0.813641	SRR6026630	0.053363	SRR6026630	5.07787	SRR6026630	0.967024	SRR6026630	20.413	SRR6026630	3.89955	SRR6026630	0.027356	SRR6026630	0.260161	SRR6026630	0.0	SRR6026630	0.139473	SRR6026630	0.416292	SRR6026630	0.0	SRR6026630	0.032764	SRR6026630	1.09166	SRR6026630	0.325729	SRR6026630	0.312421	SRR6026630	0.317748	SRR6026630	1.40462
SRR6955645	0.045744	SRR6955645	0.047416	SRR6955645	0.0	SRR6955645	0.0	SRR6955645	7.27929	SRR6955645	0.0	SRR6955645	1.58587	SRR6955645	0.0	SRR6955645	5.19053	SRR6955645	1.761	SRR6955645	14.2989	SRR6955645	2.83698	SRR6955645	0.257892	SRR6955645	0.673017	SRR6955645	0.0	SRR6955645	0.136311	SRR6955645	0.524482	SRR6955645	0.0	SRR6955645	0.161001	SRR6955645	2.04894	SRR6955645	0.040383	SRR6955645	0.038659	SRR6955645	0.769519	SRR6955645	4.67157
SRR7899148	0.045173	SRR7899148	0.0	SRR7899148	0.0	SRR7899148	0.0	SRR7899148	2.63831	SRR7899148	0.0	SRR7899148	0.0	SRR7899148	0.0	SRR7899148	2.88272	SRR7899148	0.88648	SRR7899148	17.3861	SRR7899148	1.14108	SRR7899148	0.0	SRR7899148	0.377355	SRR7899148	0.0	SRR7899148	0.0	SRR7899148	0.0	SRR7899148	0.0	SRR7899148	0.0	SRR7899148	0.192174	SRR7899148	0.0	SRR7899148	0.0	SRR7899148	0.0	SRR7899148	3.9889
SRR5478937	0.044855	SRR5478937	0.0	SRR5478937	0.043903	SRR5478937	0.0	SRR5478937	6.69025	SRR5478937	0.040718	SRR5478937	0.890398	SRR5478937	0.0	SRR5478937	9.41833	SRR5478937	2.8588	SRR5478937	20.963	SRR5478937	6.42541	SRR5478937	0.0	SRR5478937	1.76853	SRR5478937	0.0	SRR5478937	0.351562	SRR5478937	0.853187	SRR5478937	0.0	SRR5478937	0.12737	SRR5478937	2.92612	SRR5478937	0.476764	SRR5478937	0.38075	SRR5478937	0.44399	SRR5478937	14.2482
SRR6821569	0.044657	SRR6821569	0.046227	SRR6821569	0.96176	SRR6821569	0.0	SRR6821569	0.366995	SRR6821569	0.0	SRR6821569	1.6562	SRR6821569	0.0	SRR6821569	3.7207	SRR6821569	3.17249	SRR6821569	9.08104	SRR6821569	1.24209	SRR6821569	0.105939	SRR6821569	0.078142	SRR6821569	0.101027	SRR6821569	0.216086	SRR6821569	0.023686	SRR6821569	0.0	SRR6821569	0.0	SRR6821569	0.064174	SRR6821569	0.039591	SRR6821569	0.075906	SRR6821569	0.044206	SRR6821569	1.63599
[truncated: 4,297 more rows]
