# Supplementary material for: Heterologous Expression and Characterization of Plant Wax Ester Producing Enzymes
Source: Metabolites. 2022 Jun 22;12(7):577. doi: 10.3390/metabo12070577 (PMC9319179; doi:10.3390/metabo12070577)
Supplement: Supplementary file 1 [file metabolites-12-00577-s001.zip › Table S4.Final.Correlations to AtGenome.xlsx]

## Sheet: Sheet1
Table S4. Expression correlations between each individual Arabidopsis WS and WSD gene and all genes in the Arabidopsis genome
Correlation Group	Group A		Group A		Group A		Group A		Group B		Group B		Group B		Group B		Group B?		None		None		None		None		None		None		None		None		None		None		None		None		None		None		None
# Correlated Genes	620		432		997		475		301		780		1845		2133		432		1		1		8		2		1		5		5		1		2		8		1		4		48		61		10
Wax ester producing gene	AT5G12420 (WSD)		AT3G49210 (WSD)		AT3G49190 (WSD)		AT1G34520 (WS)		AT5G53390 (WSD)		AT5G37300 (WSD)		AT5G16350 (WSD)		AT2G38995 (WSD)		AT3G49210 (WSD)		AT5G55370 (WS)		AT5G55350 (WS)		AT5G53380 (WSD)		AT3G51970 (WS)		(AT1G34500) WS		AT1G34490 (WS)		AT1G34490 (WS)		AT1G34500 (WS)		AT3G51970 (WS)		AT5G53380 (WS)		AT5G55370 (WS)		AT5G55380 (WS)		AT5G55340 (WS)		AT5G55330 (WS)		AT5G22490 (WSD)
	Gene ID	Spearman Correlation Coefficient	Gene ID	Spearman Correlation Coefficient	Gene ID	Spearman Correlation Coefficient	Gene ID	Spearman Correlation Coefficient	Gene ID	Spearman Correlation Coefficient	Gene ID	Spearman Correlation Coefficient	Gene ID	Spearman Correlation Coefficient	Gene ID	Spearman Correlation Coefficient	Gene ID	Spearman Correlation Coefficient	Gene ID	Spearman Correlation Coefficient	Gene ID	Spearman Correlation Coefficient	Gene ID	Spearman Correlation Coefficient	Gene ID	Spearman Correlation Coefficient	Gene ID	Spearman Correlation Coefficient	Gene ID	Spearman Correlation Coefficient	Gene ID	Spearman Correlation Coefficient	Gene ID	Spearman Correlation Coefficient	Gene ID	Spearman Correlation Coefficient	Gene ID	Spearman Correlation Coefficient	Gene ID	Spearman Correlation Coefficient	Gene ID	Spearman Correlation Coefficient	Gene ID	Spearman Correlation Coefficient	Gene ID	Spearman Correlation Coefficient	Gene ID	Spearman Correlation Coefficient
	AT5G12420	1.0000	AT3G49210	1.0000	AT3G49190	1.0000	AT1G34520	1.0000	AT5G53390	1.0000	AT5G37300	1.0000	AT5G16350	1.0000	AT2G38995	1.0000	AT3G49210	1.0000	AT5G55370	1.0000	AT5G55350	1.0000	AT5G53380	1.0000	AT3G51970	1.0000	AT1G34500	1.0000	AT1G34490	1.0000	AT1G34490	1.0000	AT1G34500	1.0000	AT3G51970	1.0000	AT5G53380	1.0000	AT5G55370	1.0000	AT5G55380	1.0000	AT5G55340	1.0000	AT5G55330	1.0000	AT5G22490	1.0000
	AT1G68850	.7869	AT2G17290	.7661	AT1G52060	.7823	AT1G34510	.7181	AT4G28680	.8185	AT1G02205	.8231	AT1G33811	.7956	AT1G65450	.8882	AT2G17290	.7661					AT3G20160	.7205	AT1G16370	.6016			AT3G20160	.6218	AT3G20160	.6218			AT1G16370	.6016	AT3G20160	.7205			AT5G03555	.6608	AT5G45670	.7389	AT5G53390	.7159	AT2G04032	.6470
	AT5G41040	.7805	AT1G62300	.7452	AT1G52050	.7805	AT4G33730	.7011	AT5G33370	.8093	AT2G38995	.7954	AT4G36250	.7713	AT3G57600	.8540	AT1G62300	.7452					AT2G32620	.7054					AT5G53380	.6189	AT5G53380	.6189					AT2G32620	.7054			AT3G21390	.6283	AT2G42840	.7361	AT5G44620	.7150	AT1G65450	.6206
	AT5G58860	.7795	AT5G05140	.7445	AT2G23630	.7765	AT5G22410	.7002	AT5G55720	.7896	AT1G27940	.7878	AT4G24510	.7709	AT4G28780	.8525	AT5G05140	.7445					AT2G23400	.6877					AT2G23400	.6186	AT2G23400	.6186					AT2G23400	.6877			AT1G72130	.6043	AT1G11600	.7273	AT5G33370	.7141	AT1G67260	.6177
	AT2G23540	.7764	AT1G18390	.7367	AT5G54370	.7706	AT5G35190	.6968	AT3G05600	.7866	AT5G41900	.7865	AT5G18430	.7676	AT1G27940	.8498	AT1G18390	.7367					AT1G47600	.6560					AT2G32620	.6136	AT2G32620	.6136					AT1G47600	.6560					AT3G08770	.7067	AT4G28680	.7050	AT3G29590	.6093
	AT5G09530	.7733	AT4G20110	.7361	AT5G60530	.7705	AT2G20520	.6957	AT1G02065	.7861	AT1G65450	.7856	AT2G26910	.7597	AT5G56490	.8487	AT4G20110	.7361					AT1G51470	.6525													AT1G51470	.6525					AT4G29030	.6991	AT1G63710	.6875	AT2G20870	.6073
	AT3G44550	.7703	AT2G15480	.7324	AT1G05660	.7689	AT4G25820	.6945	AT1G68480	.7856	AT3G55110	.7848	AT3G47750	.7572	AT1G12570	.8465	AT2G15480	.7324					AT1G34490	.6189													AT1G34490	.6189					AT5G51750	.6880	AT5G55720	.6867	AT3G59010	.6070
	AT5G44550	.7696	AT4G38540	.7318	AT4G27400	.7658	AT5G06630	.6944	AT4G29030	.7774	AT2G33380	.7799	AT4G18970	.7571	AT5G25980	.8445	AT4G38540	.7318					AT2G32610	.6075													AT2G32610	.6075					AT4G29020	.6870	AT1G12570	.6807	AT1G27940	.6044
	AT5G37690	.7686	AT1G69450	.7238	AT3G16440	.7652	AT5G26080	.6941	AT5G56490	.7751	AT5G25980	.7727	AT5G04530	.7530	AT3G01140	.8441	AT1G69450	.7238																									AT5G23940	.6845	AT2G20870	.6759	AT1G63710	.6007
	AT2G22510	.7679	AT1G30270	.7218	AT2G44110	.7644	AT5G57530	.6938	AT5G62230	.7718	AT3G57600	.7725	AT5G45950	.7525	AT5G33370	.8370	AT1G30270	.7218																									AT1G72970	.6758	AT5G56490	.6718	AT2G38995	.6005
	AT3G44540	.7670	AT3G10500	.7201	AT4G26010	.7625	AT5G57625	.6938	AT5G23940	.7665	AT1G45010	.7620	AT3G59250	.7514	AT3G55110	.8364	AT3G10500	.7201																									AT1G01600	.6636	AT1G02065	.6691
	AT5G38030	.7644	AT1G74740	.7190	AT3G06460	.7618	AT5G06640	.6926	AT1G12570	.7637	AT5G45950	.7570	AT5G55220	.7507	AT1G63710	.8345	AT1G74740	.7190																									AT3G05470	.6529	AT5G23940	.6612
	AT1G34670	.7636	AT5G35200	.7186	AT1G31950	.7616	AT5G57540	.6910	AT1G63710	.7630	AT1G24070	.7564	AT5G27360	.7499	AT3G10570	.8342	AT5G35200	.7186																									AT5G43020	.6494	AT3G10570	.6577
	AT3G50400	.7566	AT5G41990	.7180	AT2G39040	.7611	AT4G02270	.6908	AT1G02800	.7622	AT3G51895	.7556	AT2G23590	.7493	AT3G06160	.8337	AT5G41990	.7180																									AT5G66940	.6452	AT1G65450	.6575
	AT4G38080	.7556	AT1G30640	.7173	AT5G55110	.7609	AT4G28850	.6904	AT5G44620	.7592	AT3G28007	.7542	AT1G73110	.7475	AT1G24070	.8266	AT1G30640	.7173																									AT4G28680	.6421	AT5G62230	.6568
	AT1G74460	.7545	AT5G51640	.7148	AT5G60520	.7591	AT5G67400	.6891	AT2G20870	.7554	AT2G04570	.7528	AT2G21140	.7451	AT3G55710	.8250	AT5G51640	.7148																									AT5G48360	.6367	AT4G29030	.6538
	AT5G09520	.7524	AT4G15610	.7121	AT5G57090	.7572	AT2G24980	.6876	AT3G10570	.7537	AT4G23990	.7527	AT5G15780	.7430	AT2G47240	.8209	AT4G15610	.7121																									AT5G23310	.6351	AT1G68480	.6533
	AT2G35380	.7512	AT1G14780	.7099	AT1G50560	.7546	AT1G62980	.6870	AT3G01140	.7533	AT1G52030	.7509	AT2G37640	.7401	AT1G08465	.8191	AT1G14780	.7099																									AT3G13960	.6335	AT3G05600	.6438
	AT2G30840	.7509	AT4G33150	.7076	AT4G15290	.7546	AT4G08410	.6864	AT5G66940	.7520	AT4G00870	.7483	AT3G48610	.7401	AT3G04290	.8123	AT4G33150	.7076																									AT5G60880	.6304	AT3G04290	.6437
	AT2G38380	.7505	AT3G56310	.7069	AT3G24210	.7532	AT1G12040	.6862	AT5G51750	.7498	AT1G54040	.7473	AT1G11850	.7400	AT3G21950	.8115	AT3G56310	.7069																									AT5G47500	.6298	AT3G55110	.6436
	AT4G03540	.7501	AT1G08800	.7061	AT4G01240	.7529	AT5G24313	.6856	AT5G07180	.7481	AT1G63710	.7417	AT4G25960	.7398	AT2G24645	.8114	AT1G08800	.7061																									AT4G37750	.6296	AT1G51460	.6424
	AT2G15220	.7494	AT3G17810	.7060	AT1G30870	.7527	AT2G03720	.6846	AT3G55110	.7472	AT5G50915	.7366	AT3G04290	.7397	AT5G11190	.8107	AT3G17810	.7060																									AT4G29240	.6258	AT5G66940	.6406
	AT4G20390	.7473	AT1G01010	.7047	AT4G37160	.7527	AT1G12560	.6843	AT3G04290	.7460	AT5G56490	.7364	AT4G18290	.7388	AT1G11850	.8098	AT1G01010	.7047																									AT1G02730	.6234	AT1G19830	.6357
	AT2G18370	.7450	AT2G39660	.7041	AT4G19030	.7523	AT3G54580	.6836	AT5G46880	.7452	AT4G15440	.7333	AT5G67385	.7386	AT3G29030	.8091	AT2G39660	.7041																									AT1G10640	.6232	AT5G20740	.6355
	AT5G41570	.7450	AT3G04060	.7039	AT1G56630	.7513	AT3G62680	.6833	AT1G26780	.7451	AT3G29030	.7313	AT5G66520	.7374	AT3G01550	.8072	AT3G04060	.7039																									AT4G20940	.6214	AT1G58460	.6347
	AT1G24430	.7441	AT5G35370	.7037	AT1G01750	.7502	AT1G06923	.6824	AT5G20740	.7412	AT2G45600	.7300	AT4G19820	.7371	AT4G23990	.8040	AT5G35370	.7037																									AT5G55730	.6207	AT3G01140	.6338
	AT5G38020	.7424	AT4G20860	.7032	AT1G52070	.7499	AT4G12550	.6822	AT3G27920	.7389	AT5G25390	.7297	AT4G21750	.7360	AT5G64667	.8019	AT4G20860	.7032																									AT4G29150	.6206	AT2G42800	.6336
	AT3G18400	.7422	AT1G65690	.7030	AT2G15370	.7498	AT4G25220	.6817	AT1G06100	.7383	AT3G10570	.7296	AT5G20630	.7355	AT1G52400	.8017	AT1G65690	.7030																									AT5G53210	.6205	AT2G38995	.6315
	AT2G47200	.7404	AT2G47000	.7023	AT2G30340	.7497	AT5G04960	.6815	AT1G65450	.7373	AT5G38120	.7274	AT5G04230	.7355	AT5G55720	.8002	AT2G47000	.7023																									AT1G11112	.6182	AT1G06100	.6280
	AT5G63560	.7396	AT3G26500	.7020	AT5G15890	.7491	AT3G54590	.6815	AT3G06220	.7372	AT5G20740	.7272	AT4G28780	.7352	AT2G17470	.7987	AT3G26500	.7020																									AT5G53390	.6162	AT3G08770	.6277
	AT3G58550	.7396	AT3G08720	.7005	AT1G14080	.7478	AT4G40090	.6807	AT5G60880	.7357	AT1G24470	.7271	AT1G04800	.7345	AT5G26000	.7985	AT3G08720	.7005																									AT5G51560	.6158	AT4G29150	.6272
	AT2G18360	.7395	AT3G04010	.7002	AT5G10130	.7477	AT5G19800	.6805	AT3G06160	.7336	AT1G52400	.7260	AT2G10940	.7343	AT3G49260	.7984	AT3G04010	.7002																									AT4G29360	.6151	AT1G26780	.6263
	AT5G49350	.7370	AT3G47780	.6998	AT1G66270	.7473	AT1G14960	.6795	AT4G32540	.7336	AT3G19620	.7245	AT1G60600	.7342	AT4G28680	.7979	AT3G47780	.6998																									AT1G06100	.6119	AT4G08910	.6261
	AT2G38390	.7367	AT1G27980	.6998	AT2G43880	.7459	AT1G69240	.6786	AT3G18010	.7302	AT5G24150	.7244	AT4G16515	.7341	AT1G52030	.7969	AT1G27980	.6998																									AT5G53950	.6109	AT1G24020	.6253
	AT3G04370	.7352	AT5G07100	.6974	AT3G03500	.7456	AT4G08400	.6782	AT1G51460	.7286	AT1G01250	.7215	AT2G01918	.7333	AT5G15310	.7965	AT5G07100	.6974																									AT1G68480	.6094	AT5G45960	.6252
	AT3G32980	.7350	AT3G04070	.6974	AT1G33750	.7455	AT1G27740	.6781	AT5G45960	.7278	AT3G55710	.7212	AT2G21220	.7330	AT5G37300	.7954	AT3G04070	.6974																									AT1G17920	.6090	AT5G61120	.6249
	AT5G02780	.7349	AT4G01540	.6974	AT2G25980	.7454	AT4G12545	.6774	AT4G29150	.7269	AT1G26560	.7208	AT5G45930	.7327	AT5G08070	.7935	AT4G01540	.6974																									AT5G33370	.6089	AT3G27920	.6240
	AT4G36610	.7346	AT1G13960	.6961	AT3G01190	.7452	AT2G47530	.6770	AT1G14440	.7262	AT4G39330	.7206	AT4G19380	.7326	AT1G06360	.7907	AT1G13960	.6961																									AT1G51460	.6078	AT5G51750	.6229
	AT2G05440	.7342	AT3G05165	.6958	AT4G22666	.7445	AT1G05250	.6765	AT2G42800	.7254	AT3G06160	.7199	AT3G06120	.7326	AT1G05540	.7901	AT3G05165	.6958																									AT3G05600	.6070	AT1G02800	.6223
	AT5G09480	.7339	AT1G09970	.6944	AT5G19520	.7440	AT4G25790	.6761	AT2G38995	.7247	AT3G59010	.7197	AT3G19480	.7325	AT4G01460	.7891	AT1G09970	.6944																									AT4G39330	.6062	AT3G06220	.6220
	AT4G28940	.7326	AT5G42010	.6936	AT3G20940	.7439	AT2G15370	.6756	AT1G72970	.7243	AT5G25610	.7192	AT1G22690	.7322	AT1G54820	.7891	AT5G42010	.6936																									AT3G49900	.6058	AT1G11600	.6214
	AT4G37410	.7321	AT3G01720	.6933	AT4G10350	.7438	AT1G54970	.6751	AT2G26330	.7223	AT2G39330	.7191	AT5G57800	.7317	AT2G20870	.7882	AT3G01720	.6933																									AT1G02800	.6057	AT5G60880	.6211
	AT1G49960	.7319	AT1G14370	.6920	AT1G51470	.7437	AT1G11655	.6749	AT5G53210	.7206	AT2G42540	.7182	AT5G35220	.7316	AT1G60590	.7877	AT1G14370	.6920																									AT5G11160	.6045	AT1G02190	.6202
	AT5G37990	.7309	AT3G59700	.6902	AT1G12740	.7432	AT4G13390	.6744	AT4G31805	.7202	AT4G22200	.7180	AT3G49970	.7310	AT2G04032	.7868	AT3G59700	.6902																									AT5G51800	.6037	AT1G72970	.6185
	AT2G42350	.7306	AT5G18490	.6897	AT1G33280	.7424	AT3G22570	.6739	AT1G06360	.7189	AT1G12570	.7175	AT5G18660	.7300	AT1G52040	.7857	AT5G18490	.6897																									AT1G73360	.6033	AT5G46880	.6162
	AT1G54540	.7305	AT1G30700	.6894	AT4G25250	.7421	AT4G22666	.6732	AT5G03790	.7180	AT5G46830	.7173	AT1G16750	.7294	AT2G31070	.7852	AT1G30700	.6894																									AT1G49430	.6025	AT4G32540	.6142
	AT5G19410	.7288	AT5G13820	.6893	AT4G31320	.7412	AT1G30870	.6728	AT4G14723	.7177	AT5G49330	.7137	AT2G04570	.7292	AT1G45010	.7842	AT5G13820	.6893																									AT3G27920	.6012	AT3G06120	.6133
	AT1G21110	.7283	AT5G13330	.6881	AT2G14820	.7406	AT5G42510	.6723	AT3G10000	.7163	AT2G17470	.7131	AT3G15520	.7292	AT3G06880	.7841	AT5G13330	.6881																									AT4G14770	.6006	AT4G14723	.6111
	AT1G73330	.7281	AT3G56170	.6863	AT1G12560	.7402	AT1G48930	.6710	AT5G55330	.7159	AT4G01500	.7122	AT1G09310	.7292	AT1G02065	.7832	AT3G56170	.6863																											AT2G28610	.6092
	AT5G01250	.7269	AT3G54620	.6862	AT4G00080	.7391	AT4G30320	.6709	AT1G19830	.7151	AT1G75900	.7117	AT5G38420	.7291	AT1G15260	.7825	AT3G54620	.6862																											AT3G06160	.6090
	AT2G43390	.7246	AT5G10740	.6860	AT5G62340	.7390	AT5G01050	.6706	AT3G08770	.7146	AT4G28780	.7113	AT4G17600	.7288	AT1G11303	.7821	AT5G10740	.6860																											AT4G30250	.6087
	AT1G05000	.7243	AT1G64060	.6859	AT1G47600	.7380	AT5G19790	.6704	AT3G49900	.7141	AT3G01550	.7105	AT1G60550	.7287	AT3G28070	.7818	AT1G64060	.6859																											AT3G10000	.6073
	AT2G48140	.7234	AT5G64250	.6854	AT1G54000	.7368	AT3G32980	.6697	AT3G06120	.7135	AT1G05540	.7103	AT1G17700	.7284	AT1G10657	.7814	AT5G64250	.6854																											AT5G03790	.6055
	AT1G09740	.7225	AT5G17380	.6846	AT1G48930	.7362	AT5G05500	.6689	AT4G30250	.7122	AT1G48100	.7099	AT3G06880	.7284	AT5G46690	.7812	AT5G17380	.6846																											AT5G08000	.6047
	AT5G37740	.7224	AT3G55470	.6841	AT5G04970	.7361	AT5G58010	.6680	AT5G10890	.7102	AT1G52040	.7085	AT1G26570	.7282	AT5G47380	.7808	AT3G55470	.6841																											AT5G53210	.6042
	AT1G64000	.7216	AT4G39270	.6829	AT5G24100	.7361	AT2G01880	.6675	AT1G34245	.7086	AT1G56650	.7084	AT2G28605	.7281	AT3G61950	.7801	AT4G39270	.6829																											AT3G61950	.6034
	AT5G07475	.7207	AT5G57480	.6817	AT5G14020	.7357	AT2G47540	.6669	AT1G11600	.7085	AT5G04660	.7083	AT2G32540	.7278	AT2G03750	.7798	AT5G57480	.6817																											AT2G47240	.6027
	AT1G56320	.7202	AT4G21534	.6817	AT5G67400	.7353	AT3G09925	.6666	AT5G08000	.7084	AT2G38540	.7082	AT5G63180	.7277	AT2G42200	.7796	AT4G21534	.6817																											AT3G05470	.6025
	AT5G63590	.7192	AT3G48760	.6808	AT2G43610	.7351	AT2G44110	.6662	AT3G61950	.7081	AT3G28220	.7080	AT5G08720	.7276	AT1G64150	.7796	AT3G48760	.6808																											AT5G07180	.6023
	AT5G53320	.7180	AT4G10960	.6806	AT1G06120	.7349	AT4G26010	.6657	AT1G67040	.7067	AT3G48460	.7075	AT5G03650	.7275	AT1G24020	.7782	AT4G10960	.6806																											AT1G10640	.6016
	AT4G36430	.7178	AT4G28880	.6795	AT3G14530	.7348	AT5G23840	.6655	AT1G24020	.7067	AT2G40435	.7074	AT3G53130	.7275	AT2G26330	.7781	AT4G28880	.6795																											AT5G07280	.6014
	AT4G16260	.7176	AT1G07630	.6792	AT5G40510	.7347	AT2G32270	.6654	AT5G07280	.7058	AT3G01140	.7073	AT1G22430	.7271	AT5G46880	.7781	AT1G07630	.6792
	AT4G24140	.7173	AT5G58350	.6782	AT4G25090	.7339	AT5G40860	.6653	AT2G28610	.7038	AT2G47240	.7066	AT1G17840	.7263	AT2G35130	.7771	AT5G58350	.6782
	AT2G35770	.7172	AT1G51800	.6775	AT5G42590	.7334	AT5G47950	.6653	AT1G58460	.7038	AT4G21650	.7065	AT4G30825	.7256	AT5G52100	.7769	AT1G51800	.6775
	AT5G62480	.7163	AT3G05360	.6775	AT1G64920	.7332	AT5G17820	.6644	AT3G50890	.7038	AT5G60910	.7050	AT3G14760	.7250	AT1G14270	.7766	AT3G05360	.6775
	AT5G10230	.7160	AT5G67340	.6773	AT4G01770	.7324	AT5G54790	.6642	AT2G19910	.7036	AT2G31070	.7047	AT4G34900	.7248	AT1G66940	.7763	AT5G67340	.6773
	AT3G06390	.7143	AT4G25030	.6769	AT5G51520	.7323	AT3G49960	.6634	AT4G39330	.7032	AT5G52320	.7045	AT2G42220	.7247	AT4G30250	.7758	AT4G25030	.6769
	AT3G26460	.7137	AT5G13500	.6767	AT2G18980	.7321	AT3G60280	.6630	AT4G08910	.7025	AT2G43440	.7043	AT1G31920	.7246	AT5G20740	.7756	AT5G13500	.6767
	AT1G65690	.7135	AT1G02400	.6765	AT2G02610	.7320	AT1G08990	.6629	AT1G68780	.7013	AT5G21100	.7039	AT1G12900	.7243	AT1G52770	.7754	AT1G02400	.6765
	AT5G59530	.7120	AT1G71697	.6758	AT5G04960	.7320	AT2G20080	.6626	AT1G02190	.6991	AT5G67180	.7032	AT3G16370	.7242	AT5G39210	.7750	AT1G71697	.6758
	AT4G17215	.7117	AT1G35190	.6751	AT3G10710	.7319	AT1G14160	.6623	AT4G02670	.6981	AT4G02420	.7025	AT4G25050	.7242	AT3G23840	.7745	AT1G35190	.6751
	AT4G08780	.7111	AT5G06960	.6751	AT5G47980	.7314	AT2G25160	.6622	AT4G28780	.6971	AT3G55130	.7023	AT5G05740	.7241	AT4G12970	.7743	AT5G06960	.6751
	AT4G11650	.7098	AT2G23450	.6741	AT1G73160	.7313	AT5G63270	.6612	AT1G10640	.6969	AT5G64667	.7017	AT1G32470	.7241	AT1G29720	.7736	AT2G23450	.6741
	AT5G44480	.7097	AT1G77920	.6731	AT5G17820	.7312	AT1G66800	.6611	AT5G61120	.6958	AT1G04920	.7015	AT4G09010	.7239	AT3G10840	.7735	AT1G77920	.6731
	AT3G09270	.7095	AT5G16910	.6726	AT1G59940	.7311	AT4G15290	.6610	AT5G11320	.6950	AT1G08465	.6993	AT4G26415	.7234	AT1G45191	.7734	AT5G16910	.6726
	AT3G22600	.7091	AT5G13080	.6720	AT1G27740	.7311	AT3G45700	.6610	AT3G13960	.6945	AT4G01080	.6978	AT5G45680	.7234	AT1G68780	.7724	AT5G13080	.6720
	AT4G19880	.7082	AT4G21390	.6716	AT5G19790	.7307	AT1G61050	.6608	AT5G65410	.6945	AT3G45140	.6977	AT5G39530	.7234	AT3G28220	.7723	AT4G21390	.6716
	AT2G39380	.7072	AT3G14590	.6712	AT1G69240	.7305	AT1G45015	.6595	AT1G80080	.6938	AT2G46870	.6973	AT1G01970	.7231	AT1G54040	.7722	AT3G14590	.6712
	AT4G19810	.7071	AT3G46690	.6711	AT1G50060	.7301	AT3G58190	.6582	AT5G04660	.6903	AT5G15310	.6958	AT4G18480	.7231	AT2G37660	.7720	AT3G46690	.6711
	AT1G29000	.7068	AT2G02870	.6711	AT3G19430	.7294	AT2G01900	.6578	AT3G61250	.6886	AT5G26000	.6954	AT4G17680	.7229	AT4G02670	.7705	AT2G02870	.6711
	AT1G64590	.7040	AT2G28890	.6704	AT1G66280	.7292	AT5G36180	.6573	AT1G77270	.6871	AT4G28680	.6952	AT5G16715	.7224	AT1G32080	.7703	AT2G28890	.6704
	AT5G13900	.7033	AT3G47730	.6703	AT4G28650	.7291	AT4G15393	.6572	AT1G27940	.6854	AT5G57030	.6952	AT5G08280	.7220	AT5G58390	.7697	AT3G47730	.6703
	AT4G32650	.7028	AT3G13790	.6699	AT5G24070	.7290	AT3G45080	.6568	AT5G19170	.6851	AT1G52770	.6951	AT5G44650	.7220	AT5G05740	.7696	AT3G13790	.6699
	AT4G06744	.7028	AT5G44790	.6693	AT3G53480	.7285	AT3G48940	.6563	AT3G11000	.6846	AT3G28070	.6942	AT1G31800	.7220	AT2G44745	.7695	AT5G44790	.6693
	AT1G78990	.7026	AT4G23700	.6684	AT3G04330	.7284	AT3G10710	.6562	AT1G13400	.6835	AT3G26960	.6941	AT5G38410	.7219	AT4G13410	.7690	AT4G23700	.6684
	AT1G70170	.7023	AT4G24400	.6683	AT5G47950	.7277	AT3G28550	.6559	AT5G46690	.6833	AT5G65890	.6933	AT1G55260	.7219	AT3G53130	.7686	AT4G24400	.6683
	AT3G22620	.7007	AT2G26650	.6674	AT1G15210	.7274	AT5G23030	.6556	AT1G51538	.6829	AT5G39860	.6931	AT2G26250	.7217	AT5G45950	.7685	AT2G26650	.6674
	AT5G54230	.7004	AT2G39200	.6673	AT1G22440	.7264	AT3G50300	.6556	AT5G47380	.6828	AT5G45530	.6928	AT1G78820	.7217	AT3G55330	.7684	AT2G39200	.6673
	AT2G26650	.7001	AT1G60730	.6673	AT3G23470	.7259	AT3G29630	.6542	AT2G19920	.6823	AT4G23600	.6928	AT2G17780	.7215	AT3G47650	.7683	AT1G60730	.6673
	AT3G61990	.7000	AT1G10410	.6659	AT1G12040	.7256	AT1G60050	.6540	AT1G14760	.6823	AT2G44745	.6927	AT1G12800	.7214	AT3G16000	.7681	AT1G10410	.6659
	AT2G48090	.6988	AT3G20410	.6655	AT1G29025	.7249	AT2G48130	.6538	AT5G49330	.6820	AT5G33370	.6922	AT5G13400	.7212	AT1G62780	.7681	AT3G20410	.6655
	AT3G12720	.6981	AT5G64370	.6654	AT2G34910	.7246	AT4G00680	.6533	AT1G31310	.6811	AT3G15270	.6920	AT5G20740	.7211	AT5G57030	.7679	AT5G64370	.6654
	AT5G23190	.6977	AT3G53780	.6650	AT1G50580	.7238	AT1G29025	.6530	AT1G04110	.6803	AT5G45960	.6919	AT4G34090	.7211	AT5G01015	.7676	AT3G53780	.6650
	AT3G03530	.6973	AT3G51130	.6642	AT3G12540	.7233	AT5G42590	.6526	AT2G47240	.6801	AT2G42200	.6915	AT2G24270	.7209	AT1G55370	.7667	AT3G51130	.6642
	AT3G25640	.6966	AT4G24160	.6639	AT2G33790	.7233	AT4G15390	.6526	AT1G75240	.6788	AT1G68570	.6909	AT4G12970	.7206	AT3G14210	.7663	AT4G24160	.6639
	AT4G35160	.6965	AT4G37520	.6639	AT1G62980	.7224	AT1G08670	.6521	AT5G53950	.6784	AT5G46880	.6901	AT3G18890	.7205	AT4G24540	.7656	AT4G37520	.6639
	AT5G14130	.6958	AT1G70140	.6636	AT4G29180	.7221	AT1G23720	.6514	AT4G15620	.6784	AT1G02190	.6892	AT2G13610	.7203	AT2G03420	.7653	AT1G70140	.6636
	AT2G36290	.6953	AT2G28110	.6629	AT2G24610	.7219	AT4G33880	.6513	AT5G11190	.6772	AT1G53160	.6892	AT4G17740	.7203	AT5G18660	.7650	AT2G28110	.6629
	AT3G19660	.6951	AT1G51860	.6625	AT3G61270	.7219	AT5G26320	.6512	AT5G21150	.6765	AT2G04032	.6883	AT3G49260	.7199	AT1G12860	.7645	AT1G51860	.6625
	AT1G76930	.6943	AT5G41800	.6625	AT3G12240	.7217	AT2G38380	.6505	AT2G45190	.6764	AT2G44930	.6879	AT2G35130	.7199	AT4G11100	.7644	AT5G41800	.6625
	AT4G18630	.6941	AT5G65110	.6621	AT2G47540	.7212	AT4G25250	.6504	AT5G53660	.6759	AT4G37980	.6867	AT2G03420	.7198	AT3G44890	.7640	AT5G65110	.6621
	AT3G59220	.6938	AT4G31860	.6621	AT1G51420	.7210	AT5G42785	.6503	AT5G52340	.6732	AT2G42530	.6865	AT3G20820	.7198	AT3G16250	.7635	AT4G31860	.6621
	AT1G35250	.6935	AT4G34230	.6616	AT1G09090	.7209	AT3G07070	.6494	AT5G52860	.6728	AT5G55740	.6856	AT1G55490	.7196	AT2G26580	.7633	AT4G34230	.6616
	AT3G26440	.6934	AT1G60140	.6615	AT4G13620	.7206	AT3G32040	.6489	AT5G45670	.6724	AT4G30250	.6851	AT5G10690	.7195	AT2G28580	.7628	AT1G60140	.6615
	AT5G50760	.6928	AT1G08940	.6611	AT5G58784	.7204	AT2G16970	.6483	AT1G49830	.6722	AT3G10150	.6849	AT2G47940	.7195	AT1G03630	.7620	AT1G08940	.6611
	AT1G74020	.6926	AT1G77380	.6610	AT5G58010	.7202	AT1G44050	.6473	AT4G04890	.6719	AT4G08870	.6847	AT4G34830	.7194	AT1G02205	.7612	AT1G77380	.6610
	AT3G11430	.6918	AT3G51580	.6609	AT5G49270	.7201	AT2G25240	.6473	AT5G45850	.6717	AT2G26330	.6844	AT5G03120	.7193	AT5G45930	.7609	AT3G51580	.6609
	AT1G28400	.6915	AT5G18270	.6608	AT2G25160	.7201	AT5G43350	.6472	AT1G08465	.6715	AT2G03710	.6836	AT4G15560	.7192	AT4G17600	.7608	AT5G18270	.6608
	AT3G26470	.6915	AT1G79340	.6607	AT5G23840	.7201	AT1G73580	.6471	AT2G32770	.6695	AT4G22990	.6836	AT1G32780	.7191	AT2G43440	.7607	AT1G79340	.6607
	AT5G43420	.6903	AT3G19930	.6602	AT1G66800	.7196	AT5G42500	.6467	AT2G02540	.6694	AT2G39850	.6835	AT2G43560	.7191	AT4G00180	.7606	AT3G19930	.6602
	AT5G65970	.6900	AT4G34131	.6601	AT1G05250	.7196	AT3G07490	.6466	AT1G34580	.6690	AT4G15210	.6827	AT4G30950	.7190	AT1G05230	.7604	AT4G34131	.6601
	AT2G05910	.6900	AT3G20960	.6600	AT2G25810	.7196	AT5G46900	.6466	AT1G60590	.6687	AT5G13400	.6826	AT1G19150	.7189	AT2G44930	.7603	AT3G20960	.6600
	AT4G23430	.6897	AT5G63790	.6595	AT2G41970	.7193	AT3G45840	.6465	AT1G20870	.6672	AT2G21140	.6825	AT3G50570	.7185	AT4G21650	.7601	AT5G63790	.6595
	AT5G62630	.6889	AT1G56010	.6586	AT4G02270	.7191	AT1G73280	.6464	AT5G37300	.6669	AT3G21760	.6824	AT1G57770	.7181	AT4G15620	.7600	AT1G56010	.6586
	AT4G02860	.6879	AT3G22200	.6586	AT3G24020	.7189	AT5G54020	.6461	AT1G12860	.6662	AT5G24420	.6823	AT2G29310	.7179	AT1G60600	.7599	AT3G22200	.6586
	AT3G01420	.6878	AT5G63970	.6584	AT3G04320	.7186	AT1G48690	.6458	AT1G12330	.6658	AT5G59130	.6822	AT5G55740	.7174	AT3G52380	.7597	AT5G63970	.6584
	AT2G24430	.6876	AT3G59210	.6581	AT2G01880	.7186	AT3G45070	.6456	AT1G11850	.6651	AT4G24510	.6821	AT5G57030	.7173	AT2G21370	.7597	AT3G59210	.6581
	AT5G65210	.6872	AT3G25610	.6569	AT5G26290	.7186	AT5G54040	.6453	AT3G59420	.6634	AT4G16590	.6821	AT4G20130	.7172	AT2G38540	.7596	AT3G25610	.6569
	AT2G26290	.6871	AT4G32650	.6563	AT1G73280	.7185	AT4G15340	.6453	AT1G62030	.6631	AT1G29720	.6818	AT4G21445	.7172	AT5G36120	.7596	AT4G32650	.6563
	AT1G02360	.6866	AT2G45220	.6563	AT5G35940	.7184	AT5G54230	.6451	AT5G51800	.6626	AT2G28580	.6815	AT5G57180	.7170	AT1G14840	.7595	AT2G45220	.6563
	AT3G09220	.6860	AT4G01720	.6553	AT1G06090	.7183	AT5G38550	.6449	AT3G57600	.6623	AT5G25040	.6813	AT1G14700	.7170	AT1G33930	.7592	AT4G01720	.6553
	AT3G09260	.6857	AT2G27660	.6549	AT1G08590	.7182	AT5G63590	.6449	AT2G42990	.6620	AT2G24645	.6812	AT5G13630	.7167	AT3G15520	.7592	AT2G27660	.6549
	AT3G48450	.6856	AT5G53110	.6549	AT1G14220	.7182	AT2G19150	.6440	AT3G05470	.6620	AT2G20870	.6810	AT1G77490	.7166	AT2G46870	.7591	AT5G53110	.6549
	AT5G23020	.6850	AT4G17900	.6544	AT5G36180	.7181	AT2G04680	.6439	AT5G45950	.6619	AT5G57800	.6808	AT1G51110	.7164	AT3G24140	.7587	AT4G17900	.6544
	AT2G40370	.6846	AT3G01970	.6541	AT1G68150	.7179	AT5G43540	.6438	AT1G17920	.6614	AT1G62030	.6808	AT3G55800	.7164	AT3G01440	.7584	AT3G01970	.6541
	AT3G02885	.6846	AT5G12200	.6531	AT4G30420	.7179	AT4G30670	.6423	AT3G55710	.6595	AT1G11850	.6807	AT3G16250	.7163	AT5G36790	.7580	AT5G12200	.6531
	AT5G57150	.6842	AT3G29035	.6524	AT3G54770	.7179	AT5G14340	.6420	AT3G22760	.6592	AT1G19670	.6806	AT2G35075	.7159	AT3G62910	.7579	AT3G29035	.6524
	AT1G62975	.6818	AT1G23440	.6523	AT5G02350	.7177	AT5G24100	.6416	AT2G24645	.6581	AT4G25960	.6803	AT5G27890	.7158	AT3G28460	.7577	AT1G23440	.6523
	AT4G29930	.6818	AT3G17410	.6516	AT1G66470	.7177	AT4G22610	.6415	AT4G12970	.6575	AT4G09350	.6803	AT3G09162	.7157	AT4G00870	.7575	AT3G17410	.6516
	AT1G30700	.6814	AT3G63010	.6513	AT4G22810	.7173	AT1G06120	.6411	AT3G59190	.6573	AT3G21750	.6793	AT2G44570	.7156	AT2G46640	.7567	AT3G63010	.6513
	AT1G55940	.6813	AT4G34135	.6512	AT5G22410	.7169	AT5G26310	.6408	AT1G78170	.6572	AT3G26310	.6790	AT3G59780	.7156	AT3G26310	.7567	AT4G34135	.6512
	AT5G35580	.6812	AT3G54100	.6501	AT1G27140	.7167	AT3G01730	.6405	AT3G53530	.6566	AT4G36250	.6789	AT1G29440	.7154	AT2G20875	.7566	AT3G54100	.6501
	AT3G26330	.6811	AT1G65610	.6500	AT2G04680	.7164	AT2G48140	.6402	AT5G51850	.6558	AT2G31560	.6787	AT3G05180	.7153	AT5G18430	.7566	AT1G65610	.6500
	AT5G58910	.6809	AT4G25690	.6500	AT2G43480	.7162	AT4G12510	.6402	AT1G04920	.6550	AT1G21460	.6785	AT4G23820	.7146	AT4G02420	.7564	AT4G25690	.6500
	AT4G37530	.6807	AT2G43320	.6499	AT1G08990	.7160	AT1G50060	.6401	AT3G49950	.6542	AT5G22460	.6785	AT1G45010	.7145	AT2G38330	.7559	AT2G43320	.6499
	AT1G68880	.6804	AT2G39210	.6490	AT1G23720	.7159	AT3G09290	.6400	AT2G42840	.6529	AT5G44620	.6778	AT4G37925	.7144	AT3G24430	.7554	AT2G39210	.6490
	AT1G11450	.6802	AT3G12570	.6490	AT4G30170	.7159	AT5G13900	.6399	AT4G29710	.6525	AT3G23840	.6778	AT5G60880	.7143	AT2G39470	.7549	AT3G12570	.6490
	AT2G48130	.6801	AT5G46410	.6487	AT1G19900	.7158	AT4G01350	.6398	AT3G05180	.6518	AT4G02670	.6778	AT5G26000	.7143	AT5G44680	.7547	AT5G46410	.6487
	AT1G14120	.6800	AT2G01650	.6486	AT2G03720	.7158	AT5G47980	.6396	AT4G21750	.6516	AT3G04290	.6777	AT2G35500	.7140	AT5G21100	.7546	AT2G01650	.6486
	AT5G13580	.6795	AT3G12740	.6485	AT3G07900	.7152	AT1G13420	.6394	AT4G18970	.6515	AT1G07720	.6776	AT5G02830	.7139	AT3G55130	.7544	AT3G12740	.6485
	AT1G47480	.6793	AT3G28450	.6483	AT5G20550	.7151	AT5G61650	.6393	AT4G35810	.6503	AT4G18970	.6774	AT3G63190	.7137	AT5G24420	.7542	AT3G28450	.6483
	AT3G12500	.6791	AT5G47180	.6479	AT2G21045	.7151	AT4G20240	.6393	AT3G26932	.6499	AT1G11410	.6771	AT4G01050	.7137	AT3G04260	.7540	AT5G47180	.6479
	AT5G43690	.6782	AT2G34500	.6472	AT5G05900	.7147	AT1G52070	.6390	AT1G48820	.6486	AT3G46670	.6771	AT4G38840	.7134	AT4G04350	.7538	AT2G34500	.6472
	AT1G51830	.6782	AT5G10625	.6471	AT5G57625	.7145	AT5G02350	.6388	AT4G23990	.6479	AT1G52855	.6766	AT4G27600	.7134	AT3G25670	.7538	AT5G10625	.6471
	AT2G21100	.6773	AT1G21380	.6466	AT1G78340	.7139	AT4G19680	.6386	AT1G65620	.6472	AT2G32770	.6765	AT5G15310	.7131	AT1G49975	.7538	AT1G21380	.6466
	AT3G22930	.6771	AT4G36990	.6465	AT5G26260	.7137	AT3G12540	.6384	AT1G02205	.6466	AT1G15260	.6764	AT1G60990	.7130	AT5G46830	.7537	AT4G36990	.6465
	AT5G58780	.6767	AT3G22460	.6464	AT2G27000	.7136	AT5G49270	.6380	AT3G61840	.6463	AT1G60590	.6762	AT3G15850	.7130	AT5G55740	.7535	AT3G22460	.6464
	AT1G35260	.6767	AT2G24180	.6460	AT2G26420	.7134	AT4G22110	.6380	AT5G61850	.6462	AT5G08070	.6756	AT1G51500	.7129	AT1G14030	.7530	AT2G24180	.6460
	AT5G53110	.6766	AT2G18690	.6459	AT5G57540	.7133	AT2G33790	.6380	AT1G67830	.6459	AT3G47295	.6752	AT4G28080	.7127	AT3G12685	.7529	AT2G18690	.6459
	AT1G18970	.6766	AT3G10320	.6452	AT4G24310	.7132	AT5G54370	.6378	AT3G61310	.6456	AT1G17840	.6752	AT1G10510	.7127	AT2G30432	.7527	AT3G10320	.6452
	AT2G41380	.6760	AT2G04305	.6449	AT3G14510	.7129	AT2G02680	.6375	AT2G21140	.6454	AT5G02940	.6749	AT5G38430	.7123	AT4G26520	.7527	AT2G04305	.6449
	AT2G19150	.6755	AT5G09890	.6449	AT2G35270	.7129	AT5G24410	.6374	AT1G71691	.6452	AT2G21590	.6745	AT4G15110	.7121	AT3G05625	.7526	AT5G09890	.6449
	AT5G16770	.6752	AT4G24220	.6444	AT1G63450	.7125	AT1G63600	.6372	AT5G09970	.6448	AT5G07180	.6744	AT2G17033	.7120	AT2G42130	.7524	AT4G24220	.6444
	AT3G21770	.6749	AT3G13320	.6442	AT4G29690	.7124	AT4G15740	.6372	AT5G64667	.6440	AT5G38130	.6742	AT1G09340	.7119	AT5G07690	.7524	AT3G13320	.6442
	AT4G30190	.6747	AT5G55860	.6441	AT3G24240	.7123	AT1G52050	.6372	AT4G01580	.6439	AT5G40380	.6741	AT3G48730	.7117	AT2G35960	.7520	AT5G55860	.6441
	AT1G78000	.6747	AT1G48790	.6434	AT4G01630	.7123	AT2G18800	.6372	AT1G62360	.6438	AT3G58070	.6741	AT2G40490	.7117	AT3G51820	.7517	AT1G48790	.6434
	AT5G48070	.6747	AT5G20960	.6432	AT5G48940	.7119	AT5G46890	.6372	AT4G22880	.6436	AT5G47380	.6740	AT1G64510	.7115	AT4G17560	.7514	AT5G20960	.6432
	AT5G54040	.6746	AT3G48990	.6428	AT5G46890	.7103	AT5G09978	.6370	AT2G20875	.6431	AT1G05550	.6740	AT4G35250	.7115	AT1G51110	.7505	AT3G48990	.6428
	AT4G28110	.6745	AT4G21410	.6426	AT2G32270	.7101	AT2G38390	.6369	AT5G59330	.6429	AT2G30432	.6738	AT3G01500	.7114	AT1G31690	.7504	AT4G21410	.6426
	AT1G35515	.6745	AT3G28850	.6426	AT5G59090	.7098	AT2G41970	.6368	AT3G06880	.6420	AT5G52340	.6736	AT3G14930	.7114	AT5G38120	.7502	AT3G28850	.6426
	AT5G45070	.6742	AT4G32150	.6425	AT5G05500	.7097	AT1G52060	.6368	AT2G13680	.6394	AT4G25950	.6735	AT4G13500	.7112	AT1G62030	.7496	AT4G32150	.6425
	AT1G09560	.6737	AT4G30190	.6424	AT1G06930	.7092	AT5G07450	.6363	AT2G36610	.6394	AT1G76620	.6725	AT5G49030	.7110	AT5G56850	.7496	AT4G30190	.6424
	AT1G51840	.6733	AT1G74020	.6419	AT5G51060	.7090	AT1G05660	.6363	AT4G31610	.6389	AT3G61950	.6723	AT4G20360	.7109	AT4G09010	.7494	AT1G74020	.6419
	AT1G14730	.6729	AT2G42890	.6417	AT4G25220	.7090	AT1G70460	.6362	AT2G27880	.6388	AT1G19640	.6714	AT1G32200	.7108	AT1G55490	.7489	AT2G42890	.6417
	AT1G02220	.6728	AT1G54320	.6416	AT4G25820	.7087	AT3G45710	.6359	AT5G01075	.6384	AT3G17070	.6713	AT5G66470	.7108	AT3G61700	.7484	AT1G54320	.6416
	AT1G28680	.6727	AT1G61360	.6410	AT3G18200	.7086	AT2G16005	.6359	AT2G32765	.6380	AT3G61970	.6712	AT4G37510	.7106	AT4G25950	.7476	AT1G61360	.6410
	AT2G46750	.6723	AT3G01290	.6409	AT5G57530	.7084	AT4G21340	.6356	AT5G15310	.6370	AT3G61700	.6711	AT1G64430	.7106	AT1G19150	.7475	AT3G01290	.6409
	AT5G63600	.6722	AT4G18010	.6409	AT4G13440	.7083	AT1G35330	.6354	AT1G77110	.6367	AT1G51500	.6708	AT3G28040	.7105	AT3G47450	.7472	AT4G18010	.6409
	AT4G14630	.6722	AT1G12760	.6406	AT5G20045	.7082	AT1G53940	.6352	AT4G09820	.6363	AT3G28270	.6708	AT3G21200	.7104	AT5G45530	.7471	AT1G12760	.6406
	AT4G20240	.6719	AT4G23450	.6404	AT3G48340	.7081	AT4G12520	.6347	AT3G10840	.6349	AT3G03770	.6697	AT5G03940	.7101	AT4G15440	.7471	AT4G23450	.6404
	AT4G15500	.6709	AT2G02220	.6401	AT2G47530	.7079	AT1G34040	.6344	AT2G13610	.6344	AT2G46640	.6695	AT3G44890	.7099	AT2G28605	.7470	AT2G02220	.6401
	AT1G51850	.6709	AT5G54780	.6399	AT1G30550	.7079	AT4G30170	.6342	AT3G29590	.6339	AT3G05790	.6695	AT3G02110	.7098	AT5G65730	.7470	AT5G54780	.6399
	AT2G46130	.6707	AT3G21070	.6398	AT3G26610	.7075	AT5G26260	.6341	AT4G23780	.6337	AT3G21950	.6692	AT1G73830	.7096	AT3G19620	.7469	AT3G21070	.6398
	AT1G16400	.6705	AT2G31350	.6398	AT5G02360	.7073	AT3G01260	.6338	AT5G04530	.6336	AT2G27990	.6690	AT1G11860	.7095	AT2G01755	.7469	AT2G31350	.6398
	AT3G52790	.6705	AT4G29950	.6398	AT2G29750	.7073	AT3G05920	.6334	AT1G18650	.6332	AT2G35130	.6680	AT1G07450	.7094	AT1G51460	.7464	AT4G29950	.6398
	AT1G69810	.6702	AT3G48530	.6397	AT3G21340	.7072	AT3G09220	.6327	AT5G25970	.6328	AT2G03550	.6674	AT1G03630	.7094	AT5G04660	.7462	AT3G48530	.6397
	AT1G52200	.6698	AT2G32240	.6397	AT3G49845	.7071	AT3G51540	.6325	AT4G01460	.6325	AT1G10657	.6673	AT4G22490	.7093	AT3G26060	.7461	AT2G32240	.6397
	AT1G48500	.6697	AT3G48780	.6395	AT3G24300	.7070	AT3G20110	.6325	AT3G24630	.6324	AT3G21670	.6671	AT2G20875	.7093	AT1G12900	.7460	AT3G48780	.6395
	AT1G56550	.6697	AT3G30390	.6394	AT3G15240	.7070	AT4G22460	.6325	AT4G00180	.6324	AT3G05180	.6671	AT5G11420	.7091	AT2G21280	.7456	AT3G30390	.6394
	AT5G65790	.6696	AT4G20830	.6390	AT3G50640	.7066	AT4G25090	.6324	AT2G42200	.6322	AT5G53390	.6669	AT4G18220	.7087	AT5G20630	.7455	AT4G20830	.6390
	AT2G35000	.6695	AT5G25930	.6389	AT5G14150	.7064	AT4G37070	.6322	AT1G48100	.6320	AT4G34240	.6664	AT5G53210	.7085	AT5G49330	.7455	AT5G25930	.6389
	AT5G43350	.6695	AT3G14680	.6387	AT1G34510	.7064	AT2G23630	.6321	AT4G31615	.6316	AT3G10840	.6660	AT3G52840	.7085	AT4G22200	.7455	AT3G14680	.6387
	AT5G24230	.6692	AT1G51790	.6384	AT2G46740	.7063	AT1G15640	.6318	AT4G39010	.6311	AT2G36590	.6660	AT4G31850	.7084	AT1G19670	.7453	AT1G51790	.6384
	AT4G37010	.6688	AT5G58320	.6377	AT4G05200	.7058	AT4G29180	.6316	AT3G29030	.6299	AT5G15800	.6656	AT1G52510	.7083	AT2G45600	.7450	AT5G58320	.6377
	AT1G21310	.6688	AT3G62830	.6377	AT5G14340	.7057	AT1G30990	.6315	AT5G47500	.6299	AT1G32080	.6654	AT4G04350	.7082	AT1G44575	.7443	AT3G62830	.6377
	AT2G43670	.6686	AT3G01470	.6375	AT5G66870	.7051	AT2G27370	.6314	AT5G20630	.6287	AT4G13800	.6654	AT3G48200	.7082	AT3G05180	.7442	AT3G01470	.6375
	AT5G05160	.6679	AT1G06840	.6374	AT1G74500	.7047	AT4G13620	.6310	AT5G51950	.6284	AT1G02065	.6652	AT3G09580	.7081	AT3G55800	.7442	AT1G06840	.6374
	AT3G13610	.6675	AT2G27500	.6373	AT2G16970	.7045	AT4G13580	.6306	AT1G73360	.6283	AT5G57180	.6642	AT5G36910	.7078	AT3G06120	.7441	AT2G27500	.6373
	AT5G25810	.6671	AT1G70300	.6373	AT5G58750	.7043	AT1G55640	.6303	AT1G14840	.6283	AT5G36790	.6642	AT1G29670	.7077	AT4G18970	.7438	AT1G70300	.6373
	AT1G06640	.6669	AT1G32790	.6373	AT4G33730	.7043	AT1G50930	.6302	AT3G27860	.6282	AT4G24540	.6639	AT3G14450	.7075	AT2G36990	.7434	AT1G32790	.6373
	AT2G16790	.6666	AT5G59420	.6373	AT2G18800	.7042	AT3G25930	.6299	AT2G41340	.6276	AT5G62230	.6636	AT3G29185	.7074	AT3G13180	.7433	AT5G59420	.6373
	AT3G51540	.6665	AT2G30250	.6371	AT3G09925	.7042	AT5G10230	.6298	AT2G04570	.6269	AT1G44575	.6634	AT1G13820	.7072	AT4G21445	.7430	AT2G30250	.6371
	AT3G16420	.6664	AT5G48410	.6370	AT2G17070	.7041	AT3G29780	.6298	AT5G58400	.6268	AT2G32690	.6632	AT5G18020	.7071	AT2G30695	.7429	AT5G48410	.6370
	AT3G45650	.6662	AT2G30440	.6368	AT2G27010	.7039	AT2G36100	.6298	AT1G49430	.6266	AT4G21930	.6632	AT4G00400	.7071	AT1G12800	.7428	AT2G30440	.6368
	AT2G01530	.6662	AT5G15730	.6363	AT4G15393	.7038	AT5G20550	.6297	AT5G43020	.6266	AT1G28230	.6631	AT3G25920	.7068	AT1G68890	.7428	AT5G15730	.6363
	AT3G27150	.6658	AT2G39360	.6359	AT4G19680	.7036	AT2G29750	.6296	AT1G60600	.6265	AT2G20570	.6627	AT1G70830	.7067	AT5G45680	.7426	AT2G39360	.6359
	AT2G37360	.6656	AT1G28580	.6358	AT3G28550	.7035	AT1G64590	.6296	AT4G00870	.6261	AT5G17230	.6625	AT3G24430	.7067	AT5G03940	.7425	AT1G28580	.6358
	AT4G20230	.6652	AT3G46930	.6358	AT1G80240	.7034	AT2G16980	.6295	AT4G25750	.6257	AT5G06530	.6621	AT5G53860	.7067	AT2G32770	.7425	AT3G46930	.6358
	AT5G44910	.6649	AT1G56145	.6358	AT1G73340	.7033	AT2G39430	.6295	AT3G52525	.6252	AT2G40100	.6613	AT2G16280	.7064	AT4G18480	.7425	AT1G56145	.6358
	AT1G61667	.6648	AT3G20250	.6355	AT2G18450	.7032	AT4G31470	.6294	AT4G20130	.6250	AT4G21940	.6613	AT1G04420	.7062	AT4G24090	.7424	AT3G20250	.6355
	AT4G13235	.6644	AT5G07220	.6354	AT4G23590	.7031	AT3G07900	.6294	AT1G16750	.6242	AT1G77090	.6611	AT1G34245	.7061	AT2G40435	.7423	AT5G07220	.6354
	AT1G51070	.6639	AT4G25900	.6353	AT3G62680	.7030	AT3G20380	.6292	AT1G10980	.6237	AT4G04890	.6610	AT3G48420	.7058	AT5G63180	.7422	AT4G25900	.6353
	AT4G29800	.6636	AT3G27560	.6353	AT1G26970	.7029	AT4G12270	.6291	AT1G05230	.6235	AT5G51950	.6609	AT3G14330	.7055	AT4G02790	.7421	AT3G27560	.6353
	AT2G33205	.6635	AT3G22260	.6351	AT4G12050	.7029	AT1G64920	.6290	AT3G02110	.6234	AT5G17830	.6608	AT3G10840	.7054	AT5G50915	.7421	AT3G22260	.6351
	AT1G18980	.6634	AT4G11850	.6351	AT1G51190	.7024	AT1G18980	.6290	AT5G18660	.6231	AT5G35480	.6603	AT2G44930	.7052	AT1G14440	.7419	AT4G11850	.6351
	AT4G11880	.6631	AT2G30360	.6347	AT5G63270	.7023	AT3G23175	.6289	AT4G22490	.6231	AT1G05230	.6598	AT4G29060	.7052	AT1G59840	.7419	AT2G30360	.6347
	AT3G45710	.6627	AT1G77500	.6346	AT2G12646	.7023	AT1G63410	.6288	AT1G13710	.6229	AT5G62140	.6593	AT3G09160	.7050	AT5G07180	.7417	AT1G77500	.6346
	AT4G19720	.6620	AT5G58940	.6344	AT5G45210	.7020	AT4G31320	.6286	AT1G65630	.6227	AT1G68600	.6590	AT1G68780	.7049	AT2G17972	.7415	AT5G58940	.6344
	AT5G23000	.6618	AT2G17500	.6343	AT4G13580	.7015	AT3G21770	.6286	AT3G26744	.6227	AT5G58140	.6589	AT5G06290	.7049	AT4G23940	.7410	AT2G17500	.6343
	AT3G20370	.6612	AT5G54310	.6343	AT2G21840	.7014	AT1G30750	.6286	AT3G25670	.6227	AT3G13540	.6588	AT4G00050	.7048	AT4G09040	.7410	AT5G54310	.6343
	AT2G34610	.6611	AT3G05200	.6339	AT4G10370	.7013	AT2G28990	.6283	AT5G27890	.6226	AT3G14210	.6588	AT5G22340	.7047	AT3G25920	.7408	AT3G05200	.6339
	AT2G32960	.6610	AT1G61560	.6336	AT4G00680	.7010	AT5G41040	.6283	AT2G45340	.6223	AT4G11100	.6586	AT3G03710	.7045	AT5G66470	.7407	AT1G61560	.6336
	AT3G54420	.6608	AT4G21580	.6334	AT3G23800	.7007	AT3G11550	.6282	AT4G22505	.6222	AT5G61740	.6582	AT4G25080	.7044	AT3G09580	.7407	AT4G21580	.6334
	AT3G25820	.6605	AT3G27390	.6323	AT2G17080	.7007	AT1G09090	.6280	AT2G17470	.6220	AT5G47330	.6576	AT4G39480	.7043	AT4G39710	.7407	AT3G27390	.6323
	AT5G44574	.6605	AT5G04170	.6321	AT5G38550	.7005	AT1G05260	.6275	AT1G33930	.6220	AT5G46240	.6575	AT1G14345	.7043	AT5G30510	.7406	AT5G04170	.6321
	AT3G12977	.6605	AT4G30600	.6319	AT3G45700	.7005	AT5G66815	.6275	AT2G38540	.6218	AT1G52000	.6571	AT3G21870	.7042	AT5G39830	.7406	AT4G30600	.6319
	AT2G31180	.6605	AT3G10815	.6316	AT1G45015	.7003	AT5G63595	.6274	AT1G55260	.6215	AT1G80130	.6567	AT1G15180	.7040	AT5G55220	.7404	AT3G10815	.6316
	AT3G16450	.6601	AT3G49350	.6314	AT2G16230	.7003	AT4G22212	.6274	AT3G18850	.6214	AT5G67280	.6564	AT3G01440	.7040	AT3G47295	.7403	AT3G49350	.6314
	AT1G60680	.6597	AT5G20050	.6313	AT4G25400	.7002	AT1G01750	.6273	AT1G44760	.6214	AT1G55260	.6563	AT5G17230	.7038	AT4G04890	.7400	AT5G20050	.6313
	AT5G48290	.6590	AT5G27600	.6313	AT2G24400	.7001	AT5G42600	.6273	AT2G21590	.6212	AT1G03630	.6562	AT2G32640	.7035	AT4G33470	.7399	AT5G27600	.6313
	AT1G73410	.6589	AT5G07440	.6310	AT5G66690	.7000	AT5G55110	.6273	AT1G55200	.6208	AT3G53700	.6559	AT1G49380	.7035	AT3G03770	.7398	AT5G07440	.6310
	AT1G17860	.6589	AT5G22350	.6307	AT5G35190	.6999	AT1G34670	.6273	AT1G24070	.6207	AT3G57680	.6559	AT5G36120	.7034	AT3G56650	.7396	AT5G22350	.6307
	AT4G22610	.6588	AT2G44500	.6306	AT2G28990	.6997	AT5G47990	.6270	AT4G16390	.6206	AT3G24140	.6558	AT1G50732	.7033	AT2G34510	.7394	AT2G44500	.6306
	AT2G19990	.6585	AT4G26970	.6304	AT1G14960	.6997	AT4G28890	.6269	AT3G12460	.6205	AT4G18810	.6557	AT2G36990	.7033	AT5G44620	.7391	AT4G26970	.6304
	AT4G21230	.6582	AT5G40780	.6303	AT5G46900	.6993	AT5G59090	.6269	AT3G51080	.6204	AT3G53130	.6555	AT5G65730	.7032	AT1G34580	.7391	AT5G40780	.6303
	AT4G15610	.6582	AT2G02180	.6300	AT5G10720	.6989	AT5G44900	.6262	AT3G14760	.6204	AT1G64970	.6555	AT1G08540	.7029	AT5G02940	.7391	AT2G02180	.6300
	AT1G68450	.6582	AT1G34370	.6299	AT1G55430	.6989	AT3G18400	.6262	AT5G08070	.6198	AT1G75040	.6546	AT5G46580	.7027	AT5G17830	.7387	AT1G34370	.6299
	AT3G23430	.6581	AT4G37530	.6298	AT1G64910	.6989	AT1G60680	.6262	AT1G69320	.6197	AT1G68780	.6544	AT1G42970	.7027	AT4G22755	.7387	AT4G37530	.6298
	AT3G14680	.6578	AT2G41380	.6298	AT1G54970	.6986	AT3G24020	.6260	AT4G39510	.6192	AT5G56990	.6544	AT5G65410	.7026	AT5G19500	.7386	AT2G41380	.6298
	AT3G22240	.6578	AT5G61820	.6298	AT3G25790	.6986	AT5G18560	.6259	AT5G18430	.6192	AT5G36700	.6538	AT5G21100	.7024	AT2G42530	.7386	AT5G61820	.6298
	AT4G18430	.6578	AT4G00700	.6296	AT5G44900	.6984	AT4G30420	.6257	AT5G42240	.6191	AT2G42800	.6537	AT2G23180	.7024	AT3G63190	.7385	AT4G00700	.6296
	AT2G18150	.6573	AT1G76070	.6294	AT3G44710	.6984	AT3G52790	.6257	AT3G28460	.6191	AT3G60160	.6535	AT1G30520	.7019	AT3G58070	.7385	AT1G76070	.6294
	AT1G59960	.6571	AT5G01720	.6293	AT4G12510	.6983	AT2G23620	.6251	AT1G52030	.6189	AT5G55720	.6534	AT1G29660	.7018	AT2G10940	.7382	AT5G01720	.6293
	AT3G07970	.6570	AT5G58620	.6292	AT5G50300	.6982	AT2G01530	.6249	AT1G12460	.6187	AT5G07690	.6534	AT1G27480	.7018	AT1G74850	.7382	AT5G58620	.6292
	AT5G26010	.6570	AT1G61370	.6291	AT4G31470	.6980	AT4G21600	.6245	AT2G27385	.6183	AT1G45191	.6531	AT1G60590	.7016	AT2G21140	.7381	AT1G61370	.6291
	AT3G16430	.6568	AT4G23270	.6288	AT2G34020	.6979	AT1G19900	.6244	AT5G15780	.6180	AT3G25670	.6531	AT3G46780	.7016	AT1G30520	.7381	AT4G23270	.6288
	AT2G22920	.6568	AT5G54500	.6286	AT5G64100	.6978	AT3G55230	.6244	AT2G27990	.6175	AT1G65890	.6530	AT5G20220	.7015	AT1G64355	.7378	AT5G54500	.6286
	AT1G04360	.6568	AT1G58190	.6282	AT1G10810	.6978	AT5G23220	.6235	AT1G27120	.6173	AT1G72030	.6529	AT5G19220	.7014	AT2G39850	.7378	AT1G58190	.6282
	AT1G31885	.6568	AT1G79450	.6282	AT3G46720	.6976	AT5G23830	.6233	AT5G13400	.6172	AT1G64770	.6528	AT5G21920	.7014	AT2G03550	.7377	AT1G79450	.6282
	AT5G56760	.6566	AT1G25280	.6282	AT2G20080	.6975	AT4G22217	.6231	AT5G62240	.6167	AT5G54190	.6527	AT5G35630	.7011	AT2G32640	.7376	AT1G25280	.6282
	AT2G01580	.6561	AT2G17520	.6282	AT1G79580	.6975	AT5G48070	.6230	AT4G34290	.6165	AT4G38860	.6525	AT3G18680	.7011	AT2G42800	.7375	AT2G17520	.6282
	AT1G14160	.6561	AT5G64120	.6281	AT1G52660	.6972	AT1G54540	.6228	AT5G55340	.6162	AT3G19270	.6521	AT5G14740	.7010	AT5G27390	.7374	AT5G64120	.6281
	AT4G39950	.6552	AT5G10030	.6279	AT4G35200	.6972	AT2G27000	.6228	AT1G15360	.6161	AT1G16750	.6519	AT1G66940	.7010	AT4G09350	.7374	AT5G10030	.6279
	AT4G08770	.6550	AT1G63720	.6278	AT5G43350	.6971	AT4G26220	.6227	AT1G69200	.6153	AT3G21660	.6518	AT5G51545	.7010	AT4G25290	.7372	AT1G63720	.6278
	AT3G21510	.6547	AT5G25770	.6274	AT1G02810	.6969	AT5G10580	.6226	AT1G26540	.6146	AT1G11990	.6514	AT5G23060	.7010	AT1G04920	.7367	AT5G25770	.6274
	AT1G72140	.6546	AT1G12640	.6274	AT4G37940	.6968	AT5G22890	.6224	AT1G15260	.6146	AT3G49220	.6511	AT2G27060	.7009	AT2G04570	.7367	AT1G12640	.6274
	AT3G29630	.6538	AT1G04970	.6273	AT1G05280	.6966	AT4G13860	.6221	AT4G23940	.6146	AT1G12330	.6510	AT2G32690	.7009	AT3G18890	.7367	AT1G04970	.6273
	AT2G17500	.6532	AT5G10650	.6269	AT3G20590	.6965	AT4G20210	.6220	AT1G55490	.6143	AT3G03480	.6507	AT3G56940	.7009	AT5G48220	.7366	AT5G10650	.6269
	AT3G50300	.6527	AT1G69960	.6268	AT5G01330	.6963	AT4G11210	.6217	AT4G27240	.6139	AT1G54820	.6506	AT1G80030	.7007	AT5G16715	.7362	AT1G69960	.6268
	AT2G40113	.6527	AT3G14990	.6267	AT5G56320	.6960	AT1G48670	.6216	AT3G49260	.6129	AT4G17090	.6503	AT1G56500	.7006	AT5G27300	.7362	AT3G14990	.6267
	AT2G01520	.6526	AT1G27000	.6266	AT1G29280	.6956	AT4G23510	.6216	AT1G64670	.6118	AT2G32160	.6497	AT3G23700	.7006	AT1G74730	.7362	AT1G27000	.6266
	AT2G36295	.6519	AT1G72700	.6265	AT4G21600	.6956	AT2G32300	.6211	AT4G31680	.6117	AT4G22880	.6495	AT3G29290	.7005	AT1G77090	.7362	AT1G72700	.6265
	AT4G13290	.6517	AT5G18310	.6261	AT1G17180	.6955	AT2G02610	.6210	AT3G23840	.6117	AT5G19580	.6494	AT5G59250	.7003	AT5G17230	.7359	AT5G18310	.6261
	AT3G62270	.6516	AT4G24590	.6260	AT3G20840	.6950	AT1G02900	.6210	AT5G15210	.6113	AT5G45650	.6494	AT5G08650	.7002	AT3G48420	.7359	AT4G24590	.6260
	AT4G13860	.6516	AT1G21450	.6260	AT4G23510	.6947	AT1G31050	.6209	AT2G14580	.6111	AT2G17972	.6493	AT1G26220	.7001	AT2G45190	.7357	AT1G21450	.6260
	AT3G45070	.6515	AT2G40940	.6258	AT1G77330	.6947	AT5G66985	.6209	AT1G11112	.6109	AT1G19150	.6492	AT4G09040	.7001	AT4G20130	.7356	AT2G40940	.6258
	AT1G07560	.6510	AT3G49800	.6255	AT3G11550	.6941	AT4G22230	.6207	AT5G48360	.6106	AT1G74850	.6492	AT5G05580	.6999	AT3G01480	.7356	AT3G49800	.6255
	AT4G04745	.6508	AT1G01550	.6254	AT5G43520	.6941	AT1G27140	.6207	AT1G69420	.6106	AT4G28700	.6492	AT1G08520	.6999	AT3G61870	.7356	AT1G01550	.6254
	AT5G05960	.6507	AT4G33430	.6254	AT5G47990	.6937	AT5G62340	.6205	AT1G66430	.6103	AT4G22755	.6489	AT3G52150	.6998	AT3G59780	.7354	AT4G33430	.6254
	AT3G22850	.6507	AT2G17760	.6248	AT1G61840	.6936	AT3G47710	.6204	AT5G19290	.6092	AT5G63180	.6487	AT1G07320	.6996	AT3G45140	.7352	AT2G17760	.6248
	AT2G18210	.6503	AT1G15670	.6244	AT4G29800	.6935	AT2G17590	.6203	AT5G57180	.6092	AT5G28030	.6485	AT1G05190	.6996	AT1G69320	.7349	AT1G15670	.6244
	AT1G23120	.6501	AT4G02050	.6240	AT2G02680	.6935	AT1G74500	.6202	AT4G01500	.6087	AT3G12460	.6483	AT1G34580	.6995	AT3G25660	.7346	AT4G02050	.6240
	AT1G13830	.6498	AT1G08920	.6239	AT1G07560	.6934	AT3G22620	.6201	AT1G11303	.6084	AT3G05650	.6483	AT1G32080	.6995	AT4G22880	.7346	AT1G08920	.6239
	AT5G25160	.6496	AT1G01340	.6239	AT3G62280	.6932	AT5G10280	.6199	AT4G29240	.6081	AT5G11060	.6481	AT1G08810	.6995	AT2G40490	.7344	AT1G01340	.6239
	AT4G14465	.6495	AT4G24100	.6238	AT5G42785	.6931	AT1G67030	.6198	AT4G19380	.6081	AT5G03350	.6481	AT3G55110	.6994	AT3G03710	.7344	AT4G24100	.6238
	AT1G70850	.6491	AT3G18620	.6234	AT4G12520	.6931	AT4G15330	.6198	AT5G11550	.6081	AT5G15430	.6475	AT1G23740	.6994	AT1G51100	.7341	AT3G18620	.6234
	AT4G00670	.6491	AT1G68620	.6229	AT2G35770	.6930	AT3G23800	.6196	AT5G19210	.6072	AT2G03750	.6472	AT2G34510	.6991	AT5G44650	.7340	AT1G68620	.6229
	AT2G45210	.6487	AT5G18780	.6228	AT3G04570	.6929	AT2G47360	.6195	AT5G38930	.6065	AT1G18360	.6469	AT1G15980	.6987	AT2G42540	.7340	AT5G18780	.6228
	AT1G07610	.6484	AT4G14370	.6227	AT3G49960	.6929	AT5G09480	.6195	AT4G32980	.6062	AT3G62820	.6462	AT1G04110	.6986	AT3G48730	.7338	AT4G14370	.6227
	AT4G14060	.6482	AT1G63440	.6225	AT4G17800	.6928	AT2G25980	.6194	AT4G18570	.6060	AT2G30390	.6456	AT3G25660	.6986	AT1G26230	.7338	AT1G63440	.6225
	AT4G13660	.6482	AT1G60440	.6222	AT4G12270	.6927	AT1G59725	.6193	AT1G04660	.6058	AT5G05740	.6455	AT5G52440	.6985	AT4G22990	.7338	AT1G60440	.6222
	AT2G19970	.6479	AT4G06676	.6219	AT1G70460	.6926	AT5G15890	.6191	AT3G04260	.6057	AT2G33810	.6455	AT5G35790	.6983	AT4G29060	.7333	AT4G06676	.6219
	AT4G33565	.6476	AT5G11670	.6214	AT4G33120	.6925	AT3G13760	.6191	AT1G05540	.6053	AT4G25290	.6453	AT2G30010	.6982	AT5G35220	.7332	AT5G11670	.6214
	AT5G12880	.6476	AT4G31080	.6214	AT3G20370	.6925	AT4G28940	.6191	AT3G13180	.6049	AT5G65730	.6453	AT5G48490	.6981	AT2G32500	.7331	AT4G31080	.6214
	AT4G17785	.6475	AT4G13030	.6211	AT3G60330	.6924	AT4G01630	.6191	AT1G45010	.6048	AT2G26910	.6452	AT4G16390	.6981	AT2G35370	.7330	AT4G13030	.6211
	AT3G03520	.6474	AT3G59660	.6211	AT3G54580	.6924	AT2G21045	.6190	AT3G63510	.6046	AT5G49740	.6451	AT2G15050	.6981	AT3G27920	.7329	AT3G59660	.6211
	AT1G22065	.6470	AT5G39590	.6210	AT2G28960	.6922	AT5G56080	.6189	AT4G31640	.6044	AT1G69610	.6451	AT1G60000	.6981	AT2G39330	.7329	AT5G39590	.6210
	AT5G06090	.6469	AT3G26210	.6209	AT2G45430	.6922	AT3G32030	.6188	AT1G32120	.6044	AT1G10060	.6448	AT5G51720	.6980	AT3G29185	.7328	AT3G26210	.6209
	AT3G29034	.6468	AT1G56140	.6209	AT5G24313	.6921	AT1G74460	.6187	AT1G13790	.6043	AT5G02830	.6447	AT1G21060	.6979	AT4G13840	.7328	AT1G56140	.6209
	AT1G31050	.6467	AT1G18270	.6209	AT3G60280	.6919	AT3G23190	.6187	AT5G27390	.6041	AT3G47290	.6447	AT5G52100	.6979	AT3G15190	.7326	AT1G18270	.6209
	AT1G35330	.6465	AT3G56930	.6207	AT5G51490	.6918	AT1G43020	.6187	AT3G12890	.6036	AT2G41940	.6447	AT3G15190	.6978	AT4G37925	.7325	AT3G56930	.6207
	AT2G43150	.6462	AT1G75400	.6207	AT4G37070	.6918	AT2G18980	.6187	AT3G18110	.6036	AT4G01460	.6446	AT5G15210	.6976	AT3G28080	.7325	AT1G75400	.6207
	AT3G12700	.6460	AT3G52710	.6205	AT1G48510	.6918	AT1G02570	.6183	AT4G22517	.6036	AT5G62850	.6445	AT5G17170	.6973	AT3G63510	.7324	AT3G52710	.6205
	AT2G30210	.6460	AT1G69850	.6203	AT1G14240	.6917	AT1G59940	.6183	AT3G51870	.6034	AT2G12190	.6443	AT4G25290	.6969	AT1G09340	.7324	AT1G69850	.6203
	AT3G62040	.6460	AT5G04860	.6197	AT5G06630	.6916	AT4G37160	.6183	AT5G46830	.6032	AT3G25620	.6439	AT3G06980	.6968	AT3G59010	.7323	AT5G04860	.6197
	AT2G16385	.6456	AT5G08790	.6193	AT2G02630	.6915	AT1G66440	.6182	AT1G71866	.6030	AT2G36630	.6436	AT5G44520	.6968	AT2G01918	.7322	AT5G08790	.6193
	AT3G45410	.6451	AT4G39140	.6190	AT5G63660	.6915	AT2G35380	.6182	AT5G48490	.6028	AT3G55800	.6434	AT2G04039	.6967	AT2G21385	.7321	AT4G39140	.6190
	AT4G20860	.6449	AT5G51630	.6189	AT1G56680	.6914	AT3G54770	.6181	AT1G35180	.6024	AT5G58330	.6434	AT3G10160	.6967	AT1G64770	.7321	AT5G51630	.6189
	AT1G65610	.6448	AT3G45300	.6187	AT4G20210	.6909	AT1G70990	.6181	AT4G22560	.6024	AT4G18390	.6432	AT1G48520	.6966	AT1G13650	.7321	AT3G45300	.6187
	AT4G15093	.6446	AT5G24090	.6186	AT5G42580	.6907	AT4G00080	.6181	AT2G46870	.6024	AT5G36120	.6431	AT4G36390	.6966	AT1G26761	.7321	AT5G24090	.6186
	AT5G48000	.6444	AT1G14330	.6186	AT5G13990	.6906	AT5G40510	.6181	AT3G53130	.6023	AT1G07010	.6431	AT1G44575	.6966	AT4G19100	.7320	AT1G14330	.6186
	AT1G77885	.6444	AT1G21080	.6182	AT1G29020	.6906	AT3G22800	.6180	AT4G22513	.6023	AT4G36810	.6430	AT1G62030	.6964	AT1G20810	.7318	AT1G21080	.6182
	AT4G15393	.6444	AT1G18470	.6181	AT3G23190	.6905	AT4G27400	.6180	AT3G54490	.6021	AT1G55550	.6429	AT1G29450	.6963	AT1G72030	.7318	AT1G18470	.6181
	AT1G12200	.6443	AT4G20300	.6180	AT3G07070	.6904	AT2G44010	.6180	AT5G23310	.6020	AT5G28500	.6428	AT4G09350	.6963	AT2G01590	.7317	AT4G20300	.6180
	AT1G03700	.6435	AT5G39510	.6180	AT5G66280	.6904	AT5G47450	.6180	AT3G14330	.6016	AT5G39210	.6427	AT3G55630	.6961	AT1G78995	.7317	AT5G39510	.6180
	AT5G25890	.6429	AT1G30755	.6178	AT5G24410	.6903	AT5G14330	.6176	AT5G42800	.6015	AT1G26770	.6427	AT4G24090	.6961	AT5G03350	.7317	AT1G30755	.6178
	AT3G32040	.6427	AT3G26100	.6178	AT3G61410	.6902	AT3G46720	.6175	AT4G09040	.6014	AT1G21250	.6427	AT3G26570	.6961	AT2G45270	.7316	AT3G26100	.6178
	AT3G46700	.6426	AT2G44350	.6177	AT2G39430	.6902	AT3G49860	.6175	AT4G20940	.6013	AT5G61810	.6426	AT5G64580	.6960	AT1G31650	.7314	AT2G44350	.6177
	AT3G21530	.6423	AT1G30720	.6176	AT5G62330	.6902	AT5G58750	.6172	AT3G44890	.6010	AT2G34810	.6424	AT3G59040	.6959	AT1G32470	.7314	AT1G30720	.6176
	AT1G55240	.6422	AT5G61530	.6176	AT3G29250	.6901	AT5G64100	.6171	AT3G19620	.6007	AT1G14840	.6422	AT4G01690	.6959	AT5G10690	.7313	AT5G61530	.6176
	AT4G11320	.6419	AT4G01870	.6175	AT3G01220	.6900	AT3G21510	.6171	AT3G48500	.6006	AT1G26761	.6422	AT1G03600	.6959	AT2G20890	.7313	AT4G01870	.6175
	AT3G51350	.6418	AT4G15470	.6172	AT1G06923	.6899	AT3G48340	.6170	AT1G17140	.6000	AT1G30530	.6422	AT2G35370	.6959	AT2G47940	.7312	AT4G15470	.6172
	AT5G01050	.6418	AT1G05340	.6168	AT1G79330	.6897	AT4G24310	.6168			AT1G64150	.6419	AT3G26710	.6959	AT1G68590	.7312	AT1G05340	.6168
	AT1G76952	.6417	AT5G44290	.6168	AT4G40090	.6897	AT3G06390	.6167			AT1G70610	.6418	AT4G04890	.6958	AT5G47900	.7312	AT5G44290	.6168
	AT1G65840	.6409	AT5G03700	.6167	AT2G25260	.6895	AT3G20590	.6166			AT1G67865	.6418	AT1G69740	.6958	AT2G32230	.7311	AT5G03700	.6167
	AT3G46690	.6409	AT4G33565	.6165	AT3G32030	.6894	AT5G10130	.6166			AT4G09820	.6416	AT5G36790	.6956	AT2G47590	.7308	AT4G33565	.6165
	AT3G17420	.6407	AT5G16360	.6164	AT3G11370	.6891	AT2G31310	.6165			AT1G24400	.6415	AT1G01080	.6956	AT4G38840	.7307	AT5G16360	.6164
	AT3G48920	.6406	AT2G46500	.6163	AT4G28890	.6890	AT3G11370	.6165			AT1G55370	.6415	AT5G47380	.6954	AT4G02530	.7307	AT2G46500	.6163
	AT1G02900	.6406	AT5G45380	.6162	AT3G05920	.6890	AT4G29800	.6164			AT5G58260	.6413	AT5G27390	.6954	AT3G52750	.7306	AT5G45380	.6162
	AT3G49940	.6405	AT2G21120	.6161	AT4G33880	.6889	AT4G06744	.6164			AT1G24020	.6413	AT5G24300	.6953	AT2G30420	.7304	AT2G21120	.6161
	AT2G46535	.6401	AT1G30000	.6158	AT1G73580	.6888	AT2G39040	.6163			AT1G06360	.6412	AT4G01310	.6953	AT5G08000	.7303	AT1G30000	.6158
	AT3G49860	.6401	AT5G09440	.6156	AT4G22110	.6887	AT5G25160	.6163			AT1G34580	.6411	AT5G19170	.6952	AT1G32990	.7302	AT5G09440	.6156
	AT1G61050	.6400	AT1G34300	.6156	AT4G13390	.6886	AT3G62040	.6162			AT1G32900	.6410	AT3G47430	.6952	AT3G63140	.7302	AT1G34300	.6156
	AT3G10910	.6399	AT5G50200	.6155	AT1G16905	.6884	AT4G18610	.6162			AT3G16250	.6409	AT3G14415	.6952	AT4G18290	.7301	AT5G50200	.6155
	AT3G20110	.6399	AT1G49160	.6151	AT1G44050	.6882	AT5G20045	.6159			AT1G23740	.6409	AT3G50270	.6951	AT3G28007	.7300	AT1G49160	.6151
	AT2G21840	.6398	AT2G17720	.6150	AT2G27370	.6881	AT5G42655	.6159			AT1G78490	.6405	AT5G64040	.6950	AT5G07240	.7299	AT2G17720	.6150
	AT3G09290	.6398	AT1G62810	.6149	AT5G24960	.6880	AT1G14220	.6156			AT1G62780	.6403	AT1G62750	.6949	AT5G28500	.7299	AT1G62810	.6149
	AT5G66390	.6397	AT1G14000	.6147	AT4G22235	.6877	AT1G67110	.6154			AT4G18960	.6403	AT3G55330	.6949	AT2G41940	.7299	AT1G14000	.6147
	AT3G29250	.6397	AT5G54840	.6144	AT5G23030	.6876	AT1G61950	.6152			AT1G78170	.6400	AT1G52230	.6948	AT4G15110	.7298	AT5G54840	.6144
	AT4G18360	.6390	AT2G40140	.6144	AT2G20520	.6874	AT2G19970	.6152			AT5G56860	.6398	AT1G32060	.6947	AT3G18010	.7296	AT2G40140	.6144
	AT2G44010	.6390	AT5G24290	.6143	AT3G01516	.6870	AT2G35770	.6152			AT1G09310	.6398	AT3G51820	.6947	AT4G18390	.7296	AT5G24290	.6143
	AT1G30510	.6388	AT3G52400	.6143	AT5G14330	.6870	AT1G26360	.6151			AT3G61870	.6398	AT5G21222	.6945	AT3G55630	.7296	AT3G52400	.6143
	AT4G37070	.6384	AT2G20010	.6143	AT3G13760	.6868	AT2G31083	.6151			AT5G53660	.6397	AT2G02980	.6943	AT1G55480	.7295	AT2G20010	.6143
	AT4G39720	.6383	AT4G24520	.6142	AT2G23410	.6864	AT1G66470	.6151			AT4G23250	.6396	AT5G44600	.6943	AT1G60000	.7293	AT4G24520	.6142
	AT5G43580	.6383	AT3G54150	.6139	AT5G59930	.6864	AT5G25810	.6149			AT5G55450	.6393	AT5G39210	.6942	AT3G05600	.7291	AT3G54150	.6139
	AT2G47860	.6380	AT2G31020	.6137	AT3G23180	.6864	AT3G49845	.6146			AT4G13840	.6393	AT1G10910	.6941	AT4G32980	.7291	AT2G31020	.6137
	AT3G02940	.6379	AT5G08560	.6135	AT3G54590	.6864	AT5G60520	.6145			AT1G61300	.6391	AT3G59400	.6941	AT5G46580	.7290	AT5G08560	.6135
	AT2G41660	.6377	AT2G01600	.6133	AT3G11385	.6862	AT1G66280	.6144			AT1G18810	.6390	AT4G21280	.6941	AT4G38860	.7290	AT2G01600	.6133
	AT4G15120	.6376	AT2G41640	.6131	AT5G47450	.6862	AT3G25790	.6144			AT1G67260	.6389	AT2G27990	.6939	AT2G20570	.7290	AT2G41640	.6131
	AT1G14870	.6374	AT3G61790	.6131	AT5G54020	.6861	AT5G53250	.6143			AT1G12800	.6388	AT1G12860	.6939	AT5G17670	.7288	AT3G61790	.6131
	AT1G78120	.6373	AT1G13520	.6130	AT1G13420	.6861	AT5G48000	.6143			AT4G03400	.6387	AT4G17560	.6939	AT3G59040	.7286	AT1G13520	.6130
	AT3G21351	.6370	AT5G44240	.6127	AT3G55150	.6860	AT5G46060	.6142			AT4G21970	.6377	AT2G29290	.6938	AT5G18570	.7286	AT5G44240	.6127
	AT3G21240	.6370	AT4G26910	.6124	AT1G79320	.6858	AT5G41570	.6142			AT5G50250	.6375	AT3G56650	.6937	AT5G58260	.7286	AT4G26910	.6124
	AT1G60095	.6369	AT1G30900	.6123	AT5G51500	.6856	AT5G67430	.6142			AT5G21482	.6373	AT4G14890	.6937	AT5G52340	.7285	AT1G30900	.6123
	AT3G13432	.6369	AT1G04440	.6123	AT4G11610	.6855	AT3G44510	.6141			AT1G68530	.6372	AT5G20140	.6936	AT5G53210	.7284	AT1G04440	.6123
	AT1G28580	.6367	AT2G31990	.6121	AT1G13510	.6854	AT1G13300	.6139			AT3G27860	.6371	AT1G14030	.6935	AT3G29590	.7284	AT2G31990	.6121
	AT2G39310	.6364	AT2G44480	.6117	AT1G65570	.6852	AT1G56320	.6138			AT4G21210	.6370	AT5G12150	.6935	AT1G08520	.7282	AT2G44480	.6117
	AT5G24270	.6358	AT1G03550	.6117	AT2G14100	.6850	AT4G36610	.6135			AT4G19430	.6370	AT5G26820	.6934	AT4G17740	.7280	AT1G03550	.6117
	AT5G53990	.6356	AT3G50260	.6116	AT3G23175	.6850	AT3G20850	.6135			AT3G49260	.6369	AT3G14110	.6934	AT1G06100	.7279	AT3G50260	.6116
	AT2G29995	.6356	AT5G44380	.6115	AT3G29780	.6850	AT3G59120	.6133			AT1G01320	.6363	AT4G33220	.6933	AT3G28760	.7279	AT5G44380	.6115
	AT1G64405	.6350	AT2G17130	.6115	AT3G22570	.6847	AT3G23180	.6133			AT3G06880	.6362	AT3G56040	.6933	AT5G57180	.7279	AT2G17130	.6115
	AT1G73260	.6349	AT2G36380	.6114	AT4G12550	.6846	AT1G35250	.6132			AT3G29230	.6362	AT5G30510	.6933	AT3G52150	.7277	AT2G36380	.6114
	AT4G16350	.6342	AT5G17640	.6110	AT4G28410	.6845	AT2G34910	.6132			AT3G47650	.6362	AT3G25480	.6933	AT3G54050	.7277	AT5G17640	.6110
	AT1G49860	.6342	AT4G23050	.6109	AT2G37700	.6839	AT3G61270	.6130			AT4G39210	.6361	AT5G64050	.6932	AT1G77270	.7276	AT4G23050	.6109
	AT5G05790	.6339	AT4G34180	.6106	AT1G54890	.6839	AT5G66390	.6126			AT5G64940	.6360	AT3G22150	.6932	AT2G19400	.7275	AT4G34180	.6106
	AT2G25240	.6334	AT3G13380	.6106	AT2G23050	.6834	AT5G37690	.6125			AT4G18290	.6359	AT3G62910	.6932	AT2G27990	.7274	AT3G13380	.6106
	AT5G17330	.6331	AT5G61250	.6105	AT1G61050	.6832	AT1G50560	.6124			AT4G18220	.6359	AT1G26230	.6932	AT3G48200	.7274	AT5G61250	.6105
	AT2G43910	.6330	AT5G54080	.6103	AT4G01350	.6831	AT4G14465	.6124			AT2G20875	.6358	AT1G64355	.6932	AT1G16080	.7273	AT5G54080	.6103
	AT2G43590	.6329	AT1G73260	.6100	AT5G43230	.6830	AT4G29690	.6123			AT3G01180	.6358	AT1G78180	.6931	AT2G45850	.7273	AT1G73260	.6100
	AT2G44380	.6328	AT1G21000	.6100	AT4G08410	.6828	AT5G07475	.6122			AT3G29590	.6357	AT1G32990	.6931	AT4G27700	.7272	AT1G21000	.6100
	AT1G76690	.6327	AT4G13180	.6099	AT1G15640	.6827	AT4G18430	.6119			AT3G27250	.6356	AT5G02120	.6931	AT4G39330	.7271	AT4G13180	.6099
	AT1G08990	.6325	AT1G61820	.6099	AT1G04610	.6824	AT1G29020	.6119			AT5G64800	.6356	AT5G18460	.6930	AT1G63610	.7270	AT1G61820	.6099
	AT5G44578	.6323	AT2G29420	.6098	AT4G15160	.6822	AT3G04570	.6117			AT4G15620	.6355	AT3G23760	.6929	AT1G03475	.7269	AT2G29420	.6098
	AT3G12090	.6321	AT3G12620	.6098	AT1G26700	.6815	AT5G59520	.6116			AT1G05140	.6355	AT4G33000	.6929	AT2G41680	.7269	AT3G12620	.6098
	AT1G69880	.6318	AT4G22070	.6097	AT4G30320	.6815	AT5G01250	.6115			AT5G13630	.6354	AT5G14910	.6928	AT4G34830	.7269	AT4G22070	.6097
	AT4G31910	.6313	AT1G49050	.6097	AT5G40860	.6814	AT4G25560	.6114			AT5G50160	.6352	AT5G23120	.6928	AT5G55450	.7269	AT1G49050	.6097
	AT1G24280	.6311	AT5G56180	.6094	AT1G13300	.6814	AT1G50580	.6113			AT5G20270	.6351	AT2G39190	.6927	AT1G16750	.7268	AT5G56180	.6094
	AT4G18610	.6311	AT1G53570	.6092	AT2G24980	.6814	AT1G12740	.6113			AT5G18020	.6351	AT5G36700	.6927	AT1G04110	.7267	AT1G53570	.6092
	AT1G07590	.6310	AT1G68690	.6091	AT5G48000	.6810	AT3G24210	.6111			AT3G01660	.6351	AT5G08000	.6926	AT5G27290	.7266	AT1G68690	.6091
	AT5G63595	.6309	AT3G48020	.6088	AT5G26310	.6808	AT3G04330	.6111			AT4G17600	.6350	AT1G62780	.6926	AT3G01500	.7264	AT3G48020	.6088
	AT4G15417	.6308	AT3G17710	.6087	AT5G01050	.6808	AT4G25190	.6110			AT5G44650	.6349	AT3G53530	.6925	AT3G01660	.7263	AT3G17710	.6087
	AT4G01440	.6304	AT5G11520	.6086	AT3G14940	.6807	AT2G43880	.6110			AT1G69730	.6349	AT5G52520	.6925	AT4G16390	.7262	AT5G11520	.6086
	AT1G76790	.6304	AT5G42870	.6086	AT5G23830	.6805	AT4G34580	.6110			AT3G12685	.6346	AT2G46810	.6924	AT3G18110	.7262	AT5G42870	.6086
	AT2G22770	.6303	AT4G35380	.6083	AT1G17300	.6804	AT4G35200	.6109			AT2G21370	.6344	AT1G76450	.6923	AT1G54350	.7262	AT4G35380	.6083
	AT5G40240	.6303	AT3G51330	.6081	AT3G44320	.6804	AT4G15400	.6109			AT5G35220	.6341	AT3G11170	.6922	AT3G21760	.7262	AT3G51330	.6081
	AT3G54040	.6297	AT1G02920	.6081	AT1G23160	.6802	AT3G20940	.6107			AT1G70020	.6339	AT3G63490	.6922	AT3G26960	.7262	AT1G02920	.6081
	AT5G38340	.6296	AT2G37940	.6079	AT4G26320	.6798	AT3G46270	.6106			AT5G18660	.6339	AT3G26650	.6921	AT3G18680	.7260	AT2G37940	.6079
	AT5G06330	.6295	AT1G10140	.6077	AT4G08400	.6797	AT3G24300	.6104			AT5G02950	.6339	AT2G34620	.6919	AT3G02450	.7257	AT1G10140	.6077
	AT3G20380	.6294	AT5G50230	.6075	AT4G22230	.6794	AT5G06990	.6103			AT3G18010	.6338	AT5G28840	.6918	AT5G20140	.7257	AT5G50230	.6075
	AT4G12480	.6289	AT1G09430	.6074	AT4G12545	.6793	AT1G72200	.6103			AT1G31550	.6337	AT1G65230	.6918	AT5G36700	.7257	AT1G09430	.6074
	AT2G36090	.6289	AT1G18200	.6070	AT5G48010	.6789	AT1G66270	.6103			AT5G46580	.6336	AT4G32980	.6918	AT1G32550	.7256	AT1G18200	.6070
	AT1G08430	.6288	AT1G29760	.6070	AT3G50300	.6789	AT1G30550	.6103			AT4G38840	.6335	AT1G80080	.6916	AT2G21590	.7255	AT1G29760	.6070
	AT1G63245	.6288	AT5G25265	.6069	AT1G11655	.6788	AT5G52260	.6102			AT5G42270	.6334	AT5G01590	.6916	AT1G01080	.7255	AT5G25265	.6069
	AT3G24300	.6286	AT5G59960	.6067	AT5G19800	.6787	AT4G28410	.6102			AT5G56850	.6332	AT2G26330	.6915	AT1G04420	.7254	AT5G59960	.6067
	AT2G35585	.6284	AT5G35690	.6066	AT4G25190	.6784	AT2G37820	.6101			AT1G03310	.6331	AT5G55580	.6915	AT4G18810	.7254	AT5G35690	.6066
	AT5G10280	.6284	AT4G21120	.6065	AT4G25560	.6783	AT2G42060	.6101			AT3G18490	.6331	AT3G07670	.6915	AT2G45770	.7250	AT4G21120	.6065
	AT1G04280	.6282	AT2G27190	.6063	AT5G06640	.6781	AT1G18970	.6101			AT1G76955	.6330	AT5G47190	.6915	AT1G64510	.7249	AT2G27190	.6063
	AT5G40690	.6281	AT5G43100	.6062	AT2G30130	.6779	AT4G17215	.6100			AT1G60060	.6329	AT2G20890	.6914	AT2G33800	.7249	AT5G43100	.6062
	AT1G22440	.6280	AT4G11530	.6061	AT4G30670	.6778	AT4G22214	.6099			AT1G77270	.6328	AT1G35180	.6912	AT5G14910	.7249	AT4G11530	.6061
	AT2G02120	.6280	AT4G35600	.6060	AT1G30990	.6778	AT5G06200	.6099			AT2G32860	.6327	AT3G05625	.6911	AT5G53390	.7247	AT4G35600	.6060
	AT2G39518	.6275	AT5G01550	.6058	AT1G74770	.6775	AT1G73160	.6098			AT1G60600	.6327	AT4G04640	.6911	AT5G44600	.7247	AT5G01550	.6058
	AT3G20860	.6274	AT2G18090	.6057	AT3G48940	.6775	AT1G07560	.6097			AT5G58310	.6326	AT3G47650	.6910	AT5G42240	.7247	AT2G18090	.6057
	AT1G61560	.6273	AT1G04280	.6056	AT4G29270	.6775	AT1G68880	.6096			AT5G24300	.6325	AT3G02450	.6909	AT1G17650	.7246	AT1G04280	.6056
	AT5G61430	.6271	AT3G15430	.6056	AT3G16390	.6773	AT2G29330	.6094			AT3G10970	.6324	AT5G07180	.6908	AT1G78915	.7245	AT3G15430	.6056
	AT5G39970	.6271	AT3G52800	.6054	AT5G06839	.6770	AT5G39970	.6094			AT1G62630	.6323	AT1G78170	.6908	AT4G12900	.7245	AT3G52800	.6054
	AT2G29490	.6271	AT5G03540	.6054	AT1G56320	.6770	AT4G13440	.6089			AT5G53870	.6323	AT4G28680	.6907	AT5G65890	.7245	AT5G03540	.6054
	AT4G11190	.6269	AT3G51460	.6053	AT2G48080	.6767	AT3G01190	.6087			AT3G01440	.6319	AT3G01480	.6907	AT5G62790	.7244	AT3G51460	.6053
	AT1G53940	.6269	AT3G04350	.6051	AT5G19560	.6763	AT5G48290	.6085			AT2G36990	.6318	AT2G21530	.6906	AT1G20020	.7244	AT3G04350	.6051
	AT5G66985	.6269	AT5G56980	.6050	AT2G28970	.6763	AT5G38790	.6083			AT3G04760	.6318	AT2G35410	.6906	AT5G65410	.7242	AT5G56980	.6050
	AT2G38940	.6266	AT2G35980	.6049	AT1G05260	.6763	AT5G40730	.6082			AT5G42310	.6317	AT2G43030	.6906	AT3G04760	.7240	AT2G35980	.6049
	AT3G04720	.6266	AT5G11960	.6049	AT2G41660	.6763	AT3G50640	.6082			AT5G45930	.6316	AT4G26520	.6905	AT2G13610	.7239	AT5G11960	.6049
	AT5G60890	.6265	AT1G80460	.6048	AT5G01040	.6762	AT1G23160	.6081			AT1G13650	.6316	AT2G39470	.6904	AT5G50250	.7239	AT1G80460	.6048
	AT5G07680	.6264	AT4G02380	.6047	AT5G63600	.6761	AT5G15180	.6080			AT1G29440	.6312	AT2G19910	.6903	AT3G61840	.7238	AT4G02380	.6047
	AT1G49310	.6264	AT3G02460	.6047	AT3G24670	.6761	AT2G26370	.6080			AT4G37925	.6312	AT5G04140	.6903	AT2G30390	.7238	AT3G02460	.6047
	AT2G32270	.6261	AT2G32260	.6046	AT5G40590	.6760	AT1G69810	.6080			AT5G02030	.6312	AT2G29360	.6903	AT1G18730	.7237	AT2G32260	.6046
	AT4G33420	.6257	AT1G79270	.6045	AT2G35000	.6752	AT5G24880	.6078			AT5G37360	.6311	AT2G21080	.6902	AT3G14760	.7236	AT1G79270	.6045
	AT1G29280	.6255	AT4G30060	.6044	AT3G01513	.6751	AT5G42580	.6077			AT5G07240	.6309	AT1G29430	.6900	AT4G30720	.7235	AT4G30060	.6044
	AT1G51860	.6254	AT3G59950	.6042	AT4G02090	.6745	AT3G01220	.6077			AT2G03420	.6307	AT4G38160	.6900	AT3G53700	.7235	AT3G59950	.6042
	AT2G23030	.6254	AT1G07240	.6040	AT1G52330	.6745	AT1G28815	.6076			AT3G24430	.6305	AT5G42070	.6899	AT2G26540	.7230	AT1G07240	.6040
	AT3G26770	.6254	AT1G29300	.6037	AT4G21340	.6744	AT4G29270	.6076			AT3G16380	.6304	AT3G52380	.6899	AT1G01970	.7228	AT1G29300	.6037
	AT5G52790	.6252	AT1G20110	.6037	AT2G04025	.6744	AT4G13235	.6076			AT1G15980	.6304	AT1G64770	.6898	AT5G25040	.7225	AT1G20110	.6037
	AT1G60470	.6251	AT4G23850	.6036	AT4G15400	.6742	AT5G51780	.6073			AT3G46770	.6303	AT1G74470	.6898	AT4G25050	.7224	AT4G23850	.6036
	AT2G40900	.6250	AT1G18890	.6034	AT4G28850	.6740	AT3G20370	.6073			AT1G18710	.6302	AT2G21280	.6897	AT5G35790	.7223	AT1G18890	.6034
	AT4G05390	.6250	AT3G62770	.6033	AT3G13435	.6740	AT2G25810	.6072			AT4G24090	.6300	AT1G75690	.6896	AT5G14660	.7222	AT3G62770	.6033
	AT3G14990	.6247	AT3G66654	.6032	AT4G22214	.6736	AT2G17070	.6072			AT2G42600	.6300	AT1G74730	.6896	AT3G13540	.7222	AT3G66654	.6032
	AT5G42500	.6245	AT5G61450	.6032	AT5G44610	.6735	AT1G06930	.6071			AT4G34830	.6299	AT1G29510	.6895	AT5G67180	.7222	AT5G61450	.6032
	AT3G02240	.6244	AT5G11850	.6032	AT5G23220	.6735	AT1G18140	.6069			AT1G11303	.6295	AT1G58290	.6895	AT2G24090	.7221	AT5G11850	.6032
	AT1G18860	.6242	AT1G04960	.6025	AT5G02000	.6735	AT1G71740	.6067			AT3G48200	.6295	AT1G74970	.6895	AT1G50732	.7221	AT1G04960	.6025
	AT5G50120	.6240	AT4G25230	.6025	AT5G54040	.6732	AT2G04800	.6064			AT3G16000	.6295	AT3G50560	.6894	AT1G76100	.7221	AT4G25230	.6025
	AT1G67030	.6240	AT5G49520	.6023	AT3G21680	.6732	AT1G14240	.6063			AT2G29650	.6295	AT4G39710	.6892	AT4G11175	.7217	AT5G49520	.6023
	AT1G30110	.6240	AT5G45500	.6023	AT5G17330	.6729	AT1G14080	.6062			AT1G69320	.6292	AT3G56160	.6892	AT1G61300	.7217	AT5G45500	.6023
	AT1G26250	.6238	AT3G19770	.6022	AT3G47200	.6729	AT4G02830	.6060			AT4G21750	.6292	AT5G27290	.6890	AT2G48120	.7215	AT3G19770	.6022
	AT2G16005	.6238	AT2G37130	.6016	AT2G46850	.6728	AT5G49850	.6058			AT4G00490	.6292	AT1G50450	.6890	AT2G42220	.7215	AT2G37130	.6016
	AT4G05200	.6237	AT1G63500	.6016	AT4G25310	.6727	AT1G79320	.6058			AT1G31650	.6291	AT5G40950	.6890	AT5G42070	.7214	AT1G63500	.6016
	AT4G37730	.6228	AT2G38800	.6015	AT1G17285	.6727	AT3G43890	.6058			AT3G02450	.6290	AT2G40400	.6889	AT2G24060	.7213	AT2G38800	.6015
	AT4G26220	.6228	AT2G38860	.6013	AT3G59370	.6726	AT1G67148	.6058			AT1G62540	.6290	AT4G31805	.6888	AT5G40950	.7211	AT2G38860	.6013
	AT1G53270	.6227	AT3G02360	.6013	AT5G57620	.6725	AT1G73340	.6055			AT1G69720	.6290	AT2G18710	.6888	AT3G25480	.7209	AT3G02360	.6013
	AT5G04740	.6226	AT4G36760	.6012	AT2G22630	.6725	AT3G09240	.6054			AT1G01970	.6286	AT5G46420	.6887	AT3G14930	.7208	AT4G36760	.6012
	AT5G19600	.6225	AT1G12360	.6012	AT5G53990	.6723	AT5G62330	.6052			AT5G42070	.6284	AT3G63140	.6886	AT1G01790	.7207	AT1G12360	.6012
	AT3G01470	.6223	AT1G32230	.6012	AT2G32300	.6723	AT4G14980	.6050			AT1G51110	.6282	AT1G49730	.6885	AT1G05190	.7205	AT1G32230	.6012
	AT2G17720	.6223	AT3G26440	.6008	AT1G17190	.6723	AT1G52330	.6050			AT3G04260	.6281	AT1G55480	.6885	AT1G78490	.7204	AT3G26440	.6008
	AT2G01880	.6219	AT2G20130	.6008	AT2G19060	.6721	AT2G46860	.6049			AT1G14440	.6280	AT4G27700	.6885	AT5G19220	.7204	AT2G20130	.6008
	AT5G13110	.6215	AT1G06780	.6007	AT5G50175	.6721	AT4G20390	.6049			AT5G47900	.6278	AT5G52970	.6883	AT4G13500	.7202	AT1G06780	.6007
	AT5G48010	.6213	AT1G17500	.6007	AT5G59520	.6721	AT3G26610	.6048			AT1G78230	.6277	AT2G33800	.6882	AT3G63490	.7201	AT1G17500	.6007
	AT5G22890	.6210	AT1G32170	.6006	AT2G42060	.6719	AT3G23470	.6048			AT4G15110	.6276	AT2G32230	.6881	AT1G18810	.7200	AT1G32170	.6006
	AT5G56080	.6210	AT5G05110	.6006	AT2G24300	.6719	AT3G25655	.6048			AT1G66980	.6273	AT5G13140	.6881	AT5G62140	.7199	AT5G05110	.6006
	AT5G44380	.6209	AT2G36320	.6005	AT4G09990	.6719	AT3G16210	.6047			AT5G35490	.6273	AT5G41050	.6881	AT2G17780	.7197	AT2G36320	.6005
	AT1G44800	.6207	AT3G13430	.6004	AT2G42660	.6719	AT2G43390	.6047			AT5G08000	.6272	AT2G44920	.6880	AT5G26742	.7195	AT3G13430	.6004
	AT1G31710	.6205	AT5G03290	.6004	AT5G48110	.6717	AT2G35270	.6047			AT4G13410	.6270	AT1G20340	.6880	AT1G49010	.7193	AT5G03290	.6004
	AT5G54500	.6205	AT4G27780	.6004	AT5G03570	.6716	AT5G63600	.6046			AT5G20140	.6270	AT3G12345	.6880	AT4G22560	.7192	AT4G27780	.6004
	AT5G43180	.6205	AT4G35750	.6002	AT3G42180	.6711	AT1G31885	.6046			AT2G45190	.6268	AT4G15510	.6880	AT1G77490	.7192	AT4G35750	.6002
	AT3G27890	.6204	AT2G37150	.6001	AT3G27150	.6711	AT4G38080	.6045			AT4G04350	.6268	AT5G47110	.6880	AT4G15510	.7191	AT2G37150	.6001
	AT5G40510	.6200			AT5G54050	.6710	AT5G58910	.6041			AT2G21860	.6268	AT1G67830	.6879	AT2G43030	.7191
	AT4G24130	.6198			AT5G26280	.6706	AT4G17280	.6040			AT1G02800	.6267	AT2G31170	.6879	AT4G24930	.7190
	AT2G27550	.6198			AT3G20380	.6705	AT4G32860	.6040			AT2G27220	.6266	AT4G09650	.6878	AT4G37510	.7188
	AT1G03850	.6197			AT5G09978	.6704	AT3G20557	.6039			AT1G35180	.6262	AT3G52750	.6877	AT4G34220	.7187
	AT5G36180	.6195			AT3G06390	.6704	AT3G13435	.6038			AT3G01060	.6262	AT5G26742	.6876	AT1G26220	.7184
	AT2G34140	.6192			AT5G46060	.6702	AT5G04120	.6037			AT1G17220	.6261	AT2G41720	.6876	AT1G45474	.7184
	AT5G36907	.6191			AT1G73270	.6702	AT4G12050	.6037			AT1G16960	.6260	AT4G33110	.6876	AT5G21430	.7183
	AT1G24420	.6191			AT4G26880	.6701	AT5G43230	.6036			AT1G14270	.6260	AT3G47295	.6875	AT5G45960	.7180
	AT3G44320	.6191			AT4G15390	.6701	AT5G43520	.6036			AT4G12970	.6257	AT2G13440	.6875	AT1G12330	.7179
	AT3G13650	.6189			AT5G45580	.6700	AT4G15380	.6035			AT5G15780	.6256	AT1G68890	.6875	AT2G35260	.7179
	AT2G42060	.6189			AT5G42510	.6697	AT4G28840	.6034			AT4G14090	.6254	AT2G24090	.6875	AT3G15030	.7178
	AT2G03200	.6187			AT1G51830	.6694	AT5G44610	.6033			AT3G59780	.6254	AT5G45960	.6873	AT1G70020	.7178
	AT1G71400	.6184			AT5G43030	.6692	AT1G22440	.6033			AT5G25220	.6254	AT5G54630	.6873	AT1G68570	.7178
	AT3G55150	.6184			AT5G15130	.6691	AT1G56630	.6033			AT3G28080	.6253	AT3G58140	.6873	AT4G39040	.7177
	AT3G16400	.6179			AT3G59120	.6691	AT5G38030	.6033			AT5G64770	.6252	AT1G55370	.6872	AT5G62230	.7176
	AT5G18840	.6177			AT3G20110	.6691	AT5G01280	.6032			AT3G03090	.6252	AT5G48790	.6872	AT3G09050	.7175
	AT2G01890	.6176			AT2G37820	.6690	AT3G14260	.6032			AT1G51100	.6251	AT3G13120	.6871	AT5G04360	.7174
	AT1G18880	.6174			AT5G44480	.6688	AT2G35585	.6031			AT2G39470	.6250	AT3G51150	.6870	AT1G70200	.7171
	AT3G49760	.6173			AT2G16980	.6684	AT1G61840	.6030			AT5G11190	.6249	AT5G02710	.6870	AT2G32690	.7171
	AT3G45840	.6172			AT5G54790	.6683	AT2G35000	.6030			AT4G31850	.6249	AT4G16410	.6870	AT4G34090	.7170
	AT3G49330	.6171			AT1G13620	.6683	AT3G21710	.6029			AT5G18430	.6248	AT3G29030	.6869	AT3G27160	.7170
	AT5G67430	.6171			AT3G46270	.6681	AT2G45430	.6027			AT2G35960	.6248	AT3G51870	.6869	AT1G21460	.7169
	AT1G22220	.6170			AT4G15740	.6680	AT4G17800	.6027			AT2G24220	.6248	AT2G04790	.6869	AT4G26370	.7168
	AT5G10210	.6170			AT5G45200	.6679	AT2G41660	.6026			AT3G58160	.6247	AT5G62230	.6868	AT1G71720	.7166
	AT2G44480	.6167			AT5G15265	.6678	AT2G16230	.6025			AT1G49380	.6245	AT2G04270	.6868	AT3G22210	.7166
	AT4G37150	.6167			AT5G44380	.6677	AT4G26320	.6025			AT1G51538	.6244	AT2G21330	.6868	AT2G21330	.7166
	AT1G08290	.6167			AT4G15340	.6676	AT5G63660	.6023			AT5G46690	.6244	AT1G27940	.6867	AT2G43560	.7165
	AT1G67148	.6166			AT1G30650	.6675	AT5G22355	.6022			AT2G42130	.6243	AT4G02530	.6864	AT1G42970	.7165
	AT2G28250	.6165			AT5G16900	.6674	AT3G59930	.6022			AT3G45940	.6242	AT3G28460	.6863	AT5G51720	.7163
	AT4G25820	.6165			AT3G43890	.6674	AT5G14130	.6021			AT5G51720	.6239	AT1G49975	.6863	AT1G67090	.7162
	AT1G80820	.6162			AT4G37340	.6670	AT3G48920	.6020			AT1G53875	.6239	AT3G47450	.6862	AT3G07670	.7161
	AT3G23200	.6162			AT5G22355	.6670	AT3G54040	.6015			AT4G11175	.6239	AT4G39970	.6862	AT3G15570	.7161
	AT5G63990	.6160			AT1G72125	.6669	AT1G53340	.6015			AT4G13810	.6238	AT1G74070	.6861	AT4G24770	.7161
	AT5G13420	.6157			AT1G14160	.6669	AT1G65310	.6014			AT4G16390	.6236	AT5G54600	.6861	AT1G15980	.7161
	AT2G04800	.6157			AT5G63595	.6667	AT2G43480	.6011			AT3G52380	.6236	AT4G39330	.6859	AT4G23600	.7161
	AT5G10820	.6156			AT2G31083	.6667	AT3G12977	.6011			AT2G35260	.6236	AT5G08050	.6858	AT5G24150	.7160
	AT1G12110	.6155			AT3G21180	.6665	AT3G04370	.6007			AT3G05625	.6235	AT4G02790	.6856	AT1G32200	.7159
	AT3G54640	.6153			AT5G06200	.6665	AT1G48500	.6006			AT2G32640	.6234	AT5G13510	.6855	AT3G27850	.7159
	AT1G34040	.6152			AT2G31310	.6665	AT3G19430	.6004			AT2G47880	.6232	AT1G17220	.6851	AT5G60880	.7158
	AT5G38550	.6151			AT3G16430	.6664	AT1G33280	.6003			AT3G50890	.6231	AT2G17972	.6851	AT4G13670	.7157
	AT5G19050	.6151			AT5G53250	.6664	AT4G18510	.6003			AT5G57960	.6231	AT5G21430	.6850	AT5G40380	.7156
	AT3G11340	.6151			AT5G01280	.6663	AT5G53320	.6002			AT4G16690	.6231	AT1G16720	.6850	AT1G74070	.7155
	AT2G05510	.6150			AT1G35330	.6660	AT5G54050	.6000			AT1G16080	.6231	AT4G14210	.6849	AT5G58140	.7155
	AT1G11460	.6146			AT2G43600	.6660	AT3G21340	.6000			AT4G12430	.6230	AT2G45270	.6848	AT2G29360	.7155
	AT4G28890	.6146			AT5G13910	.6660					AT5G48220	.6230	AT5G04190	.6847	AT1G10060	.7154
	AT4G01450	.6145			AT5G39970	.6658					AT4G37510	.6229	AT5G51820	.6847	AT5G41900	.7154
	AT2G39430	.6145			AT4G14980	.6658					AT4G09010	.6229	AT5G62790	.6847	AT2G35410	.7153
	AT4G12090	.6143			AT4G25790	.6658					AT4G24120	.6229	AT4G26150	.6845	AT5G23060	.7153
	AT3G24020	.6142			AT3G45710	.6656					AT3G54050	.6229	AT1G63680	.6845	AT4G17090	.7153
	AT2G29750	.6140			AT2G47360	.6655					AT1G29500	.6228	AT5G58260	.6845	AT1G53800	.7151
	AT4G15563	.6140			AT4G28940	.6649					AT1G66130	.6227	AT1G59840	.6845	AT2G27385	.7151
	AT3G04420	.6139			AT1G43020	.6647					AT4G33470	.6227	AT3G02060	.6843	AT5G64580	.7149
	AT1G11580	.6139			AT3G09220	.6644					AT3G04550	.6227	AT1G12250	.6841	AT2G34860	.7147
	AT4G21903	.6138			AT3G14260	.6644					AT2G32290	.6226	AT2G38780	.6840	AT4G21210	.7145
	AT1G76980	.6138			AT5G45440	.6642					AT1G58520	.6225	AT5G43750	.6840	AT3G12930	.7144
	AT2G22330	.6137			AT4G11210	.6642					AT1G53260	.6224	AT1G14150	.6839	AT1G66970	.7143
	AT5G26310	.6136			AT5G14750	.6642					AT5G44680	.6223	AT1G14270	.6838	AT3G61970	.7141
	AT3G22800	.6135			AT2G36100	.6640					AT4G32770	.6222	AT4G30580	.6837	AT2G03710	.7140
	AT2G25090	.6133			AT2G17590	.6638					AT5G19500	.6222	AT1G07720	.6836	AT4G33500	.7137
	AT5G43540	.6133			AT3G62270	.6636					AT3G59040	.6221	AT3G60750	.6834	AT1G53160	.7137
	AT3G58810	.6132			AT1G59780	.6633					AT5G52100	.6220	AT4G13410	.6833	AT1G66980	.7135
	AT3G47980	.6132			AT5G57980	.6632					AT1G51460	.6219	AT2G47590	.6833	AT1G24400	.7134
	AT1G72360	.6130			AT4G11780	.6629					AT3G11670	.6219	AT2G21960	.6833	AT1G70760	.7134
	AT2G02390	.6130			AT3G47710	.6629					AT3G28460	.6219	AT5G65220	.6832	AT5G59130	.7133
	AT3G25655	.6130			AT1G49390	.6628					AT1G74730	.6219	AT4G14360	.6831	AT1G18360	.7131
	AT4G15380	.6129			AT1G13590	.6628					AT3G06120	.6216	AT5G18570	.6831	AT3G47290	.7131
	AT1G30750	.6129			AT1G64590	.6624					AT3G44880	.6216	AT1G21350	.6831	AT1G78630	.7130
	AT5G26290	.6128			AT2G42850	.6622					AT5G39830	.6215	AT2G47750	.6830	AT3G08010	.7130
	AT2G17420	.6127			AT4G22212	.6622					AT4G32190	.6213	AT1G64150	.6830	AT3G53530	.7129
	AT1G27030	.6126			AT1G31885	.6621					AT5G61070	.6213	AT4G35440	.6828	AT1G70070	.7128
	AT2G47560	.6125			AT4G22217	.6620					AT3G08010	.6213	AT1G78630	.6827	AT1G78180	.7127
	AT2G37750	.6125			AT3G15250	.6617					AT3G53310	.6213	AT4G38770	.6826	AT2G35500	.7127
	AT2G01900	.6123			AT5G57770	.6617					AT5G18060	.6212	AT2G39670	.6825	AT2G36250	.7127
	AT1G48690	.6122			AT1G78000	.6612					AT1G55480	.6212	AT4G00370	.6825	AT1G26600	.7127
	AT1G73290	.6121			AT3G22800	.6612					AT3G52750	.6211	AT3G01490	.6824	AT3G10000	.7125
	AT5G57480	.6121			AT5G60660	.6609					AT3G22420	.6211	AT1G72640	.6824	AT3G26710	.7123
	AT4G35030	.6121			AT3G50130	.6607					AT2G04080	.6211	AT3G10405	.6824	AT3G08920	.7123
	AT2G25260	.6120			AT1G18980	.6607					AT2G01290	.6206	AT1G11340	.6823	AT3G12780	.7123
	AT2G22470	.6117			AT1G69810	.6603					AT2G29940	.6205	AT3G04870	.6823	AT2G04270	.7123
	AT4G37700	.6116			AT5G10280	.6603					AT5G62790	.6203	AT3G17070	.6823	AT5G35480	.7123
	AT1G77530	.6115			AT5G62310	.6601					AT5G41460	.6203	AT5G53490	.6822	AT5G08650	.7122
	AT5G26260	.6114			AT5G61550	.6599					AT1G55490	.6202	AT5G56860	.6821	AT2G30424	.7121
	AT2G28690	.6113			AT3G14362	.6599					AT2G15820	.6200	AT3G04760	.6821	AT1G31800	.7121
	AT5G03700	.6112			AT5G42500	.6598					AT1G67860	.6199	AT5G01015	.6820	AT5G27560	.7120
	AT4G13280	.6109			AT4G34580	.6596					AT3G05660	.6198	AT3G18110	.6820	AT3G49900	.7118
	AT1G12950	.6108			AT1G59725	.6593					AT3G02250	.6197	AT5G42240	.6820	AT5G13630	.7117
	AT1G52140	.6107			AT5G66390	.6592					AT5G55220	.6197	AT3G09210	.6820	AT1G80080	.7116
	AT5G09800	.6107			AT2G34350	.6591					AT4G17470	.6196	AT1G71500	.6820	AT1G35680	.7116
	AT1G60989	.6107			AT1G08670	.6590					AT2G24270	.6196	AT5G19620	.6819	AT4G01050	.7116
	AT2G36120	.6106			AT2G47140	.6589					AT4G13670	.6196	AT1G01790	.6819	AT5G64770	.7115
	AT4G34580	.6106			AT4G34419	.6588					AT3G01500	.6194	AT1G75350	.6819	AT2G26930	.7114
	AT1G14240	.6104			AT4G08620	.6587					AT1G25440	.6193	AT3G23050	.6818	AT5G38430	.7113
	AT5G22550	.6104			AT5G15180	.6583					AT1G09340	.6192	AT3G47290	.6817	AT3G10060	.7113
	AT5G25640	.6103			AT3G63470	.6581					AT4G23020	.6190	AT2G21385	.6817	AT2G26910	.7112
	AT1G27340	.6102			AT4G22460	.6579					AT4G23940	.6189	AT3G25805	.6817	AT4G32990	.7110
	AT1G53633	.6102			AT5G42630	.6578					AT3G55330	.6187	AT1G69200	.6816	AT1G75350	.7110
	AT5G19970	.6100			AT3G47040	.6577					AT1G26600	.6186	AT3G61550	.6816	AT1G62630	.7110
	AT1G32450	.6100			AT4G37410	.6575					AT1G66970	.6186	AT1G04920	.6815	AT4G01310	.7108
	AT1G62790	.6100			AT5G14690	.6574					AT2G21330	.6185	AT5G46690	.6815	AT3G18390	.7108
	AT1G73280	.6099			AT2G39530	.6572					AT1G29395	.6182	AT1G67090	.6815	AT1G49380	.7105
	AT2G40890	.6098			AT5G40320	.6571					AT3G62910	.6180	AT5G40380	.6814	AT4G29030	.7104
	AT2G01660	.6098			AT3G05890	.6570					AT4G26520	.6180	AT2G39730	.6814	AT1G08540	.7104
	AT1G72510	.6097			AT4G21830	.6569					AT2G10940	.6179	AT4G13590	.6814	AT4G20760	.7103
	AT4G29270	.6096			AT5G05880	.6568					AT5G24155	.6179	AT4G36540	.6812	AT1G07320	.7103
	AT5G06730	.6095			AT1G11670	.6568					AT4G15490	.6179	AT3G04790	.6812	AT2G21860	.7103
	AT5G10520	.6094			AT1G24320	.6564					AT1G68890	.6178	AT5G56490	.6811	AT1G04800	.7102
	AT1G69310	.6093			AT5G44460	.6563					AT4G14070	.6177	AT4G23990	.6811	AT3G48500	.7101
	AT4G31730	.6093			AT1G51840	.6562					AT4G14210	.6176	AT1G76080	.6808	AT5G54630	.7101
	AT5G20400	.6093			AT5G38540	.6562					AT4G22240	.6176	AT3G21950	.6806	AT3G04550	.7101
	AT5G25820	.6091			AT2G30210	.6562					AT3G24630	.6175	AT3G08740	.6804	AT5G50160	.7100
	AT1G23530	.6090			AT3G16410	.6562					AT3G18890	.6174	AT5G45530	.6803	AT5G02830	.7099
	AT2G39700	.6090			AT5G38790	.6561					AT3G15520	.6174	AT1G17650	.6803	AT1G50900	.7098
	AT1G70460	.6090			AT1G50930	.6560					AT2G29360	.6174	AT4G38970	.6803	AT1G76110	.7098
	AT5G07130	.6087			AT1G05220	.6559					AT2G39250	.6174	AT4G34190	.6803	AT2G33450	.7096
	AT3G57380	.6087			AT5G54030	.6558					AT3G26570	.6174	AT1G14440	.6802	AT1G59720	.7095
	AT2G30870	.6086			AT5G56540	.6558					AT5G57345	.6174	AT5G06220	.6802	AT4G01935	.7095
	AT1G74770	.6082			AT2G48130	.6557					AT5G53592	.6174	AT5G58330	.6802	AT2G04039	.7095
	AT1G67110	.6080			AT4G17280	.6553					AT1G26220	.6173	AT4G37040	.6802	AT3G51510	.7095
	AT2G28990	.6080			AT5G56080	.6552					AT4G29060	.6173	AT3G03850	.6800	AT3G62030	.7094
	AT3G27190	.6079			AT1G47840	.6552					AT1G30250	.6172	AT1G68010	.6800	AT3G55250	.7094
	AT2G26820	.6078			AT2G44010	.6550					AT5G04140	.6171	AT1G18485	.6799	AT5G08280	.7093
	AT1G14210	.6076			AT4G22080	.6546					AT2G21890	.6171	AT5G48220	.6799	AT3G13120	.7093
	AT2G01430	.6073			AT2G26370	.6546					AT5G54250	.6171	AT2G47240	.6798	AT4G31850	.7093
	AT1G18140	.6073			AT3G47210	.6544					AT5G04900	.6169	AT4G24280	.6798	AT4G04640	.7093
	AT4G17280	.6073			AT5G25640	.6543					AT2G30900	.6168	AT5G45040	.6798	AT2G39190	.7092
	AT5G64890	.6073			AT5G67430	.6542					AT3G04870	.6168	AT2G32440	.6797	AT3G48110	.7091
	AT4G15960	.6072			AT3G25930	.6542					AT2G36490	.6168	AT4G24930	.6797	AT5G02710	.7091
	AT1G03220	.6072			AT1G55240	.6539					AT1G69690	.6165	AT2G01590	.6796	AT1G30530	.7091
	AT2G39110	.6072			AT3G46810	.6538					AT5G01015	.6164	AT2G23390	.6796	AT1G34245	.7089
	AT5G56090	.6071			AT1G70850	.6538					AT4G18480	.6163	AT5G38520	.6796	AT3G22150	.7088
	AT3G61400	.6070			AT3G45840	.6536					AT2G04039	.6163	AT3G54830	.6795	AT1G32060	.7087
	AT5G18270	.6067			AT4G26770	.6534					AT5G26742	.6162	AT3G16000	.6795	AT1G52510	.7086
	AT3G55230	.6067			AT3G02245	.6534					AT5G13320	.6162	AT5G13730	.6794	AT3G63160	.7085
	AT5G40860	.6067			AT1G11540	.6533					AT5G48300	.6160	AT2G18940	.6793	AT2G21530	.7084
	AT3G11780	.6066			AT1G33800	.6533					AT4G12900	.6160	AT4G38420	.6792	AT5G20935	.7083
	AT5G65160	.6064			AT5G66815	.6532					AT5G30510	.6158	AT1G69320	.6791	AT3G50890	.7082
	AT5G24290	.6062			AT2G40160	.6530					AT4G22560	.6158	AT1G15290	.6790	AT4G28080	.7082
	AT1G18390	.6062			AT5G22890	.6529					AT4G00180	.6156	AT3G01370	.6789	AT2G34620	.7081
	AT5G50200	.6062			AT5G13150	.6528					AT1G08540	.6154	AT2G33450	.6789	AT1G31190	.7081
	AT5G47990	.6060			AT5G42600	.6528					AT1G12900	.6154	AT5G14260	.6787	AT5G51110	.7077
	AT1G59730	.6060			AT1G06330	.6527					AT5G46220	.6153	AT4G39620	.6787	AT3G17040	.7077
	AT2G43535	.6059			AT2G44450	.6526					AT1G78995	.6153	AT2G23670	.6787	AT1G48350	.7076
	AT3G45680	.6058			AT4G20390	.6525					AT1G29510	.6152	AT5G47900	.6785	AT1G52000	.7076
	AT1G17170	.6057			AT3G19390	.6524					AT1G19830	.6151	AT3G50820	.6784	AT3G08740	.7075
	AT5G59520	.6057			AT1G61950	.6523					AT3G48420	.6151	AT2G24020	.6783	AT4G21280	.7075
	AT2G26170	.6053			AT5G45070	.6522					AT2G26250	.6148	AT3G49220	.6782	AT3G46780	.7074
	AT5G66440	.6051			AT1G63410	.6521					AT4G21445	.6146	AT4G16155	.6781	AT5G53490	.7072
	AT3G01513	.6051			AT1G50520	.6520					AT5G64580	.6146	AT1G16080	.6781	AT3G10150	.7071
	AT3G60720	.6050			AT3G09260	.6520					AT4G26850	.6146	AT4G16980	.6780	AT3G19480	.7068
	AT4G08690	.6050			AT3G20935	.6519					AT3G62410	.6144	AT3G52720	.6779	AT1G50450	.7067
	AT2G36100	.6050			AT5G44920	.6519					AT5G62730	.6143	AT3G03840	.6778	AT1G01320	.7065
	AT4G32860	.6049			AT3G32980	.6519					AT1G66840	.6143	AT1G74850	.6778	AT1G73530	.7060
	AT1G13300	.6045			AT1G18970	.6518					AT2G37660	.6143	AT4G26370	.6777	AT4G39970	.7060
	AT5G04960	.6045			AT5G10830	.6517					AT5G13410	.6142	AT4G04850	.6777	AT1G72640	.7060
	AT3G04670	.6045			AT3G62760	.6517					AT2G17695	.6139	AT2G41680	.6777	AT1G76450	.7060
	AT5G23830	.6044			AT2G01530	.6516					AT3G51820	.6138	AT1G49010	.6777	AT3G50685	.7060
	AT1G19600	.6043			AT4G02830	.6515					AT3G44890	.6136	AT4G25910	.6777	AT1G63680	.7059
	AT1G03820	.6042			AT5G40730	.6513					AT1G44446	.6135	AT1G06950	.6773	AT3G02250	.7058
	AT3G49960	.6036			AT3G13610	.6512					AT1G70760	.6135	AT1G49630	.6773	AT1G14250	.7057
	AT5G58375	.6036			AT5G49850	.6511					AT2G21280	.6135	AT1G74880	.6771	AT5G43750	.7056
	AT2G28660	.6035			AT3G05150	.6510					AT2G28605	.6134	AT3G01550	.6770	AT2G05310	.7056
	AT4G02830	.6035			AT3G32040	.6508					AT1G49750	.6134	AT1G11410	.6769	AT4G24750	.7055
	AT1G13420	.6034			AT2G04500	.6505					AT5G08650	.6133	AT1G54820	.6769	AT4G22890	.7055
	AT1G05710	.6027			AT5G04120	.6505					AT5G19220	.6132	AT1G03310	.6769	AT3G10870	.7054
	AT2G46690	.6025			AT4G15330	.6505					AT1G59840	.6132	AT1G14430	.6767	AT1G67700	.7052
	AT3G46720	.6025			AT2G02690	.6503					AT1G54350	.6131	AT1G06690	.6767	AT1G11990	.7051
	AT3G18280	.6023			AT3G56230	.6502					AT4G10600	.6131	AT4G38690	.6767	AT3G51895	.7051
	AT1G14960	.6023			AT1G30750	.6498					AT5G64550	.6131	AT4G17810	.6765	AT2G27680	.7050
	AT1G55740	.6022			AT3G05155	.6495					AT1G21470	.6129	AT3G18870	.6765	AT5G11450	.7049
	AT4G34600	.6022			AT2G01900	.6494					AT4G39960	.6129	AT3G08010	.6764	AT1G21600	.7049
	AT3G63280	.6021			AT3G27190	.6489					AT1G59720	.6127	AT4G18810	.6763	AT1G73655	.7049
	AT1G01640	.6019			AT3G44326	.6485					AT1G60950	.6127	AT5G17310	.6762	AT4G01130	.7047
	AT3G11320	.6018			AT2G39110	.6485					AT5G13650	.6125	AT2G37450	.6762	AT1G69200	.7046
	AT3G09240	.6017			AT1G68450	.6485					AT1G29670	.6123	AT1G44446	.6760	AT2G32180	.7045
	AT1G65985	.6017			AT5G37800	.6484					AT4G31620	.6122	AT1G60800	.6759	AT5G01590	.7045
	AT2G41480	.6016			AT3G15700	.6482					AT5G22830	.6121	AT2G03750	.6759	AT1G33811	.7045
	AT3G16390	.6016			AT1G60050	.6482					AT5G66470	.6120	AT1G47580	.6758	AT4G14090	.7045
	AT5G59490	.6016			AT5G65790	.6481					AT2G19400	.6119	AT1G75240	.6757	AT4G01500	.7045
	AT5G54790	.6015			AT3G60870	.6479					AT5G66190	.6119	AT4G24770	.6757	AT2G46820	.7045
	AT2G21550	.6011			AT4G09100	.6479					AT5G59670	.6119	AT1G32550	.6757	AT1G60950	.7044
	AT1G31770	.6009			AT2G46495	.6478					AT5G03940	.6117	AT3G61700	.6756	AT5G19620	.7043
	AT2G26480	.6007			AT3G44510	.6478					AT4G27700	.6115	AT1G70760	.6756	AT1G16960	.7043
	AT4G33880	.6007			AT1G34040	.6478					AT2G28420	.6114	AT1G02150	.6756	AT4G34900	.7042
	AT2G15370	.6007			AT3G45070	.6477					AT5G09870	.6113	AT1G26600	.6755	AT5G15780	.7041
	AT3G22942	.6006			AT3G30350	.6477					AT3G05030	.6113	AT4G33500	.6755	AT3G06980	.7041
	AT5G62150	.6004			AT4G19720	.6476					AT3G56010	.6113	AT4G23940	.6754	AT1G17220	.7041
	AT3G14940	.6003			AT1G77530	.6473					AT3G18110	.6112	AT3G09050	.6754	AT2G04842	.7041
	AT1G13520	.6002			AT5G62260	.6472					AT3G02830	.6111	AT1G29500	.6753	AT5G62840	.7040
	AT1G17020	.6000			AT2G28160	.6469					AT2G26540	.6110	AT1G22700	.6753	AT5G21222	.7039
					AT1G05530	.6466					AT1G75460	.6108	AT5G28750	.6753	AT5G66190	.7038
					AT2G44790	.6466					AT4G11900	.6108	AT3G17040	.6748	AT5G45650	.7037
					AT2G31085	.6464					AT1G49975	.6107	AT3G26060	.6748	AT1G09795	.7036
					AT5G24880	.6463					AT1G78820	.6106	AT5G46880	.6747	AT2G20020	.7035
					AT4G11290	.6457					AT1G51805	.6105	AT5G60970	.6747	AT2G47750	.7030
					AT3G06990	.6457					AT2G41090	.6104	AT4G18740	.6747	AT3G56910	.7028
					AT5G38030	.6455					AT3G59510	.6103	AT2G26870	.6746	AT2G23670	.7026
					AT5G52260	.6455					AT1G20810	.6103	AT4G10340	.6746	AT1G12770	.7025
					AT1G30110	.6454					AT4G38000	.6103	AT3G24630	.6745	AT4G37980	.7023
					AT5G07450	.6452					AT4G18830	.6102	AT5G45170	.6743	AT3G56010	.7022
					AT2G23960	.6450					AT5G54610	.6102	AT2G46720	.6742	AT1G29920	.7022
					AT1G60787	.6449					AT2G04842	.6101	AT3G27690	.6741	AT5G51820	.7021
					AT2G19660	.6449					AT5G42800	.6100	AT5G47610	.6741	AT1G22700	.7021
					AT1G26870	.6449					AT3G29290	.6099	AT5G22800	.6740	AT5G19170	.7019
					AT2G37440	.6447					AT5G15450	.6099	AT1G16780	.6740	AT3G20680	.7019
					AT1G53680	.6446					AT1G12860	.6099	AT3G11090	.6740	AT4G25960	.7019
					AT3G09240	.6441					AT3G27690	.6098	AT5G21930	.6739	AT1G75040	.7019
					AT3G54040	.6441					AT3G06510	.6098	AT1G45474	.6739	AT1G23360	.7017
					AT4G11050	.6439					AT2G23760	.6098	AT1G18810	.6738	AT3G49110	.7016
					AT3G46700	.6438					AT1G32060	.6097	AT4G25700	.6737	AT5G10150	.7016
					AT4G01925	.6435					AT5G27300	.6097	AT5G01920	.6735	AT3G25805	.7015
					AT1G71740	.6434					AT5G20935	.6096	AT1G51100	.6735	AT3G27860	.7015
					AT5G51160	.6433					AT4G04850	.6096	AT3G27160	.6734	AT5G58330	.7015
					AT5G47740	.6430					AT5G20630	.6095	AT5G10470	.6733	AT2G34640	.7014
					AT5G15150	.6429					AT5G10690	.6095	AT1G52220	.6732	AT3G54090	.7014
					AT2G29330	.6429					AT4G02530	.6095	AT2G21860	.6730	AT3G26650	.7014
					AT2G45050	.6429					AT4G09900	.6091	AT5G17670	.6730	AT3G09210	.7012
					AT1G05650	.6428					AT5G20220	.6090	AT2G30695	.6730	AT4G25910	.7012
					AT3G25655	.6426					AT1G73870	.6089	AT1G15820	.6729	AT3G23700	.7012
					AT1G53830	.6421					AT1G31920	.6087	AT3G05730	.6728	AT5G52970	.7011
					AT5G06990	.6420					AT3G47450	.6087	AT5G41900	.6727	AT1G52230	.7011
					AT5G17430	.6417					AT1G31190	.6087	AT5G02250	.6727	AT5G06290	.7010
					AT4G28840	.6417					AT5G63060	.6087	AT5G59750	.6727	AT4G27440	.7010
					AT3G55230	.6416					AT5G49910	.6085	AT4G12830	.6727	AT4G31805	.7009
					AT2G45890	.6412					AT4G34650	.6085	AT3G14420	.6726	AT3G26570	.7009
					AT3G45530	.6410					AT1G18730	.6085	AT2G37660	.6726	AT2G24020	.7008
					AT5G49870	.6410					AT5G03060	.6085	AT5G59130	.6725	AT2G36490	.7007
					AT3G25820	.6409					AT5G19620	.6084	AT2G21170	.6725	AT4G20360	.7007
					AT1G15630	.6409					AT2G38330	.6081	AT3G12930	.6725	AT3G27690	.7007
					AT2G16005	.6406					AT2G45350	.6080	AT5G56850	.6724	AT5G60970	.7006
					AT4G13660	.6405					AT5G45680	.6080	AT2G05310	.6724	AT4G27600	.7006
					AT5G51780	.6404					AT2G26580	.6080	AT3G10570	.6723	AT1G48520	.7005
					AT4G31100	.6403					AT2G04270	.6080	AT2G39010	.6723	AT3G03090	.7005
					AT4G12080	.6403					AT2G01918	.6078	AT3G12780	.6723	AT5G27890	.7004
					AT2G45750	.6401					AT5G16990	.6078	AT1G06360	.6722	AT5G67280	.7003
					AT2G34830	.6401					AT1G49010	.6077	AT3G61310	.6722	AT5G05580	.7001
					AT3G46500	.6401					AT3G51510	.6076	AT3G57800	.6721	AT1G75690	.7000
					AT5G15290	.6397					AT5G62840	.6076	AT5G28500	.6721	AT4G03280	.7000
					AT1G67148	.6397					AT4G17740	.6074	AT4G01800	.6720	AT4G19985	.6999
					AT5G63590	.6397					AT1G70700	.6074	AT5G44680	.6720	AT2G01290	.6999
					AT4G15380	.6396					AT1G22380	.6073	AT1G72970	.6718	AT4G09650	.6998
					AT4G12090	.6395					AT4G27240	.6072	AT1G01430	.6717	AT2G32860	.6998
					AT3G07000	.6394					AT3G28760	.6072	AT3G10060	.6716	AT1G44446	.6998
					AT1G51880	.6393					AT1G32550	.6071	AT5G58140	.6715	AT1G18485	.6997
					AT1G73780	.6393					AT1G29450	.6070	AT1G56050	.6715	AT5G24300	.6996
					AT3G01260	.6393					AT2G47750	.6070	AT4G22890	.6715	AT5G48490	.6995
					AT1G10400	.6392					AT4G04640	.6070	AT2G31890	.6714	AT4G18220	.6994
					AT4G18430	.6390					AT2G35370	.6068	AT1G15730	.6714	AT5G14460	.6993
					AT4G18510	.6387					AT5G57930	.6068	AT1G78490	.6713	AT1G71500	.6993
					AT2G04090	.6386					AT5G18080	.6067	AT2G34640	.6713	AT5G49030	.6992
					AT1G72200	.6385					AT5G17170	.6066	AT2G35800	.6712	AT1G52220	.6992
					AT5G22140	.6385					AT4G27520	.6065	AT4G33010	.6712	AT5G47190	.6990
					AT1G74030	.6384					AT1G19650	.6065	AT3G01660	.6712	AT1G36390	.6989
					AT5G43040	.6384					AT5G54630	.6063	AT3G16260	.6711	AT4G34190	.6989
					AT5G13900	.6384					AT1G19630	.6063	AT3G25410	.6711	AT1G78820	.6988
					AT4G22610	.6382					AT4G25020	.6061	AT4G28660	.6711	AT1G45230	.6987
					AT2G21100	.6381					AT3G22150	.6059	AT5G50280	.6710	AT1G29440	.6987
					AT4G13860	.6380					AT2G47590	.6059	AT1G06680	.6709	AT5G10250	.6986
					AT3G45080	.6380					AT3G46610	.6059	AT5G55620	.6707	AT3G56940	.6986
					AT2G14920	.6379					AT1G29430	.6058	AT5G57960	.6707	AT3G61080	.6985
					AT3G09270	.6378					AT1G71810	.6057	AT5G51110	.6707	AT1G80030	.6984
					AT2G26290	.6377					AT4G23140	.6051	AT1G77060	.6706	AT2G37450	.6983
					AT2G25240	.6374					AT5G51850	.6050	AT5G62140	.6706	AT5G21482	.6983
					AT5G53320	.6372					AT3G56940	.6050	AT4G30720	.6705	AT3G51870	.6981
					AT2G04800	.6371					AT4G29400	.6050	AT1G14280	.6704	AT3G16290	.6980
					AT4G00910	.6370					AT1G73325	.6050	AT2G22990	.6703	AT3G10970	.6980
					AT5G55780	.6370					AT4G16515	.6049	AT2G46820	.6703	AT3G44020	.6980
					AT3G02240	.6370					AT3G51870	.6049	AT5G22640	.6702	AT2G45340	.6977
					AT4G21850	.6370					AT4G36870	.6049	AT2G27385	.6701	AT1G48100	.6977
					AT5G26320	.6368					AT1G21590	.6049	AT1G26560	.6700	AT4G21750	.6977
					AT5G07040	.6368					AT1G63680	.6048	AT1G12770	.6700	AT1G55550	.6977
					AT2G36890	.6367					AT4G24000	.6048	AT4G37930	.6700	AT4G38970	.6977
					AT4G26470	.6364					AT1G26230	.6046	AT3G10230	.6700	AT5G58250	.6976
					AT5G39320	.6362					AT1G61190	.6046	AT5G18080	.6698	AT2G23390	.6976
					AT5G66985	.6360					AT3G18870	.6044	AT1G03160	.6698	AT1G66130	.6976
					AT1G14860	.6355					AT5G52930	.6044	AT5G52780	.6698	AT5G11480	.6975
					AT3G22620	.6355					AT5G07020	.6044	AT3G61870	.6698	AT2G31890	.6975
					AT2G22770	.6352					AT5G27560	.6044	AT4G34220	.6697	AT1G07450	.6975
					AT3G09290	.6352					AT1G52410	.6044	AT2G26540	.6696	AT3G01370	.6974
					AT5G48290	.6352					AT5G38240	.6043	AT3G15110	.6696	AT5G48300	.6974
					AT4G20240	.6352					AT1G70070	.6041	AT1G68590	.6696	AT1G14150	.6974
					AT5G11440	.6350					AT3G26070	.6041	AT2G37220	.6695	AT1G15730	.6973
					AT4G34880	.6348					AT3G25660	.6038	AT5G44190	.6692	AT2G01760	.6972
					AT1G53708	.6348					AT1G01790	.6038	AT2G32500	.6692	AT2G29180	.6972
					AT3G10660	.6347					AT1G29460	.6037	AT2G28000	.6691	AT2G37220	.6972
					AT5G19040	.6346					AT3G19830	.6037	AT2G25840	.6691	AT5G39860	.6972
					AT2G41800	.6346					AT1G06690	.6037	AT3G18010	.6690	AT1G56500	.6971
					AT4G22640	.6344					AT1G64810	.6037	AT4G18370	.6690	AT1G31410	.6969
					AT2G26820	.6342					AT5G45850	.6036	AT5G64940	.6689	AT4G24660	.6969
					AT1G65310	.6341					AT4G32980	.6036	AT5G46390	.6689	AT3G03630	.6967
					AT5G01490	.6336					AT5G38990	.6036	AT1G71810	.6687	AT5G21920	.6967
					AT3G21770	.6336					AT5G42480	.6034	AT5G61410	.6687	AT1G19720	.6967
					AT3G51360	.6335					AT5G16715	.6033	AT5G39080	.6686	AT2G17033	.6965
					AT1G48690	.6335					AT3G55250	.6033	AT3G43720	.6686	AT1G01250	.6965
					AT3G49860	.6334					AT4G30825	.6032	AT4G02990	.6683	AT5G22340	.6964
					AT2G39410	.6333					AT5G15410	.6031	AT5G36170	.6683	AT3G20230	.6963
					AT3G29630	.6331					AT5G21430	.6031	AT4G24700	.6682	AT4G39960	.6963
					AT3G29430	.6330					AT3G28920	.6031	AT3G12080	.6682	AT4G11900	.6963
					AT1G12950	.6329					AT5G62670	.6029	AT3G16140	.6681	AT1G72970	.6961
					AT3G59850	.6326					AT5G25130	.6029	AT1G31420	.6681	AT5G14320	.6961
					AT1G33540	.6326					AT2G21530	.6029	AT5G14320	.6681	AT1G05140	.6961
					AT1G61590	.6325					AT1G09795	.6029	AT5G48830	.6681	AT3G55040	.6961
					AT2G48140	.6325					AT5G20380	.6028	AT3G48720	.6679	AT1G20340	.6961
					AT3G15357	.6325					AT2G29630	.6028	AT3G45780	.6679	AT3G10270	.6960
					AT3G61680	.6323					AT4G28080	.6027	AT5G39830	.6678	AT5G20220	.6959
					AT4G18360	.6323					AT3G17040	.6027	AT1G63610	.6677	AT3G02060	.6958
					AT1G66440	.6322					AT3G63140	.6027	AT3G24140	.6676	AT1G21500	.6958
					AT5G15725	.6321					AT3G19480	.6026	AT3G62820	.6676	AT1G61190	.6957
					AT1G58037	.6320					AT2G20890	.6026	AT1G23400	.6676	AT3G63410	.6954
					AT3G12977	.6320					AT5G13730	.6025	AT2G34860	.6676	AT4G04850	.6954
					AT1G26360	.6319					AT5G22800	.6025	AT1G11303	.6675	AT1G29660	.6954
					AT5G35580	.6319					AT5G18570	.6025	AT1G64670	.6675	AT1G25440	.6954
					AT1G79530	.6319					AT5G23060	.6025	AT3G20680	.6675	AT5G66520	.6952
					AT1G03840	.6319					AT5G67030	.6024	AT3G56910	.6675	AT5G56860	.6952
					AT1G54940	.6318					AT4G24930	.6024	AT4G34730	.6675	AT5G42800	.6951
					AT4G23515	.6315					AT1G42970	.6023	AT3G13180	.6674	AT5G55580	.6949
					AT3G01730	.6313					AT2G41680	.6023	AT4G03280	.6673	AT3G43540	.6944
					AT4G16270	.6311					AT1G67840	.6023	AT4G25990	.6672	AT3G02830	.6944
					AT3G46760	.6310					AT4G20760	.6022	AT1G77090	.6670	AT5G04140	.6944
					AT3G50150	.6310					AT1G03055	.6021	AT5G07020	.6670	AT3G16380	.6943
					AT5G43540	.6308					AT2G23180	.6021	AT1G67700	.6670	AT1G49750	.6943
					AT2G04480	.6308					AT3G50440	.6021	AT4G11175	.6670	AT1G14345	.6942
					AT5G06300	.6307					AT5G58390	.6020	AT3G54090	.6669	AT5G19210	.6940
					AT5G26080	.6305					AT4G33010	.6020	AT3G20930	.6669	AT1G55260	.6940
					AT3G21510	.6304					AT3G48720	.6020	AT2G30390	.6669	AT1G29510	.6939
					AT5G06740	.6303					AT4G14400	.6020	AT5G43870	.6668	AT1G03310	.6939
					AT1G48640	.6303					AT5G02240	.6019	AT4G35450	.6667	AT1G65230	.6939
					AT3G60550	.6303					AT2G02450	.6019	AT5G54270	.6666	AT5G13510	.6938
					AT2G46860	.6301					AT2G39190	.6018	AT1G73885	.6666	AT3G01060	.6937
					AT1G70950	.6301					AT1G04420	.6016	AT5G53580	.6666	AT1G74970	.6936
					AT4G24340	.6300					AT5G53210	.6014	AT4G19710	.6664	AT1G78170	.6934
					AT1G21340	.6300					AT3G26744	.6014	AT1G14840	.6664	AT2G39670	.6933
					AT1G71692	.6299					AT1G64860	.6014	AT3G08920	.6664	AT4G26415	.6933
					AT4G13130	.6296					AT3G25480	.6013	AT5G09660	.6663	AT4G01690	.6933
					AT1G49030	.6296					AT3G55630	.6011	AT5G14660	.6663	AT3G22420	.6933
					AT4G26220	.6291					AT5G18030	.6011	AT5G04810	.6662	AT5G49740	.6933
					AT2G03370	.6287					AT1G20870	.6011	AT5G20270	.6661	AT4G25990	.6932
					AT4G19980	.6286					AT3G48290	.6010	AT5G20935	.6661	AT1G62750	.6931
					AT1G67150	.6285					AT1G76730	.6010	AT1G53800	.6660	AT5G52320	.6931
					AT2G02620	.6284					AT5G50920	.6009	AT3G48500	.6659	AT2G40690	.6930
					AT5G01250	.6280					AT3G26060	.6008	AT5G18060	.6658	AT3G54210	.6930
					AT5G10580	.6278					AT1G70830	.6007	AT1G13650	.6658	AT1G27480	.6930
					AT3G16210	.6277					AT2G46070	.6006	AT1G68530	.6658	AT1G23740	.6930
					AT3G62210	.6276					AT4G09500	.6006	AT1G22590	.6658	AT1G73060	.6929
					AT1G53130	.6274					AT2G21200	.6005	AT2G04842	.6658	AT2G46250	.6928
					AT3G20130	.6273					AT1G27480	.6003	AT2G35155	.6657	AT1G29910	.6928
					AT5G22550	.6273					AT4G27820	.6001	AT3G54660	.6656	AT1G56050	.6927
					AT1G70990	.6269					AT3G20820	.6001	AT2G27420	.6655	AT3G55400	.6927
					AT1G02900	.6267					AT2G32480	.6001	AT2G01755	.6655	AT1G17600	.6927
					AT4G35210	.6266					AT5G56810	.6000	AT5G64380	.6654	AT1G58460	.6926
					AT1G48670	.6266							AT1G05230	.6653	AT5G16030	.6926
					AT5G65690	.6265							AT1G11870	.6653	AT4G13575	.6925
					AT1G55290	.6265							AT3G27830	.6651	AT3G62410	.6924
					AT1G65985	.6265							AT2G26500	.6651	AT3G46100	.6923
					AT5G42655	.6263							AT1G05140	.6650	AT1G11430	.6923
					AT1G28815	.6263							AT3G04260	.6649	AT1G80770	.6921
					AT4G35380	.6262							AT3G29230	.6648	AT3G51150	.6921
					AT1G31050	.6261							AT5G18050	.6647	AT2G42600	.6920
					AT1G53340	.6260							AT1G79770	.6647	AT5G61070	.6919
					AT4G38080	.6259							AT1G35680	.6645	AT1G32160	.6919
					AT3G58190	.6258							AT3G19170	.6644	AT5G56990	.6919
					AT5G10990	.6257							AT5G22620	.6644	AT3G60620	.6918
					AT5G48070	.6256							AT3G50685	.6644	AT5G46420	.6916
					AT4G00070	.6254							AT4G38860	.6643	AT5G07020	.6916
					AT5G41300	.6253							AT2G42130	.6642	AT2G29630	.6916
					AT1G51850	.6245							AT1G54780	.6642	AT3G17170	.6915
					AT1G72140	.6244							AT3G26932	.6641	AT5G58310	.6915
					AT3G19200	.6243							AT3G26310	.6641	AT4G24810	.6912
					AT1G33090	.6242							AT5G13650	.6640	AT3G29230	.6912
					AT1G05700	.6239							AT5G48300	.6639	AT1G76730	.6912
					AT5G14000	.6239							AT4G33470	.6639	AT1G69730	.6912
					AT1G47620	.6238							AT4G13670	.6637	AT5G13730	.6911
					AT1G08320	.6238							AT4G38825	.6636	AT2G17695	.6910
					AT1G74490	.6238							AT5G24000	.6636	AT1G10910	.6909
					AT1G12160	.6235							AT1G78915	.6636	AT1G02190	.6909
					AT1G56080	.6234							AT5G51010	.6636	AT4G23020	.6908
					AT3G52790	.6233							AT3G48110	.6635	AT4G09820	.6908
					AT5G14130	.6232							AT2G40690	.6635	AT3G15110	.6908
					AT5G44770	.6231							AT1G33930	.6634	AT4G01150	.6908
					AT4G32860	.6231							AT3G14650	.6634	AT4G03400	.6907
					AT1G63600	.6228							AT3G54050	.6633	AT1G07010	.6907
					AT1G22230	.6228							AT3G54210	.6633	AT1G56520	.6907
					AT1G64930	.6227							AT3G51760	.6632	AT4G37930	.6906
					AT1G18140	.6227							AT5G19940	.6631	AT2G33810	.6905
					AT3G16460	.6226							AT5G62840	.6630	AT4G20960	.6903
					AT4G30980	.6224							AT3G18390	.6629	AT4G25370	.6903
					AT1G47480	.6221							AT1G26770	.6628	AT1G22630	.6903
					AT1G60680	.6220							AT2G45560	.6628	AT5G61740	.6903
					AT4G35390	.6219							AT5G02760	.6627	AT2G31840	.6902
					AT3G07490	.6218							AT1G50840	.6627	AT4G26530	.6901
					AT5G40090	.6218							AT5G19210	.6627	AT4G27240	.6899
					AT3G02780	.6213							AT4G38850	.6626	AT4G12830	.6899
					AT1G62320	.6211							AT5G42270	.6626	AT4G34290	.6898
					AT3G15950	.6210							AT5G50250	.6626	AT1G11860	.6897
					AT2G01430	.6210							AT1G15260	.6624	AT3G50240	.6895
					AT1G54540	.6207							AT5G12860	.6624	AT5G39530	.6895
					AT3G01420	.6206							AT1G30380	.6624	AT1G11870	.6892
					AT5G43580	.6206							AT1G62960	.6622	AT1G70610	.6891
					AT5G62420	.6205							AT1G32220	.6622	AT1G57770	.6891
					AT2G35380	.6204							AT1G07010	.6621	AT5G64940	.6890
					AT3G24750	.6201							AT3G53700	.6619	AT1G73110	.6889
					AT1G52910	.6201							AT4G33030	.6619	AT3G17070	.6888
					AT4G37010	.6200							AT3G10970	.6618	AT3G28270	.6888
					AT3G51540	.6198							AT3G62030	.6618	AT2G15820	.6887
					AT3G26770	.6196							AT1G73060	.6617	AT2G47450	.6887
					AT2G04170	.6194							AT1G12460	.6616	AT4G33760	.6885
					AT1G30080	.6193							AT1G60060	.6615	AT3G20930	.6884
					AT1G10530	.6192							AT5G08740	.6615	AT2G02070	.6884
					AT5G44160	.6188							AT2G45190	.6614	AT2G31170	.6883
					AT4G17785	.6187							AT5G16240	.6614	AT3G13490	.6883
					AT1G70860	.6186							AT3G60620	.6614	AT5G13410	.6883
					AT1G49960	.6185							AT1G50900	.6614	AT5G57960	.6882
					AT5G59490	.6183							AT1G22630	.6613	AT1G56650	.6882
					AT4G33360	.6182							AT3G61950	.6612	AT3G04450	.6879
					AT3G47980	.6180							AT3G63370	.6612	AT3G11170	.6879
					AT5G19340	.6179							AT5G11480	.6612	AT5G52780	.6879
					AT3G59130	.6178							AT1G60950	.6611	AT1G03160	.6879
					AT4G30850	.6178							AT3G11700	.6610	AT4G39620	.6878
					AT3G27950	.6178							AT4G28750	.6610	AT1G19715	.6878
					AT5G02260	.6177							AT4G37920	.6610	AT1G21250	.6878
					AT1G67030	.6176							AT4G32570	.6610	AT3G14330	.6877
					AT1G65610	.6175							AT4G24810	.6609	AT3G04650	.6877
					AT2G16760	.6173							AT1G70200	.6609	AT1G31550	.6877
					AT1G53635	.6173							AT1G29460	.6608	AT1G06680	.6876
					AT5G48175	.6172							AT1G19720	.6608	AT3G56160	.6875
					AT1G22220	.6172							AT1G66130	.6608	AT4G02990	.6875
					AT4G15300	.6170							AT3G12685	.6608	AT5G57930	.6875
					AT1G53940	.6170							AT5G46240	.6607	AT1G76620	.6874
					AT2G28440	.6166							AT4G33520	.6607	AT2G20250	.6874
					AT5G49770	.6162							AT1G51570	.6605	AT5G02030	.6874
					AT2G46140	.6162							AT1G29910	.6605	AT1G74880	.6873
					AT3G46400	.6160							AT5G01530	.6605	AT2G18940	.6872
					AT5G26010	.6160							AT1G48350	.6605	AT2G30170	.6872
					AT3G20160	.6158							AT4G28760	.6604	AT3G50790	.6871
					AT1G74830	.6156							AT1G71720	.6604	AT2G46910	.6869
					AT2G40113	.6156							AT1G18170	.6604	AT2G45350	.6868
					AT1G34670	.6156							AT3G27850	.6603	AT1G72610	.6868
					AT1G44608	.6154							AT1G23090	.6602	AT3G04790	.6867
					AT2G01520	.6154							AT5G42310	.6600	AT1G02910	.6867
					AT3G16420	.6154							AT1G35340	.6599	AT3G19720	.6867
					AT1G08500	.6153							AT2G46640	.6597	AT5G17170	.6867
					AT2G44340	.6152							AT3G52340	.6597	AT5G42310	.6867
					AT3G04370	.6152							AT5G58250	.6596	AT5G09660	.6867
					AT3G26550	.6151							AT3G55250	.6595	AT4G14400	.6867
					AT2G19150	.6149							AT5G58390	.6593	AT4G08870	.6867
					AT3G07425	.6149							AT1G17200	.6593	AT1G02800	.6866
					AT3G01900	.6148							AT3G62110	.6593	AT3G23070	.6865
					AT1G68880	.6143							AT5G63570	.6591	AT5G04900	.6865
					AT3G22850	.6140							AT1G60230	.6590	AT5G46240	.6865
					AT4G01140	.6138							AT3G63510	.6589	AT2G04530	.6864
					AT2G36295	.6138							AT2G23010	.6589	AT5G03910	.6864
					AT3G48920	.6137							AT2G28800	.6588	AT3G02730	.6864
					AT3G51350	.6136							AT5G66570	.6587	AT2G44920	.6863
					AT4G18610	.6134							AT4G19985	.6587	AT1G54780	.6861
					AT1G76500	.6130							AT4G31390	.6586	AT1G71810	.6859
					AT1G22880	.6129							AT3G02660	.6586	AT4G10340	.6859
					AT5G50443	.6127							AT3G47070	.6586	AT4G28706	.6858
					AT5G24230	.6125							AT3G10000	.6585	AT4G37920	.6858
					AT3G18450	.6125							AT3G11560	.6585	AT3G12080	.6857
					AT2G20515	.6125							AT4G19100	.6585	AT5G38520	.6857
					AT1G16440	.6124							AT5G16400	.6585	AT5G64380	.6855
					AT4G34800	.6124							AT4G36810	.6584	AT1G71050	.6853
					AT1G73165	.6123							AT3G21760	.6584	AT4G37550	.6851
					AT1G74460	.6121							AT1G54350	.6584	AT4G22830	.6850
					AT4G30290	.6120							AT5G50915	.6583	AT3G28040	.6849
					AT3G61400	.6114							AT2G26690	.6582	AT5G25390	.6848
					AT5G17390	.6112							AT5G16620	.6582	AT1G21470	.6847
					AT4G32650	.6112							AT1G20020	.6581	AT3G24630	.6847
					AT1G55420	.6112							AT3G56010	.6581	AT1G67840	.6847
					AT4G37850	.6107							AT5G62670	.6580	AT1G03600	.6847
					AT1G08430	.6105							AT4G27440	.6580	AT4G14890	.6847
					AT4G13235	.6100							AT2G17470	.6578	AT1G74470	.6847
					AT1G35250	.6099							AT5G13410	.6577	AT1G13270	.6840
					AT4G33800	.6099							AT2G36145	.6577	AT5G52520	.6840
					AT5G59530	.6098							AT1G22850	.6577	AT1G33720	.6840
					AT1G75780	.6098							AT5G15410	.6576	AT5G22640	.6839
					AT5G22660	.6097							AT4G11100	.6576	AT5G54600	.6839
					AT2G27550	.6097							AT5G10890	.6575	AT5G51545	.6839
					AT2G39380	.6096							AT1G76100	.6575	AT1G68600	.6839
					AT1G09740	.6096							AT5G40160	.6575	AT3G53460	.6837
					AT1G53180	.6095							AT2G42320	.6575	AT5G42480	.6836
					AT3G57010	.6095							AT2G21370	.6575	AT2G41720	.6836
					AT1G68825	.6094							AT1G01320	.6574	AT1G12460	.6835
					AT4G15563	.6091							AT3G16520	.6574	AT1G26770	.6835
					AT1G53660	.6090							AT1G23310	.6574	AT5G36170	.6835
					AT3G11340	.6089							AT2G24280	.6574	AT3G26070	.6834
					AT1G60095	.6088							AT2G27680	.6574	AT1G31920	.6834
					AT1G06310	.6085							AT5G57930	.6574	AT3G48720	.6834
					AT2G38390	.6084							AT5G20040	.6572	AT3G58160	.6833
					AT1G19230	.6082							AT4G14040	.6572	AT2G15290	.6832
					AT1G07260	.6082							AT1G62360	.6571	AT1G66840	.6831
					AT4G21230	.6081							AT5G11270	.6571	AT3G12460	.6830
					AT4G08770	.6081							AT5G52960	.6570	AT3G21055	.6830
					AT1G20900	.6080							AT2G46910	.6569	AT2G24270	.6830
					AT4G27270	.6080							AT4G26860	.6569	AT3G02660	.6829
					AT1G26680	.6079							AT2G30570	.6569	AT5G60910	.6827
					AT1G02570	.6077							AT2G41340	.6568	AT3G16260	.6826
					AT4G35660	.6075							AT5G11380	.6568	AT2G31040	.6826
					AT4G12330	.6074							AT5G38660	.6568	AT3G50820	.6826
					AT3G13432	.6071							AT2G30170	.6568	AT4G29400	.6823
					AT4G18940	.6071							AT3G04340	.6567	AT1G60550	.6823
					AT3G58810	.6069							AT4G19530	.6567	AT1G02150	.6821
					AT5G06800	.6069							AT3G08940	.6567	AT5G38420	.6821
					AT1G50720	.6067							AT4G22190	.6566	AT2G02450	.6821
					AT3G46710	.6066							AT5G43745	.6566	AT2G29650	.6821
					AT5G41040	.6066							AT1G79850	.6565	AT1G24470	.6818
					AT2G35120	.6066							AT3G17470	.6565	AT5G23120	.6816
					AT2G18360	.6065							AT1G10060	.6564	AT3G27830	.6815
					AT3G16450	.6064							AT2G29180	.6562	AT5G35490	.6815
					AT5G52790	.6064							AT4G34610	.6561	AT1G51805	.6815
					AT3G45410	.6061							AT3G43540	.6561	AT3G61310	.6812
					AT2G38700	.6058							AT5G27560	.6560	AT5G07700	.6812
					AT4G31910	.6057							AT3G20395	.6558	AT1G03680	.6812
					AT2G20030	.6055							AT3G26300	.6558	AT4G36250	.6811
					AT3G59340	.6055							AT5G38290	.6558	AT1G67260	.6811
					AT5G48130	.6052							AT4G36530	.6557	AT2G19910	.6810
					AT5G26300	.6052							AT2G26930	.6557	AT5G16710	.6810
					AT4G20460	.6050							AT1G26761	.6556	AT2G21890	.6809
					AT4G17215	.6050							AT5G13770	.6556	AT3G02690	.6805
					AT1G18860	.6048							AT4G14480	.6555	AT5G61410	.6805
					AT4G29930	.6048							AT1G74960	.6555	AT5G52010	.6804
					AT1G78520	.6047							AT3G01060	.6555	AT4G36810	.6804
					AT3G62040	.6046							AT2G20180	.6555	AT5G35630	.6803
					AT3G58710	.6045							AT1G03475	.6554	AT5G13650	.6801
					AT5G42180	.6043							AT3G26900	.6552	AT4G10060	.6800
					AT4G14465	.6037							AT3G19620	.6550	AT1G43560	.6797
					AT1G15385	.6034							AT1G25450	.6550	AT3G52155	.6797
					AT2G46750	.6034							AT3G55130	.6550	AT3G14420	.6797
					AT3G26470	.6034							AT2G45970	.6550	AT4G12800	.6796
					AT4G08690	.6032							AT3G02250	.6550	AT1G11350	.6795
					AT5G54230	.6031							AT5G47330	.6549	AT5G41050	.6794
					AT3G23510	.6030							AT3G48460	.6549	AT3G29290	.6794
					AT5G49350	.6030							AT1G18730	.6549	AT2G29310	.6794
					AT1G35255	.6027							AT2G06520	.6549	AT4G35440	.6793
					AT3G18400	.6027							AT2G25830	.6548	AT3G23760	.6792
					AT5G09980	.6026							AT5G42480	.6547	AT1G18710	.6792
					AT5G39820	.6026							AT3G51510	.6547	AT5G42765	.6791
					AT5G25810	.6025							AT1G02910	.6546	AT3G49470	.6789
					AT1G70170	.6024							AT1G12330	.6544	AT4G01995	.6789
					AT2G36290	.6024							AT4G12310	.6544	AT1G32900	.6788
					AT5G19410	.6023							AT1G24020	.6544	AT2G41090	.6788
					AT2G28270	.6023							AT5G44785	.6543	AT4G30825	.6785
					AT1G04180	.6022							AT5G50335	.6542	AT4G13560	.6785
					AT4G16350	.6022							AT2G45770	.6542	AT1G29930	.6783
					AT5G65020	.6022							AT3G55710	.6541	AT4G05180	.6783
					AT5G57420	.6021							AT1G19715	.6541	AT5G46390	.6782
					AT3G20710	.6019							AT3G21055	.6541	AT5G35170	.6780
					AT2G17420	.6019							AT1G74910	.6541	AT1G11290	.6778
					AT5G58860	.6015							AT1G21500	.6540	AT1G26560	.6778
					AT1G49860	.6015							AT1G43670	.6540	AT4G18570	.6777
					AT5G18560	.6014							AT2G05070	.6539	AT3G21870	.6776
					AT5G43690	.6014							AT1G65070	.6539	AT5G38410	.6776
					AT5G61650	.6014							AT3G63410	.6539	AT1G10360	.6776
					AT2G35612	.6012							AT1G62400	.6538	AT2G33380	.6776
					AT1G44020	.6010							AT3G54890	.6537	AT1G29430	.6772
					AT5G09480	.6010							AT2G22360	.6536	AT1G64860	.6772
					AT3G47740	.6008							AT5G03420	.6536	AT2G40100	.6772
					AT3G54870	.6008							AT1G64860	.6534	AT1G44000	.6771
					AT1G30510	.6006							AT4G33760	.6533	AT1G73870	.6771
					AT5G51930	.6005							AT5G18030	.6532	AT1G10510	.6768
					AT4G19690	.6005							AT3G30340	.6532	AT1G03055	.6768
					AT1G23760	.6004							AT4G34240	.6531	AT4G31620	.6768
					AT2G19590	.6004							AT1G73090	.6529	AT5G47110	.6765
					AT3G50230	.6003							AT4G02770	.6529	AT5G46110	.6765
					AT1G58400	.6002							AT1G10360	.6527	AT1G08640	.6763
					AT3G04530	.6000							AT3G02690	.6525	AT1G69523	.6763
													AT3G10270	.6524	AT5G64800	.6763
													AT2G37025	.6523	AT5G63420	.6762
													AT3G50890	.6523	AT5G03420	.6762
													AT1G70100	.6523	AT5G45170	.6762
													AT1G20810	.6523	AT5G48790	.6762
													AT4G00360	.6522	AT5G18020	.6761
													AT5G65010	.6522	AT2G23760	.6761
													AT4G34650	.6521	AT1G11720	.6759
													AT2G38330	.6521	AT3G06220	.6757
													AT5G27300	.6521	AT4G38160	.6757
													AT1G18400	.6520	AT1G22430	.6757
													AT1G11350	.6520	AT3G49140	.6757
													AT5G66190	.6520	AT4G14210	.6757
													AT2G05100	.6519	AT4G01080	.6756
													AT3G62750	.6518	AT3G53560	.6755
													AT4G15620	.6517	AT5G64050	.6755
													AT1G44000	.6517	AT4G21190	.6755
													AT1G16880	.6516	AT1G44920	.6755
													AT4G17300	.6515	AT5G37360	.6755
													AT3G46100	.6515	AT4G13800	.6755
													AT2G32180	.6515	AT3G49670	.6754
													AT3G20230	.6515	AT1G73090	.6754
													AT5G01240	.6514	AT3G15270	.6752
													AT2G28470	.6513	AT5G22800	.6751
													AT3G57190	.6513	AT4G34240	.6750
													AT4G29590	.6513	AT3G06730	.6749
													AT3G02730	.6512	AT2G47880	.6748
													AT1G18620	.6511	AT1G74040	.6747
													AT1G24577	.6511	AT5G38990	.6747
													AT1G02280	.6510	AT1G67830	.6746
													AT4G27820	.6509	AT2G26500	.6746
													AT1G45191	.6509	AT3G05345	.6746
													AT1G65260	.6509	AT1G75240	.6745
													AT4G39040	.6509	AT1G06190	.6745
													AT2G06850	.6507	AT2G26900	.6743
													AT3G57600	.6505	AT1G11410	.6743
													AT5G38510	.6504	AT5G11060	.6743
													AT2G36000	.6504	AT5G63570	.6742
													AT1G51310	.6503	AT2G25830	.6742
													AT2G33180	.6503	AT1G77060	.6742
													AT5G48910	.6502	AT1G79560	.6741
													AT5G48590	.6502	AT4G00490	.6740
													AT3G26070	.6502	AT2G19920	.6739
													AT5G52340	.6500	AT5G13400	.6739
													AT4G34250	.6500	AT1G17140	.6738
													AT1G75100	.6499	AT5G63060	.6738
													AT3G49140	.6499	AT1G35340	.6737
													AT1G54500	.6498	AT5G52930	.6736
													AT5G49910	.6496	AT3G63370	.6734
													AT1G29930	.6496	AT5G11420	.6733
													AT3G50440	.6495	AT4G25080	.6733
													AT1G09530	.6494	AT5G45390	.6731
													AT2G29370	.6492	AT2G24120	.6731
													AT4G02260	.6491	AT4G09730	.6731
													AT2G24645	.6490	AT2G05070	.6731
													AT2G27810	.6490	AT5G65220	.6730
													AT5G63100	.6490	AT2G39730	.6729
													AT3G59420	.6489	AT5G40160	.6727
													AT3G01140	.6489	AT5G08720	.6727
													AT4G26555	.6489	AT3G15850	.6727
													AT1G17850	.6489	AT2G39250	.6727
													AT2G20020	.6488	AT4G24510	.6724
													AT1G06820	.6488	AT2G21960	.6724
													AT2G32480	.6488	AT1G75460	.6724
													AT1G03130	.6487	AT4G33000	.6723
													AT3G05370	.6486	AT1G30610	.6723
													AT3G22420	.6486	AT3G62820	.6722
													AT4G24750	.6485	AT2G28000	.6720
													AT1G29920	.6484	AT1G26210	.6719
													AT1G66330	.6484	AT4G37080	.6718
													AT1G50250	.6484	AT4G13590	.6718
													AT3G19810	.6483	AT2G32440	.6718
													AT4G01130	.6481	AT4G23290	.6718
													AT3G47470	.6479	AT1G08550	.6716
													AT2G05620	.6479	AT4G33010	.6715
													AT1G72610	.6478	AT1G30380	.6714
													AT4G12800	.6477	AT4G08910	.6712
													AT1G67740	.6476	AT1G06820	.6711
													AT5G53500	.6475	AT2G19870	.6710
													AT5G59920	.6475	AT4G27820	.6710
													AT1G64680	.6475	AT5G55280	.6709
													AT2G26580	.6474	AT3G59870	.6709
													AT5G18590	.6474	AT3G47430	.6709
													AT3G04450	.6473	AT3G47070	.6708
													AT2G31400	.6472	AT1G64970	.6708
													AT1G07110	.6472	AT5G38290	.6706
													AT2G29650	.6472	AT3G26744	.6706
													AT4G10060	.6472	AT1G60060	.6706
													AT4G27240	.6472	AT1G32220	.6706
													AT1G59720	.6471	AT1G06690	.6705
													AT3G59060	.6471	AT3G18500	.6704
													AT2G31040	.6469	AT3G05350	.6703
													AT4G01995	.6469	AT3G16140	.6703
													AT5G14460	.6468	AT3G58140	.6702
													AT2G20260	.6468	AT5G08050	.6702
													AT2G35660	.6467	AT4G01037	.6702
													AT5G16140	.6467	AT5G53592	.6702
													AT1G19620	.6465	AT3G10405	.6702
													AT4G03150	.6465	AT1G77110	.6701
													AT1G48450	.6463	AT5G17520	.6701
													AT5G22830	.6462	AT1G52290	.6701
													AT1G06190	.6462	AT3G26200	.6700
													AT5G08610	.6461	AT3G46670	.6699
													AT3G23070	.6460	AT2G42690	.6699
													AT5G35170	.6458	AT2G46810	.6698
													AT4G01460	.6457	AT2G36000	.6698
													AT5G09970	.6456	AT5G42270	.6698
													AT1G31330	.6455	AT1G70820	.6698
													AT1G07180	.6454	AT1G68480	.6697
													AT3G02830	.6454	AT1G02560	.6697
													AT4G05180	.6453	AT1G29450	.6697
													AT1G44920	.6453	AT5G48590	.6697
													AT5G61270	.6451	AT3G11090	.6697
													AT4G24972	.6451	AT1G29070	.6693
													AT1G52190	.6451	AT4G12430	.6691
													AT4G15630	.6450	AT2G38140	.6691
													AT2G34430	.6448	AT5G08610	.6690
													AT2G15090	.6448	AT3G19810	.6690
													AT4G01150	.6447	AT4G24460	.6689
													AT5G48485	.6445	AT5G64040	.6689
													AT5G17790	.6444	AT2G32480	.6686
													AT3G06150	.6444	AT1G69550	.6686
													AT1G80770	.6443	AT1G47580	.6685
													AT1G36390	.6443	AT5G22830	.6685
													AT2G42800	.6442	AT1G32120	.6684
													AT3G04650	.6442	AT4G09900	.6684
													AT5G63420	.6441	AT4G13810	.6684
													AT5G24690	.6441	AT4G29590	.6683
													AT2G01290	.6441	AT2G32290	.6683
													AT3G05600	.6440	AT5G53660	.6682
													AT1G09900	.6440	AT2G01870	.6682
													AT5G46110	.6440	AT3G05650	.6682
													AT3G62000	.6440	AT1G23180	.6681
													AT4G30250	.6437	AT4G28660	.6681
													AT1G71695	.6437	AT1G31330	.6681
													AT2G32530	.6436	AT3G01180	.6680
													AT1G80380	.6435	AT5G28030	.6679
													AT3G18050	.6435	AT1G21540	.6678
													AT3G55400	.6434	AT2G25840	.6677
													AT2G29090	.6433	AT3G21750	.6677
													AT4G34020	.6432	AT5G02240	.6676
													AT1G11430	.6432	AT4G28590	.6675
													AT3G01180	.6431	AT4G17300	.6675
													AT3G16660	.6429	AT3G53470	.6675
													AT5G67280	.6429	AT4G27520	.6674
													AT4G35760	.6429	AT1G75900	.6674
													AT3G51420	.6428	AT1G63360	.6674
													AT1G34210	.6426	AT5G01510	.6671
													AT3G19720	.6426	AT4G30950	.6671
													AT4G02920	.6425	AT3G59510	.6671
													AT2G25080	.6424	AT4G01800	.6671
													AT2G34960	.6422	AT3G54890	.6671
													AT5G24150	.6422	AT3G46610	.6670
													AT4G31530	.6422	AT4G14070	.6669
													AT1G05385	.6422	AT2G14880	.6668
													AT1G79560	.6421	AT5G03130	.6667
													AT2G24820	.6420	AT5G01530	.6666
													AT5G42130	.6420	AT3G52050	.6665
													AT5G47840	.6420	AT5G12150	.6665
													AT3G06950	.6420	AT2G13440	.6663
													AT4G04040	.6418	AT1G12250	.6663
													AT3G53560	.6418	AT4G27340	.6662
													AT2G30150	.6418	AT1G16410	.6662
													AT3G22104	.6417	AT5G38360	.6661
													AT4G20760	.6416	AT3G18870	.6661
													AT1G70070	.6415	AT4G38950	.6659
													AT4G01935	.6415	AT5G50280	.6659
													AT2G01870	.6415	AT3G62750	.6659
													AT5G49330	.6414	AT1G65070	.6658
													AT1G68190	.6414	AT5G67385	.6658
													AT5G62100	.6414	AT1G08380	.6658
													AT1G32540	.6414	AT3G23480	.6656
													AT2G47450	.6414	AT5G18060	.6655
													AT1G61520	.6414	AT5G51750	.6654
													AT4G00730	.6413	AT1G01860	.6654
													AT2G13360	.6413	AT3G12890	.6653
													AT1G32500	.6412	AT3G60750	.6653
													AT4G15545	.6412	AT1G51080	.6653
													AT4G00180	.6411	AT2G43235	.6652
													AT3G01810	.6411	AT3G53920	.6651
													AT1G73990	.6411	AT5G16540	.6649
													AT1G80640	.6411	AT1G58290	.6649
													AT2G33855	.6411	AT2G21730	.6649
													AT4G26530	.6410	AT5G46220	.6648
													AT2G04530	.6409	AT1G29670	.6648
													AT3G61080	.6409	AT4G10600	.6647
													AT2G46070	.6408	AT4G00370	.6645
													AT1G71710	.6408	AT4G21970	.6645
													AT5G04900	.6408	AT3G04340	.6643
													AT2G35830	.6408	AT5G02120	.6642
													AT5G11450	.6408	AT5G55570	.6642
													AT1G32160	.6407	AT1G27120	.6640
													AT5G24420	.6406	AT5G59250	.6640
													AT2G19650	.6406	AT2G36630	.6640
													AT5G46450	.6405	AT4G32260	.6640
													AT1G65870	.6405	AT2G06520	.6638
													AT1G08380	.6405	AT4G02770	.6638
													AT3G05410	.6405	AT1G62540	.6637
													AT5G42680	.6404	AT5G44520	.6637
													AT5G66055	.6404	AT1G19630	.6637
													AT1G64710	.6403	AT1G74810	.6637
													AT1G10657	.6403	AT1G75100	.6636
													AT4G33180	.6402	AT2G15050	.6636
													AT1G78010	.6402	AT2G05100	.6636
													AT1G32900	.6401	AT2G44870	.6635
													AT1G11290	.6401	AT4G12980	.6634
													AT2G01320	.6401	AT1G52410	.6634
													AT4G34350	.6401	AT1G60230	.6633
													AT5G09870	.6400	AT5G62850	.6633
													AT5G16810	.6399	AT5G28750	.6631
													AT4G21210	.6399	AT1G64430	.6631
													AT5G45390	.6399	AT1G07180	.6631
													AT1G07440	.6399	AT5G22620	.6630
													AT3G55040	.6399	AT2G43945	.6630
													AT1G29120	.6398	AT1G15820	.6629
													AT3G50240	.6397	AT5G08540	.6628
													AT3G16290	.6397	AT3G58830	.6628
													AT3G44310	.6397	AT5G57345	.6628
													AT2G21730	.6396	AT4G28700	.6626
													AT2G35780	.6396	AT2G01320	.6625
													AT5G49970	.6394	AT5G06530	.6624
													AT3G61150	.6393	AT3G57190	.6623
													AT2G38230	.6393	AT1G49830	.6622
													AT1G11820	.6393	AT1G68010	.6621
													AT3G16120	.6392	AT3G27180	.6620
													AT1G03055	.6391	AT2G30900	.6620
													AT2G43750	.6391	AT1G29500	.6620
													AT4G26850	.6390	AT3G14415	.6617
													AT5G16540	.6390	AT5G27360	.6617
													AT1G03300	.6389	AT1G64680	.6616
													AT2G30950	.6389	AT5G08740	.6614
													AT2G24060	.6389	AT1G50840	.6614
													AT2G20050	.6388	AT5G10890	.6612
													AT5G02160	.6388	AT3G46740	.6612
													AT2G46870	.6387	AT3G20820	.6612
													AT3G23840	.6385	AT4G35250	.6611
													AT1G73660	.6384	AT5G48830	.6609
													AT1G75120	.6383	AT3G01810	.6609
													AT3G46740	.6382	AT1G31580	.6609
													AT1G48030	.6382	AT5G14260	.6608
													AT5G16710	.6382	AT4G18740	.6607
													AT1G55200	.6381	AT4G36280	.6607
													AT1G31410	.6381	AT4G35450	.6606
													AT5G14410	.6381	AT3G21670	.6606
													AT3G44020	.6381	AT4G32900	.6605
													AT5G56810	.6380	AT4G02260	.6605
													AT3G25680	.6380	AT3G50270	.6605
													AT2G44210	.6380	AT4G19530	.6604
													AT3G53460	.6379	AT2G30570	.6604
													AT4G09730	.6379	AT1G18440	.6603
													AT5G37360	.6379	AT5G48960	.6603
													AT2G43945	.6379	AT2G35660	.6603
													AT5G57345	.6378	AT2G40020	.6603
													AT1G66840	.6377	AT5G52860	.6602
													AT1G35420	.6377	AT5G51850	.6602
													AT4G32260	.6377	AT2G39140	.6602
													AT5G20720	.6376	AT4G01883	.6602
													AT1G18440	.6375	AT1G29700	.6601
													AT1G75010	.6374	AT1G60800	.6600
													AT1G75460	.6372	AT2G35830	.6600
													AT1G23180	.6371	AT5G02950	.6599
													AT2G21340	.6370	AT1G65260	.6599
													AT3G06430	.6370	AT1G17610	.6599
													AT1G31190	.6370	AT4G15560	.6598
													AT5G57850	.6370	AT5G52440	.6598
													AT1G20650	.6369	AT1G32520	.6598
													AT3G28760	.6368	AT5G49910	.6597
													AT1G51805	.6367	AT3G56040	.6597
													AT3G03630	.6366	AT5G66570	.6595
													AT1G78995	.6365	AT2G36145	.6594
													AT5G21326	.6365	AT1G05385	.6593
													AT5G06440	.6364	AT4G16410	.6593
													AT2G22980	.6363	AT2G02080	.6593
													AT5G09820	.6363	AT3G21200	.6592
													AT3G61470	.6361	AT5G16620	.6590
													AT5G63050	.6359	AT1G32780	.6589
													AT3G29590	.6356	AT3G57680	.6589
													AT4G17245	.6356	AT1G21350	.6588
													AT3G01510	.6356	AT3G06510	.6588
													AT1G55670	.6355	AT3G27925	.6588
													AT2G47910	.6355	AT3G06483	.6587
													AT1G77210	.6354	AT1G67740	.6587
													AT5G02940	.6354	AT1G30210	.6586
													AT3G03820	.6353	AT4G32570	.6585
													AT1G01540	.6352	AT2G35490	.6585
													AT3G28070	.6352	AT3G10160	.6584
													AT3G27180	.6352	AT4G01030	.6584
													AT2G28880	.6350	AT2G28305	.6584
													AT2G39140	.6350	AT1G60160	.6582
													AT4G25270	.6349	AT1G66100	.6582
													AT3G46610	.6349	AT5G42130	.6580
													AT5G07240	.6349	AT3G47750	.6579
													AT1G16960	.6347	AT3G59400	.6579
													AT1G70020	.6346	AT5G08410	.6577
													AT4G20960	.6346	AT5G16140	.6576
													AT1G21540	.6344	AT5G55620	.6576
													AT5G25840	.6344	AT4G09970	.6573
													AT3G48560	.6343	AT3G60370	.6573
													AT3G18080	.6342	AT3G25690	.6573
													AT4G09900	.6342	AT4G03150	.6572
													AT4G02780	.6340	AT1G75010	.6571
													AT2G30424	.6340	AT5G25610	.6571
													AT3G46670	.6339	AT5G45520	.6570
													AT2G36630	.6339	AT5G03900	.6569
													AT5G64667	.6339	AT1G66910	.6569
													AT2G42170	.6338	AT5G18460	.6568
													AT2G46250	.6338	AT5G48910	.6568
													AT3G53280	.6337	AT2G05620	.6568
													AT4G34740	.6337	AT2G28800	.6567
													AT5G06580	.6337	AT2G45800	.6566
													AT1G45230	.6337	AT5G53860	.6565
													AT4G22200	.6336	AT3G56330	.6564
													AT1G32520	.6335	AT3G05750	.6564
													AT4G14870	.6335	AT3G57720	.6564
													AT2G36750	.6334	AT1G26570	.6563
													AT1G69523	.6334	AT5G24314	.6563
													AT2G43520	.6333	AT2G28085	.6563
													AT4G10150	.6332	AT2G46070	.6563
													AT4G22755	.6332	AT4G18370	.6562
													AT4G27340	.6332	AT4G04340	.6562
													AT5G10150	.6331	AT1G48450	.6562
													AT1G77122	.6331	AT2G01110	.6562
													AT5G19090	.6330	AT4G23250	.6562
													AT1G73655	.6329	AT5G17660	.6559
													AT3G26320	.6328	AT5G11270	.6559
													AT2G39080	.6328	AT2G14580	.6558
													AT1G27510	.6325	AT1G06950	.6558
													AT1G10830	.6325	AT4G28740	.6558
													AT1G69530	.6325	AT3G19270	.6555
													AT5G51020	.6325	AT5G54270	.6555
													AT2G35390	.6324	AT1G13790	.6554
													AT3G59870	.6324	AT3G05790	.6552
													AT3G24190	.6323	AT3G08940	.6552
													AT5G55280	.6323	AT1G28230	.6549
													AT1G49830	.6321	AT5G38980	.6548
													AT5G11190	.6321	AT5G53486	.6547
													AT1G72030	.6321	AT4G19430	.6547
													AT3G03830	.6320	AT5G14970	.6547
													AT1G30570	.6320	AT2G47220	.6546
													AT4G03400	.6319	AT5G43870	.6546
													AT5G52010	.6317	AT1G35420	.6546
													AT2G44870	.6317	AT5G19580	.6546
													AT5G17660	.6316	AT2G21340	.6544
													AT4G32990	.6315	AT1G18060	.6544
													AT5G60600	.6315	AT5G43740	.6544
													AT3G14240	.6314	AT5G63530	.6543
													AT3G10670	.6314	AT2G36590	.6543
													AT1G19350	.6314	AT4G31780	.6543
													AT4G22830	.6314	AT3G51760	.6542
													AT4G34620	.6314	AT5G38660	.6542
													AT2G26340	.6314	AT4G24280	.6541
													AT5G55540	.6313	AT3G52180	.6541
													AT5G06130	.6313	AT3G15900	.6541
													AT1G17100	.6312	AT1G62250	.6541
													AT5G39860	.6311	AT1G24577	.6540
													AT1G11720	.6311	AT3G51420	.6540
													AT2G17695	.6311	AT1G17700	.6539
													AT3G13490	.6310	AT5G23940	.6538
													AT1G24400	.6309	AT2G27220	.6538
													AT1G78970	.6308	AT1G28610	.6538
													AT2G39930	.6308	AT4G22490	.6537
													AT1G58460	.6307	AT5G54060	.6537
													AT3G05350	.6307	AT1G09750	.6535
													AT3G02050	.6307	AT2G29290	.6534
													AT1G01900	.6305	AT3G61470	.6534
													AT1G03000	.6305	AT1G19830	.6533
													AT2G29940	.6304	AT1G09900	.6533
													AT1G49430	.6304	AT1G68190	.6533
													AT1G30610	.6304	AT1G49630	.6532
													AT4G01037	.6303	AT4G26150	.6531
													AT2G18300	.6302	AT5G19460	.6530
													AT3G57770	.6301	AT2G26250	.6530
													AT1G21460	.6300	AT1G15290	.6530
													AT3G18750	.6300	AT5G54770	.6530
													AT1G66980	.6300	AT4G36390	.6529
													AT5G14090	.6300	AT3G29320	.6529
													AT2G40920	.6300	AT3G19800	.6529
													AT5G47040	.6299	AT4G38770	.6528
													AT4G25450	.6299	AT5G15390	.6526
													AT4G24350	.6297	AT3G05370	.6521
													AT2G23130	.6297	AT4G14540	.6520
													AT1G30530	.6296	AT1G20650	.6519
													AT5G18010	.6295	AT1G69690	.6519
													AT1G61900	.6294	AT1G21270	.6518
													AT5G64330	.6293	AT2G47910	.6517
													AT4G09670	.6290	AT1G58602	.6517
													AT2G46915	.6289	AT1G15180	.6515
													AT1G79600	.6286	AT3G12345	.6515
													AT3G50790	.6286	AT2G33855	.6515
													AT3G13690	.6284	AT4G17810	.6513
													AT4G01883	.6284	AT4G28750	.6513
													AT4G09820	.6283	AT1G22850	.6512
													AT5G24060	.6283	AT4G22505	.6511
													AT5G53170	.6283	AT2G31560	.6511
													AT1G61190	.6283	AT4G33520	.6510
													AT3G22210	.6283	AT2G30150	.6510
													AT5G67030	.6282	AT2G46915	.6510
													AT2G04230	.6282	AT3G26932	.6509
													AT4G25750	.6280	AT2G40520	.6508
													AT5G51750	.6280	AT2G35800	.6507
													AT2G03980	.6280	AT1G22250	.6507
													AT4G14540	.6280	AT5G14100	.6506
													AT4G27710	.6279	AT2G48070	.6506
													AT3G26085	.6279	AT5G03120	.6506
													AT4G22880	.6278	AT3G14110	.6505
													AT3G21670	.6276	AT2G21710	.6504
													AT3G01680	.6276	AT1G53875	.6502
													AT1G33600	.6274	AT3G15360	.6500
													AT4G19500	.6274	AT1G03130	.6500
													AT3G24590	.6274	AT5G01920	.6499
													AT2G01820	.6273	AT4G10300	.6499
													AT3G60370	.6273	AT4G36870	.6498
													AT4G29750	.6272	AT1G05550	.6498
													AT2G34460	.6272	AT3G24590	.6497
													AT2G26975	.6271	AT1G60990	.6497
													AT2G32770	.6270	AT1G68520	.6497
													AT4G32900	.6270	AT5G48730	.6495
													AT3G49560	.6270	AT1G67440	.6494
													AT1G51400	.6269	AT2G45560	.6494
													AT2G28100	.6268	AT1G51538	.6493
													AT4G08920	.6268	AT3G57800	.6493
													AT1G27460	.6267	AT1G51500	.6493
													AT1G63130	.6267	AT3G57430	.6490
													AT1G01120	.6266	AT4G17040	.6490
													AT5G22510	.6266	AT5G49730	.6490
													AT2G40540	.6266	AT1G18650	.6488
													AT1G62250	.6266	AT4G29750	.6488
													AT4G28030	.6266	AT3G04210	.6488
													AT2G42690	.6266	AT3G54660	.6487
													AT2G36250	.6264	AT2G43530	.6487
													AT2G38540	.6264	AT3G47470	.6487
													AT2G48070	.6263	AT1G13820	.6484
													AT1G18650	.6262	AT4G09510	.6483
													AT1G03440	.6261	AT2G38780	.6483
													AT1G74040	.6261	AT1G18170	.6482
													AT3G54360	.6261	AT1G17840	.6482
													AT2G28580	.6260	AT3G49950	.6480
													AT1G23080	.6260	AT1G16880	.6480
													AT3G48280	.6259	AT2G46720	.6480
													AT5G19855	.6257	AT5G02160	.6480
													AT5G19500	.6257	AT4G23240	.6480
													AT2G01110	.6257	AT1G76955	.6479
													AT3G29320	.6256	AT2G46440	.6479
													AT2G15820	.6256	AT3G09150	.6478
													AT2G29300	.6255	AT4G24700	.6477
													AT2G39290	.6255	AT2G32540	.6477
													AT1G04350	.6255	AT5G48470	.6476
													AT5G14210	.6254	AT4G26860	.6476
													AT2G38140	.6253	AT4G02920	.6476
													AT5G44660	.6251	AT3G11630	.6475
													AT1G10960	.6251	AT3G61550	.6475
													AT2G36790	.6250	AT3G18080	.6474
													AT1G08465	.6250	AT4G35810	.6472
													AT2G39250	.6250	AT2G37240	.6472
													AT4G32770	.6250	AT1G69740	.6470
													AT3G44160	.6249	AT5G24690	.6470
													AT5G08540	.6247	AT2G18950	.6470
													AT2G32860	.6246	AT4G14480	.6470
													AT5G24155	.6245	AT2G26340	.6470
													AT1G74670	.6244	AT5G25630	.6469
													AT5G42390	.6243	AT5G14740	.6468
													AT5G35970	.6243	AT2G03390	.6468
													AT3G03770	.6243	AT1G36320	.6468
													AT3G49110	.6242	AT3G19850	.6466
													AT1G43560	.6242	AT5G07280	.6465
													AT3G28270	.6240	AT3G27750	.6465
													AT3G15354	.6239	AT5G62670	.6464
													AT2G35260	.6238	AT5G44785	.6464
													AT5G33370	.6237	AT1G53260	.6464
													AT4G24120	.6237	AT4G04330	.6463
													AT5G06340	.6237	AT3G04870	.6462
													AT5G48730	.6237	AT4G17680	.6461
													AT2G19920	.6235	AT1G67865	.6461
													AT1G75210	.6235	AT1G50280	.6460
													AT1G58080	.6235	AT4G37560	.6460
													AT3G22820	.6233	AT4G05090	.6459
													AT5G42760	.6233	AT4G31530	.6459
													AT3G28080	.6233	AT2G20260	.6459
													AT1G12410	.6233	AT1G22380	.6458
													AT1G28670	.6233	AT5G43470	.6458
													AT4G09510	.6232	AT3G47580	.6457
													AT1G76570	.6230	AT5G63100	.6456
													AT3G19800	.6230	AT2G22360	.6456
													AT5G13690	.6229	AT4G10120	.6456
													AT4G32320	.6229	AT4G32190	.6456
													AT2G36800	.6228	AT5G63310	.6455
													AT2G01570	.6228	AT3G05730	.6455
													AT2G42200	.6228	AT5G36910	.6452
													AT4G10120	.6227	AT1G07110	.6452
													AT5G54770	.6227	AT3G25410	.6451
													AT4G37550	.6226	AT1G04620	.6451
													AT2G26900	.6226	AT5G03790	.6450
													AT3G51850	.6225	AT1G17100	.6450
													AT1G17230	.6224	AT1G54500	.6450
													AT5G27889	.6224	AT3G48460	.6449
													AT1G09440	.6224	AT5G45850	.6448
													AT4G36220	.6221	AT2G20690	.6448
													AT5G19850	.6221	AT1G73885	.6448
													AT3G47600	.6220	AT1G72645	.6447
													AT1G29070	.6220	AT1G26090	.6445
													AT3G11630	.6220	AT1G23400	.6445
													AT3G19850	.6219	AT5G03650	.6444
													AT5G64770	.6219	AT1G51400	.6444
													AT1G01860	.6219	AT5G12130	.6443
													AT5G38360	.6219	AT1G79850	.6442
													AT1G08980	.6218	AT5G38510	.6441
													AT4G22290	.6218	AT1G65620	.6440
													AT1G31650	.6216	AT2G24280	.6440
													AT1G67840	.6216	AT5G54290	.6440
													AT1G73170	.6216	AT3G01510	.6439
													AT5G06390	.6215	AT1G04640	.6438
													AT1G03680	.6214	AT1G65890	.6437
													AT1G70090	.6212	AT2G30950	.6437
													AT1G60160	.6212	AT2G35075	.6436
													AT5G63380	.6211	AT5G56810	.6436
													AT4G16990	.6211	AT5G14370	.6436
													AT3G53920	.6211	AT5G10470	.6435
													AT3G45850	.6209	AT3G28920	.6435
													AT1G67040	.6206	AT1G19640	.6435
													AT3G26744	.6205	AT1G05630	.6434
													AT1G65450	.6204	AT5G06220	.6434
													AT4G04370	.6203	AT5G41460	.6433
													AT3G05750	.6203	AT5G21930	.6432
													AT5G20710	.6202	AT2G13360	.6432
													AT5G07280	.6202	AT3G17930	.6432
													AT1G70370	.6202	AT1G35180	.6431
													AT5G59600	.6201	AT1G55140	.6431
													AT5G67370	.6201	AT5G02250	.6431
													AT5G18960	.6200	AT3G32930	.6431
													AT4G26500	.6198	AT3G18490	.6431
													AT3G56140	.6198	AT4G19170	.6430
													AT3G27920	.6197	AT2G04790	.6429
													AT5G03910	.6197	AT1G78010	.6428
													AT1G42550	.6197	AT3G53170	.6428
													AT4G14070	.6196	AT4G16990	.6428
													AT5G18410	.6195	AT1G61520	.6428
													AT1G63710	.6195	AT4G16515	.6426
													AT1G71890	.6193	AT2G39010	.6426
													AT3G53470	.6192	AT4G14870	.6425
													AT3G51600	.6192	AT5G60600	.6425
													AT1G23360	.6191	AT4G00400	.6423
													AT3G44970	.6190	AT4G23820	.6423
													AT4G37300	.6190	AT1G11750	.6422
													AT5G63310	.6190	AT2G32010	.6421
													AT1G21600	.6189	AT1G77122	.6421
													AT1G49650	.6187	AT3G19170	.6421
													AT4G34770	.6187	AT3G49220	.6420
													AT5G14060	.6187	AT3G49560	.6419
													AT5G60450	.6186	AT2G18710	.6419
													AT5G65613	.6186	AT5G14210	.6418
													AT1G02940	.6185	AT5G03880	.6418
													AT5G61040	.6185	AT3G15840	.6418
													AT5G52190	.6185	AT5G15430	.6417
													AT2G13570	.6184	AT3G10670	.6416
													AT4G27430	.6184	AT4G27800	.6416
													AT5G24160	.6184	AT5G10605	.6415
													AT1G36320	.6182	AT5G22460	.6415
													AT5G64840	.6181	AT1G32500	.6414
													AT4G19830	.6181	AT4G24972	.6414
													AT4G14723	.6179	AT3G51140	.6413
													AT2G26080	.6179	AT4G23300	.6412
													AT5G03900	.6179	AT5G53580	.6411
													AT2G45740	.6179	AT1G75210	.6409
													AT4G38225	.6178	AT2G19650	.6409
													AT2G31070	.6177	AT4G34980	.6408
													AT1G06645	.6175	AT1G66330	.6408
													AT4G10910	.6174	AT2G18328	.6406
													AT4G25370	.6174	AT1G19650	.6405
													AT4G23250	.6173	AT1G32540	.6405
													AT5G55570	.6173	AT4G29710	.6404
													AT3G57430	.6173	AT4G33110	.6400
													AT2G33330	.6173	AT1G48820	.6398
													AT1G28440	.6172	AT5G47840	.6398
													AT1G65190	.6172	AT5G59750	.6398
													AT1G32070	.6171	AT3G46970	.6398
													AT5G38865	.6170	AT1G29460	.6396
													AT4G04340	.6170	AT2G34460	.6394
													AT3G15360	.6170	AT2G40460	.6393
													AT2G04030	.6169	AT3G03820	.6393
													AT1G62630	.6169	AT4G14605	.6392
													AT3G25690	.6169	AT5G04530	.6391
													AT2G37240	.6169	AT1G12410	.6390
													AT4G25620	.6168	AT5G25130	.6390
													AT4G34290	.6168	AT5G18080	.6387
													AT1G73470	.6163	AT2G44210	.6387
													AT5G39980	.6162	AT5G42530	.6386
													AT1G70940	.6162	AT1G20870	.6385
													AT1G64500	.6160	AT1G51310	.6383
													AT4G37270	.6159	AT5G54090	.6383
													AT5G51200	.6156	AT3G16370	.6382
													AT5G14220	.6155	AT5G16810	.6382
													AT1G09750	.6155	AT4G27390	.6382
													AT1G63360	.6154	AT1G24147	.6382
													AT2G34420	.6151	AT4G36530	.6381
													AT2G32880	.6150	AT2G15042	.6381
													AT5G11410	.6149	AT1G80480	.6380
													AT3G26630	.6149	AT4G35290	.6377
													AT1G18060	.6148	AT5G13140	.6376
													AT1G12570	.6147	AT4G32320	.6376
													AT5G08070	.6147	AT2G04080	.6375
													AT3G62410	.6147	AT2G33180	.6374
													AT1G78230	.6146	AT3G47860	.6374
													AT2G02070	.6146	AT5G04230	.6374
													AT4G10030	.6146	AT3G50440	.6370
													AT4G37080	.6146	AT2G26550	.6369
													AT5G04360	.6145	AT1G53230	.6368
													AT1G69160	.6145	AT1G58390	.6368
													AT5G03880	.6145	AT4G33480	.6367
													AT4G17470	.6144	AT3G22760	.6365
													AT2G21200	.6143	AT5G52960	.6365
													AT2G19400	.6143	AT5G54190	.6365
													AT3G04550	.6142	AT1G67040	.6364
													AT5G41870	.6141	AT5G13770	.6364
													AT1G04710	.6141	AT1G66670	.6363
													AT3G06730	.6141	AT2G29940	.6361
													AT3G63540	.6140	AT3G46770	.6361
													AT4G17040	.6140	AT1G62960	.6360
													AT5G14100	.6140	AT2G30010	.6358
													AT4G23290	.6138	AT5G40500	.6357
													AT5G03800	.6138	AT1G53250	.6356
													AT2G24120	.6137	AT5G26820	.6356
													AT1G01390	.6137	AT1G14280	.6356
													AT1G07650	.6137	AT5G02860	.6355
													AT3G49650	.6136	AT3G14650	.6355
													AT1G63080	.6133	AT3G03850	.6354
													AT4G04770	.6133	AT3G03480	.6353
													AT2G32450	.6132	AT4G14510	.6352
													AT4G11460	.6132	AT5G03060	.6352
													AT5G25980	.6132	AT3G51080	.6351
													AT4G37200	.6132	AT1G02280	.6351
													AT4G39510	.6131	AT1G05200	.6351
													AT1G76730	.6131	AT1G67860	.6348
													AT2G20190	.6130	AT2G46380	.6346
													AT4G29400	.6130	AT1G59990	.6346
													AT1G56190	.6130	AT2G45590	.6346
													AT3G14220	.6129	AT1G26150	.6346
													AT1G70610	.6128	AT4G29150	.6345
													AT5G52930	.6127	AT3G10350	.6345
													AT5G04660	.6126	AT2G39290	.6344
													AT5G03040	.6125	AT3G18050	.6344
													AT1G63240	.6125	AT4G16860	.6344
													AT1G62290	.6124	AT3G62000	.6343
													AT1G30680	.6124	AT4G24350	.6343
													AT5G54180	.6124	AT1G71480	.6342
													AT2G45350	.6123	AT5G19940	.6341
													AT2G01860	.6123	AT4G22513	.6340
													AT4G27520	.6123	AT3G19830	.6340
													AT1G05590	.6123	AT5G67370	.6340
													AT1G72645	.6123	AT5G17870	.6339
													AT4G12900	.6122	AT1G65190	.6339
													AT1G48100	.6121	AT3G59420	.6338
													AT4G24660	.6121	AT3G26180	.6338
													AT5G35100	.6121	AT1G10640	.6337
													AT5G16980	.6120	AT1G73470	.6336
													AT1G62380	.6120	AT4G15450	.6335
													AT5G06670	.6119	AT2G34430	.6335
													AT1G68830	.6119	AT5G18600	.6335
													AT3G49670	.6119	AT1G76050	.6334
													AT5G17830	.6117	AT1G67280	.6334
													AT4G01030	.6117	AT4G34650	.6333
													AT4G26700	.6117	AT5G59670	.6333
													AT1G58807	.6117	AT3G26085	.6332
													AT3G57720	.6116	AT1G22590	.6330
													AT5G07690	.6116	AT5G55710	.6330
													AT1G24610	.6115	AT4G32590	.6329
													AT3G47560	.6115	AT1G07440	.6329
													AT2G21590	.6114	AT5G09870	.6327
													AT1G15510	.6114	AT4G19380	.6326
													AT2G35960	.6114	AT5G16400	.6326
													AT1G28010	.6113	AT3G13690	.6325
													AT4G23890	.6113	AT5G54180	.6325
													AT4G21190	.6113	AT2G38025	.6325
													AT1G02065	.6110	AT2G39930	.6324
													AT5G35750	.6110	AT1G79080	.6323
													AT5G04490	.6110	AT1G28140	.6323
													AT2G45180	.6109	AT2G30790	.6323
													AT2G38170	.6107	AT1G64360	.6323
													AT4G10770	.6106	AT1G26780	.6322
													AT3G10350	.6106	AT3G52720	.6322
													AT5G05430	.6105	AT4G37040	.6320
													AT5G11330	.6105	AT3G53800	.6320
													AT5G06870	.6104	AT1G50250	.6319
													AT4G17540	.6104	AT4G19710	.6318
													AT5G13270	.6103	AT2G21170	.6318
													AT1G70820	.6103	AT5G24155	.6318
													AT1G22610	.6102	AT5G54250	.6318
													AT5G01075	.6102	AT1G75120	.6317
													AT4G38430	.6100	AT5G20720	.6316
													AT2G20570	.6099	AT5G59330	.6315
													AT5G05200	.6099	AT5G55330	.6315
													AT4G14819	.6098	AT1G43670	.6315
													AT2G33050	.6098	AT5G18030	.6314
													AT3G63520	.6098	AT3G45940	.6312
													AT5G15450	.6097	AT3G53310	.6312
													AT5G46220	.6097	AT5G51010	.6311
													AT2G43920	.6097	AT2G31530	.6310
													AT2G40020	.6097	AT3G15354	.6310
													AT4G39960	.6097	AT2G19980	.6308
													AT1G67900	.6097	AT2G35450	.6308
													AT5G54290	.6097	AT1G62050	.6305
													AT2G20250	.6096	AT4G34400	.6305
													AT1G58848	.6096	AT1G58807	.6304
													AT5G53080	.6096	AT4G18240	.6301
													AT5G55230	.6095	AT1G12480	.6301
													AT5G50160	.6095	AT4G34730	.6299
													AT1G08490	.6095	AT1G09130	.6299
													AT3G04140	.6095	AT3G14810	.6299
													AT1G73870	.6093	AT2G20270	.6298
													AT2G19870	.6093	AT5G18050	.6298
													AT3G59510	.6092	AT1G32070	.6295
													AT4G32190	.6092	AT1G51570	.6294
													AT2G43710	.6092	AT4G00050	.6294
													AT5G12130	.6091	AT2G32870	.6292
													AT2G42600	.6090	AT2G38170	.6291
													AT2G03550	.6090	AT1G59124	.6291
													AT5G05690	.6090	AT5G51100	.6290
													AT3G13000	.6089	AT5G62730	.6290
													AT5G04710	.6089	AT5G40060	.6290
													AT5G51100	.6088	AT3G63540	.6289
													AT1G79510	.6087	AT1G30250	.6289
													AT5G08370	.6087	AT3G05660	.6288
													AT3G27925	.6086	AT5G28345	.6287
													AT3G05727	.6085	AT2G35840	.6286
													AT3G59110	.6085	AT1G09310	.6285
													AT4G31780	.6085	AT2G24820	.6285
													AT1G72180	.6085	AT3G47250	.6285
													AT5G50860	.6085	AT4G02130	.6284
													AT1G67280	.6085	AT2G23180	.6284
													AT1G21470	.6084	AT2G27290	.6284
													AT5G39940	.6083	AT3G53680	.6282
													AT2G43010	.6080	AT3G11110	.6282
													AT1G59124	.6078	AT4G38225	.6281
													AT1G24070	.6077	AT5G42760	.6280
													AT4G36850	.6076	AT1G70830	.6280
													AT4G13540	.6076	AT3G45050	.6279
													AT3G11750	.6076	AT4G26555	.6278
													AT5G19390	.6075	AT2G27420	.6278
													AT3G63160	.6075	AT5G15210	.6277
													AT2G35820	.6075	AT1G49650	.6277
													AT3G19830	.6073	AT5G54610	.6276
													AT5G45820	.6072	AT3G25680	.6275
													AT2G38995	.6072	AT3G49290	.6275
													AT1G15690	.6070	AT1G19740	.6275
													AT4G28740	.6070	AT4G16890	.6275
													AT5G04690	.6069	AT1G29395	.6275
													AT5G58960	.6069	AT2G40540	.6274
													AT2G45340	.6069	AT5G24000	.6273
													AT2G40610	.6067	AT2G38270	.6273
													AT4G00340	.6067	AT1G15140	.6272
													AT3G28220	.6066	AT1G80640	.6270
													AT1G75900	.6066	AT4G24120	.6270
													AT5G42800	.6064	AT3G13000	.6269
													AT1G73530	.6064	AT1G07720	.6269
													AT5G24490	.6063	AT2G24220	.6269
													AT2G47220	.6063	AT1G55670	.6269
													AT2G38040	.6062	AT2G28420	.6268
													AT1G53090	.6062	AT3G09250	.6268
													AT4G37760	.6062	AT3G09650	.6268
													AT3G06660	.6061	AT3G08770	.6266
													AT5G15850	.6061	AT4G31390	.6266
													AT5G17700	.6061	AT5G67030	.6266
													AT4G33530	.6060	AT2G23590	.6265
													AT1G02800	.6059	AT5G15410	.6265
													AT1G56520	.6058	AT5G61830	.6264
													AT1G33290	.6058	AT1G65870	.6264
													AT1G18660	.6057	AT3G54830	.6262
													AT5G46330	.6054	AT1G74960	.6261
													AT1G08640	.6054	AT1G21590	.6260
													AT1G50280	.6051	AT3G44620	.6259
													AT1G26780	.6050	AT3G23110	.6259
													AT4G22517	.6050	AT3G50750	.6258
													AT5G48470	.6050	AT3G13740	.6257
													AT3G59970	.6050	AT1G49970	.6257
													AT1G02820	.6049	AT5G57800	.6256
													AT1G54520	.6046	AT1G66430	.6255
													AT2G25660	.6045	AT2G28470	.6255
													AT2G29170	.6045	AT1G54520	.6255
													AT2G18260	.6043	AT2G37640	.6254
													AT1G78140	.6043	AT5G12860	.6253
													AT5G48960	.6042	AT1G07280	.6252
													AT3G18500	.6042	AT5G09820	.6250
													AT3G16380	.6040	AT4G25450	.6250
													AT3G44630	.6040	AT4G17470	.6249
													AT1G59990	.6040	AT5G51950	.6248
													AT3G47390	.6038	AT4G12320	.6248
													AT4G03415	.6038	AT2G12190	.6248
													AT3G15900	.6038	AT3G52840	.6246
													AT3G61780	.6036	AT2G21220	.6244
													AT1G69550	.6036	AT3G04960	.6244
													AT4G03070	.6035	AT4G00730	.6243
													AT2G24790	.6034	AT2G24790	.6242
													AT4G28025	.6034	AT3G62500	.6242
													AT2G16630	.6033	AT1G56510	.6242
													AT1G34000	.6033	AT1G76570	.6241
													AT1G53250	.6032	AT5G43745	.6240
													AT1G08550	.6031	AT4G32770	.6240
													AT1G16260	.6031	AT4G26850	.6239
													AT3G06550	.6029	AT4G21940	.6239
													AT1G78510	.6029	AT5G10910	.6237
													AT1G67400	.6029	AT2G40920	.6236
													AT5G54250	.6028	AT3G06430	.6235
													AT3G23400	.6027	AT4G19050	.6234
													AT5G08410	.6027	AT1G68830	.6234
													AT4G22505	.6025	AT2G22980	.6233
													AT3G32400	.6024	AT5G61270	.6230
													AT5G11580	.6024	AT1G17920	.6229
													AT4G12980	.6024	AT4G18830	.6228
													AT1G15140	.6024	AT3G11670	.6227
													AT1G77270	.6022	AT4G38850	.6227
													AT5G49740	.6021	AT4G37000	.6227
													AT5G67060	.6020	AT2G02500	.6226
													AT1G21640	.6019	AT3G05410	.6226
													AT3G23410	.6019	AT2G31830	.6226
													AT4G14510	.6019	AT5G14350	.6226
													AT3G06080	.6019	AT5G61660	.6226
													AT5G25610	.6018	AT3G59060	.6226
													AT5G22460	.6017	AT3G18850	.6225
													AT2G35450	.6016	AT2G21200	.6224
													AT3G49950	.6015	AT4G10000	.6223
													AT1G05200	.6014	AT2G44570	.6222
													AT5G01510	.6014	AT2G02455	.6222
													AT5G14350	.6014	AT1G62360	.6222
													AT1G49750	.6014	AT5G41870	.6222
													AT2G21540	.6013	AT1G69610	.6222
													AT5G63060	.6013	AT4G23890	.6222
													AT5G42765	.6013	AT1G10920	.6222
													AT3G13070	.6012	AT5G10760	.6222
													AT5G17710	.6012	AT5G23480	.6220
													AT3G17750	.6011	AT3G11945	.6219
													AT3G20320	.6010	AT1G23310	.6219
													AT3G53250	.6009	AT3G11560	.6218
													AT2G03310	.6009	AT1G73170	.6215
													AT1G64720	.6009	AT3G25620	.6215
													AT5G02480	.6008	AT4G31820	.6214
													AT5G28300	.6008	AT5G04490	.6213
													AT1G13270	.6008	AT1G69720	.6213
													AT5G49840	.6006	AT4G00895	.6212
													AT3G47860	.6005	AT5G17710	.6211
													AT2G21710	.6004	AT1G22940	.6211
													AT1G79040	.6004	AT1G65790	.6211
													AT2G21770	.6003	AT1G18000	.6210
													AT3G48870	.6003	AT1G42550	.6210
													AT1G53730	.6002	AT1G65800	.6210
													AT5G64860	.6002	AT2G32160	.6209
													AT3G26240	.6001	AT3G11000	.6207
													AT1G77110	.6001	AT3G22104	.6207
													AT3G52050	.6001	AT1G33290	.6207
													AT1G48650	.6000	AT4G04370	.6206
													AT3G56330	.6000	AT4G35760	.6206
															AT5G38060	.6205
															AT5G54148	.6205
															AT4G25750	.6204
															AT4G22517	.6203
															AT1G23130	.6203
															AT2G18890	.6202
															AT3G23410	.6202
															AT4G34620	.6201
															AT4G25700	.6200
															AT5G15800	.6200
															AT3G21580	.6198
															AT3G57990	.6198
															AT2G20340	.6198
															AT1G52870	.6196
															AT1G54310	.6195
															AT5G53080	.6192
															AT3G60415	.6191
															AT2G21080	.6189
															AT3G44630	.6187
															AT1G70100	.6186
															AT5G04810	.6186
															AT5G17580	.6186
															AT3G45290	.6185
															AT1G29530	.6182
															AT3G06150	.6181
															AT2G03980	.6180
															AT4G25650	.6177
															AT4G04570	.6176
															AT3G60160	.6176
															AT5G61120	.6174
															AT5G20380	.6174
															AT3G05340	.6171
															AT3G01920	.6171
															AT3G17470	.6170
															AT1G80130	.6170
															AT5G13720	.6169
															AT1G77960	.6166
															AT5G14060	.6165
															AT2G43900	.6165
															AT4G36190	.6164
															AT1G19620	.6163
															AT4G18130	.6163
															AT3G44880	.6163
															AT3G30340	.6162
															AT3G16520	.6161
															AT5G28300	.6160
															AT3G18750	.6159
															AT4G26500	.6159
															AT5G05200	.6158
															AT2G29090	.6158
															AT1G49730	.6157
															AT5G08400	.6157
															AT5G19855	.6157
															AT5G55230	.6156
															AT5G23070	.6156
															AT5G17220	.6156
															AT2G22990	.6156
															AT2G28150	.6154
															AT4G14723	.6154
															AT5G19370	.6154
															AT4G34020	.6154
															AT2G39920	.6154
															AT4G18375	.6152
															AT3G02050	.6152
															AT4G31650	.6150
															AT5G61810	.6150
															AT3G61780	.6149
															AT3G20270	.6149
															AT1G49130	.6149
															AT2G32530	.6148
															AT1G67660	.6148
															AT1G76960	.6148
															AT3G48290	.6146
															AT4G29670	.6146
															AT3G26740	.6146
															AT3G48310	.6145
															AT2G04030	.6143
															AT4G15810	.6142
															AT5G52030	.6141
															AT2G43010	.6141
															AT1G73760	.6140
															AT1G65410	.6140
															AT4G12060	.6139
															AT5G44190	.6136
															AT3G26490	.6133
															AT2G23010	.6132
															AT3G10230	.6132
															AT1G15510	.6131
															AT2G44760	.6131
															AT5G46490	.6130
															AT1G70700	.6130
															AT1G63240	.6129
															AT3G03840	.6128
															AT5G53170	.6128
															AT5G50920	.6128
															AT1G68870	.6126
															AT4G36540	.6126
															AT1G72910	.6124
															AT2G04360	.6123
															AT1G68530	.6123
															AT1G59218	.6123
															AT5G63050	.6122
															AT2G35155	.6121
															AT3G61150	.6121
															AT1G55950	.6120
															AT5G19540	.6119
															AT1G76530	.6118
															AT5G11330	.6117
															AT3G61830	.6116
															AT2G43710	.6116
															AT4G16590	.6116
															AT2G36390	.6114
															AT1G60690	.6113
															AT3G09550	.6113
															AT2G41140	.6112
															AT1G22690	.6112
															AT1G08980	.6112
															AT2G23840	.6112
															AT2G02980	.6111
															AT3G58010	.6111
															AT1G13090	.6111
															AT2G37630	.6110
															AT4G24970	.6110
															AT3G18420	.6110
															AT2G28930	.6110
															AT5G08030	.6110
															AT1G63670	.6109
															AT2G42510	.6109
															AT3G59310	.6107
															AT1G18750	.6105
															AT5G04710	.6104
															AT1G24148	.6104
															AT2G15090	.6103
															AT1G17200	.6100
															AT5G25840	.6099
															AT3G08020	.6098
															AT3G50570	.6097
															AT1G14580	.6096
															AT1G73710	.6096
															AT2G34810	.6096
															AT2G03310	.6096
															AT5G66055	.6095
															AT1G78230	.6095
															AT4G01915	.6094
															AT1G16090	.6094
															AT4G25270	.6092
															AT4G11980	.6091
															AT1G79770	.6091
															AT4G39510	.6090
[truncated: 117 more rows]
