# Supplementary material for: Heterologous Expression and Characterization of Plant Wax Ester Producing Enzymes
Source: Metabolites. 2022 Jun 22;12(7):577. doi: 10.3390/metabo12070577 (PMC9319179; doi:10.3390/metabo12070577)
Supplement: Supplementary file 1 [file metabolites-12-00577-s001.zip › Table S5.ShinyGO Terminology.GroupA_B.GO and KEGG.xlsx]

## Sheet: Sheet1
Table S5. Functional terms identified by ShinyGO with Group A and Group B genes whose expression correlate with WS and WSD genes
Group A and Group B gene lists can be fouund in Supplemental Table S4
Group A					Group B
GO category	Functional term		FDR		GO category	Functional term		FDR
GO Biological Process	drug catabolic process		1.65e-15		GO Biological Process	photosynthesis		3.35e-27
	hydrogen peroxide catabolic process		5.05e-14			plastid organization		2.19e-25
	hydrogen peroxide metabolic process		6.1e-14			chloroplast organization		4.76e-22
	reactive oxygen species metabolic process		1.38e-13			photosynthesis, light reaction		1.63e-16
	antibiotic catabolic process		1.38e-13			response to light stimulus		1.43e-12
	detoxification		2.3e-12			response to radiation		1.13e-11
	antibiotic metabolic process		2.3e-12			metabolic process		1.3e-11
	cofactor catabolic process		4.77e-12			pigment metabolic process		2.15e-11
	cellular response to toxic substance		1.69e-11			tetrapyrrole metabolic process		3.92e-10
	cellular oxidant detoxification		2.27e-11			chlorophyll metabolic process		3.92e-10
	response to toxic substance		5.59e-11			generation of precursor metabolites and energy		3.92e-10
	response to oxidative stress		1.6e-08			porphyrin-containing compound metabolic process		8.47e-10
	secondary metabolic process		8.97e-08			pigment biosynthetic process		3.75e-09
	oxidation-reduction process		1.38e-07			chlorophyll biosynthetic process		1.03e-07
	cofactor metabolic process		1.34e-06			tetrapyrrole biosynthetic process		1.1e-07
	drug metabolic process		1.36e-06			photosynthesis, light harvesting		1.17e-07
	phenylpropanoid metabolic process		3.24e-05			porphyrin-containing compound biosynthetic process		1.92e-07
	cellular catabolic process		3.52e-05			cellular process		2.06e-07
	catabolic process		4.73e-05			response to abiotic stimulus		2.39e-07
	cell wall organization		0.00035			thylakoid membrane organization		6.89e-06
	cell wall organization or biogenesis		0.00049			cellular metabolic process		1.21e-05
	root development		0.00049			starch metabolic process		1.22e-05
	external encapsulating structure organization		0.00055			organic substance metabolic process		1.71e-05
	root morphogenesis		0.00076			protein-chromophore linkage		1.98e-05
	response to chemical		0.0024			oxidation-reduction process		3.22e-05
	root epidermal cell differentiation		0.0025			photosynthesis, light harvesting in photosystem I		5.84e-05
	plant-type cell wall organization		0.0025			regulation of photosynthesis		6.97e-05
	plant organ development		0.0033			protein localization to chloroplast		9.86e-05
	trichoblast differentiation		0.004			response to light intensity		0.00013
	phosphorus metabolic process		0.0049			response to high light intensity		0.00015
	secondary metabolite biosynthetic process		0.0051			protein targeting to chloroplast		0.00018
	root hair cell differentiation		0.0066			cofactor metabolic process		0.00022
	plant epidermal cell differentiation		0.009			starch biosynthetic process		0.00032
	phosphate-containing compound metabolic process		0.0091			primary metabolic process		0.00066
	plant organ morphogenesis		0.0094			response to blue light		0.00074
	phenylpropanoid biosynthetic process		0.0107			protein peptidyl-prolyl isomerization		0.00074
	protein phosphorylation		0.0121			response to cold		0.0014
	aminoglycan metabolic process		0.0151			tRNA aminoacylation for protein translation		0.0017
	response to stimulus		0.0152			cofactor biosynthetic process		0.0019
	isoprenoid metabolic process		0.0169			peptidyl-proline modification		0.0019
	chitin catabolic process		0.0197			response to red light		0.0019
	suberin biosynthetic process		0.0222			response to red or far red light		0.0019
	response to acidic pH		0.024			photosynthetic electron transport chain		0.0022
	cellular response to chemical stimulus		0.0251			photosystem II assembly		0.0026
	isoprenoid biosynthetic process		0.029			cellular glucan metabolic process		0.0026
	lipid metabolic process		0.0311			photosystem I assembly		0.0031
	reactive nitrogen species metabolic process		0.0368			chloroplast RNA processing		0.0035
	response to stress		0.0376			reductive pentose-phosphate cycle		0.0036
	triterpenoid metabolic process		0.0399			response to temperature stimulus		0.0051
						regulation of generation of precursor metabolites and energy		0.0059
						ncRNA metabolic process		0.0067
						response to far red light		0.0072
						RNA modification		0.0077
						regulation of photosynthesis, light reaction		0.0083
						photosystem II repair		0.009
						regulation of tetrapyrrole metabolic process		0.0108
						cellular aldehyde metabolic process		0.0111
						plastid transcription		0.0146
						chloroplast RNA modification		0.0153
						gynoecium development		0.0157
						tRNA metabolic process		0.0166
						carotenoid metabolic process		0.0176
						vitamin biosynthetic process		0.0176
						regulation of chlorophyll metabolic process		0.0187
						glycogen metabolic process		0.0187
						peptidyl-amino acid modification		0.0214
						glucan biosynthetic process		0.0217
						abaxial cell fate specification		0.0238
						chaperone-mediated protein folding		0.0268
						translation		0.0273
						organic substance biosynthetic process		0.0282
						biosynthetic process		0.0282
						carotenoid biosynthetic process		0.0288
						phyllome development		0.0303
						regulation of cofactor metabolic process		0.0314
						macromolecule metabolic process		0.0335
						vitamin E biosynthetic process		0.0335
						nitrogen compound metabolic process		0.0335
						photosynthetic electron transport in photosystem I		0.0336
						carpel development		0.0356
						organonitrogen compound metabolic process		0.0358
						shoot system development		0.0358
						cellular nitrogen compound metabolic process		0.0358
						carbohydrate biosynthetic process		0.0362
						small molecule metabolic process		0.0383
						negative regulation of photosynthesis		0.0422
						response to low light intensity stimulus		0.0422
						porphyrin-containing compound catabolic process		0.0422
						carbohydrate metabolic process		0.0422
						response to stimulus		0.0425
						anthocyanin-containing compound metabolic process		0.0432
						xanthophyll metabolic process		0.0432
						chlorophyll catabolic process		0.0432
						response to cytokinin		0.0494
						plant ovule development		0.0495
						protein import into chloroplast stroma		0.0495
						regulation of chlorophyll biosynthetic process		0.0495
GO Cellular Compartment	cell periphery		2.64e-10		GO Cellular Compartment	chloroplast		3.66e-136
	cell wall		2.05e-08			thylakoid		1.07e-76
	extracellular region		6.51e-08			plastid stroma		3.46e-71
	plant-type cell wall		7.28e-06			chloroplast stroma		5.65e-70
	intrinsic component of membrane		9.53e-05			chloroplast thylakoid		6.36e-69
	plasma membrane		0.00022			plastid envelope		3.6e-63
	integral component of membrane		0.0003			chloroplast envelope		3.78e-62
	membrane		0.003			thylakoid membrane		1.13e-52
	Casparian strip		0.0041			chloroplast thylakoid membrane		4.65e-50
						organelle envelope		6.76e-35
						organelle subcompartment		1.18e-26
						cytoplasm		8.84e-22
						thylakoid lumen		2.48e-20
						chloroplast membrane		2.75e-20
						intracellular membrane-bounded organelle		3.99e-20
						membrane-bounded organelle		1.13e-19
						intracellular organelle		2.46e-17
						chloroplast thylakoid lumen		6.68e-16
						plastoglobule		5.25e-15
						cell		4.61e-14
						photosystem		5.29e-14
						intracellular		8.9e-12
						photosystem II		3.16e-11
						membrane		3.74e-11
						plastid inner membrane		1.37e-09
						chloroplast inner membrane		2.61e-09
						photosystem II oxygen evolving complex		2.22e-07
						photosystem I		7.2e-06
						apoplast		2.35e-05
						NAD(P)H dehydrogenase complex (plastoquinone)		3.63e-05
						nucleoid		3.63e-05
						extrinsic component of membrane		9.08e-05
						stromule		9.08e-05
						plastid nucleoid		9.73e-05
						integral component of membrane		0.00015
						intrinsic component of membrane		0.00042
						chloroplast nucleoid		0.0016
						membrane protein complex		0.0035
						chloroplastic endopeptidase Clp complex		0.0052
						plastid ribosome		0.0123
						amyloplast		0.0123
						chloroplast thylakoid membrane protein complex		0.0224
						magnesium chelatase complex		0.0288
						plastid chromosome		0.0445
GO Molecular Function	peroxidase activity		1.42e-12		GO Molecular Function	catalytic activity		2.9e-08
	antioxidant activity		2.52e-11			heterocyclic compound binding		5.31e-06
	heme binding		2.69e-09			organic cyclic compound binding		5.31e-06
	oxidoreductase activity		5.94e-09			protein domain specific binding		1.73e-05
	cofactor binding		7.82e-08			chlorophyll binding		2.89e-05
	quercetin 7-O-glucosyltransferase activity		0.0015			cofactor binding		3.64e-05
	quercetin 3-O-glucosyltransferase activity		0.0015			anion binding		5.77e-05
	catalytic activity		0.0018			binding		5.77e-05
	AT DNA binding		0.0023			pigment binding		6.78e-05
	chitin binding		0.0031			drug binding		7.81e-05
	ion binding		0.0065			small molecule binding		0.00041
	protein serine/threonine kinase activity		0.0065			adenyl ribonucleotide binding		0.00041
	glucosyltransferase activity		0.0095			ATP binding		0.00046
	transferase activity		0.0095			carbohydrate derivative binding		0.00047
	protein kinase activity		0.0096			hydrolase activity		0.00047
	chitinase activity		0.0097			purine ribonucleotide binding		0.0005
	phosphotransferase activity, alcohol group as acceptor		0.0112			ribonucleotide binding		0.0005
	sequence-specific double-stranded DNA binding		0.0135			peptidyl-prolyl cis-trans isomerase activity		0.00052
	transcription regulatory region sequence-specific DNA binding		0.0159			nucleotide binding		0.00052
	core promoter sequence-specific DNA binding		0.0198			purine ribonucleoside triphosphate binding		0.00054
	sequence-specific DNA binding		0.0249			catalytic activity, acting on a tRNA		0.00063
	kinase activity		0.0249			rRNA binding		0.00063
	binding		0.0338			oxidoreductase activity		0.00063
	DNA-binding transcription factor activity		0.0338			aminoacyl-tRNA ligase activity		0.00095
						ion binding		0.0024
						poly(U) RNA binding		0.0024
						ATP-dependent peptidase activity		0.0078
						RNA binding		0.0081
						FK506 binding		0.0087
						single-stranded RNA binding		0.0087
						serine-type endopeptidase activity		0.0088
						very-long-chain 3-ketoacyl-CoA synthase activity		0.01
						3-oxo-lignoceronyl-CoA synthase activity		0.01
						3-oxo-cerotoyl-CoA synthase activity		0.01
						3-oxo-arachidoyl-CoA synthase activity		0.01
						tetrapyrrole binding		0.01
						ligase activity		0.01
						endopeptidase activity		0.0104
						ADP binding		0.0132
						serine-type peptidase activity		0.0134
						identical protein binding		0.0139
						monooxygenase activity		0.0156
						endonuclease activity		0.0158
						hydrolase activity, acting on ester bonds		0.0189
						transferase activity, transferring phosphorus-containing groups		0.0252
						starch synthase activity		0.0252
						glycogen (starch) synthase activity		0.0252
						catalytic activity, acting on RNA		0.0331
						nuclease activity		0.0392
						kinase activity		0.0425
						metalloendopeptidase activity		0.0432
KEGG Pathway Annotation
KEGG	Phenylpropanoid biosynthesis		2.31e-14		KEGG	Biosynthesis of secondary metabolites		6.87e-10
	Biosynthesis of secondary metabolites		3.32e-08			Porphyrin and chlorophyll metabolism		4.12e-09
	Metabolic pathways		0.00067			Photosynthesis - antenna proteins		1.04e-05
	Terpenoid backbone biosynthesis		0.0038			Metabolic pathways		1.08e-05
	Plant-pathogen interaction		0.0161			Photosynthesis		9.99e-05
						Aminoacyl-tRNA biosynthesis		0.00097
						Pentose phosphate pathway		0.001
						Carbon fixation in photosynthetic organisms		0.0023
						Glyoxylate and dicarboxylate metabolism		0.0051
						Carbon metabolism		0.0102
						Fatty acid elongation		0.0122
						Carotenoid biosynthesis		0.0229
						Thiamine metabolism		0.0272
						Starch and sucrose metabolism		0.0272
ShinyGO Enrichment
			Enrichment					Enrichment
ShinyGO Enrichment	Detoxification		2.89455e-22		ShinyGO Enrichment	Photosynthesis		8.30291e-119
	Secondary metabolic process		1.48297e-21			Plastid organization		1.11575e-81
	Response to toxic substance		5.72958e-21			Photosynthesis, light reaction		1.11882e-73
	Hydrogen peroxide catabolic process		5.01898e-19			Chloroplast organization		1.79247e-59
	Hydrogen peroxide metabolic process		7.01622e-19			Generation of precursor metabolites and energy		8.86907e-36
	Oxidation-reduction process		3.92947e-17			Response to light stimulus		1.21177e-34
	Cellular detoxification		3.19433e-16			Chlorophyll metabolic process		3.96536e-34
	Cellular response to toxic substance		3.56737e-16			Tetrapyrrole metabolic process		5.41518e-34
	Root development		8.52026e-16			Pigment metabolic process		5.41518e-34
	Root system development		8.66516e-16			Porphyrin-containing compound metabolic process		3.19783e-33
	Cellular oxidant detoxification		1.08748e-15			Response to radiation		7.57285e-33
	Reactive oxygen species metabolic process		8.44158e-15			Pigment biosynthetic process		1.41617e-30
	Phenylpropanoid metabolic process		6.31234e-13			Oxidation-reduction process		4.75333e-30
	Cell wall organization or biogenesis		7.90863e-13			Chlorophyll biosynthetic process		1.62397e-28
	Root morphogenesis		7.96192e-13			Photosynthesis, light harvesting		1.93335e-28
	Cell wall organization		4.04086e-12			Tetrapyrrole biosynthetic process		6.559e-28
	Response to chemical		4.15926e-12			Photosynthetic electron transport chain		8.86041e-28
	External encapsulating structure organization		9.99132e-12			Porphyrin-containing compound biosynthetic process		1.19952e-26
	Plant organ development		1.67786e-11			Thylakoid membrane organization		2.29734e-23
	Root epidermal cell differentiation		1.02895e-09			Plastid membrane organization		8.17286e-22
	Response to oxidative stress		1.06598e-09			Photosynthesis, light harvesting in photosystem I		2.97332e-20
	Plant organ morphogenesis		1.72297e-09			Photosystem II assembly		7.59741e-18
	Trichoblast differentiation		4.11063e-09			Response to abiotic stimulus		5.64372e-17
	Trichoblast maturation		2.50262e-08			Small molecule metabolic process		4.08122e-16
	Root hair cell differentiation		2.50262e-08			Response to light intensity		2.27998e-15
	Cell maturation		2.98142e-08			Protein localization to chloroplast		4.7323e-15
	Response to stress		4.68041e-08			Chloroplast RNA processing		9.40433e-15
	Defense response		4.73011e-08			Protein targeting to chloroplast		1.31201e-14
	Plant epidermal cell differentiation		2.15175e-07			Establishment of protein localization to chloroplast		1.31201e-14
	Response to external stimulus		2.32337e-07			Protein-chromophore linkage		1.00737e-13
